# Supplementary material for: Further study of two Chinese cave spiders (Araneae, Mysmenidae), with description of a new genus
Source: Zookeys. 2019 Aug 7;870:77–100. doi: 10.3897/zookeys.870.35971 (PMC6694075; doi:10.3897/zookeys.870.35971)
Supplement: XML Treatment for Yamaneta [file zookeys.870.35971-treatment1.xml]

<!DOCTYPE tp:taxon-treatment
  PUBLIC "-//TaxonX//DTD Taxonomic Treatment Publishing DTD v0 20100105//EN" "tax-treatment-NSO.dtd">
<tp:taxon-treatment xmlns:tp="http://www.plazi.org/taxpub"><tp:treatment-meta><kwd-group><label>Taxon classification</label><kwd><named-content xmlns:xlink="http://www.w3.org/1999/xlink" content-type="kingdom">Animalia</named-content></kwd><kwd><named-content xmlns:xlink="http://www.w3.org/1999/xlink" content-type="order">Araneae</named-content></kwd><kwd><named-content xmlns:xlink="http://www.w3.org/1999/xlink" content-type="family">Mysmenidae</named-content></kwd></kwd-group><mixed-citation publication-type="journal"><person-group><name><surname>Feng</surname><given-names>Chengcheng</given-names></name><name><surname>Miller</surname><given-names>Jeremy A.</given-names></name><name><surname>Lin</surname><given-names>Yucheng</given-names></name><name><surname>Shu</surname><given-names>Yunfei</given-names></name></person-group><article-title>Further study of two Chinese cave spiders (<tp:taxon-name><tp:taxon-name-part taxon-name-part-type="order">Araneae</tp:taxon-name-part></tp:taxon-name>, <tp:taxon-name><tp:taxon-name-part taxon-name-part-type="family">Mysmenidae</tp:taxon-name-part></tp:taxon-name>), with description of a new genus</article-title><source>Zookeys</source><day>07</day><month>8</month><year>2019</year><volume>870</volume><fpage>77</fpage><lpage>100</lpage><pub-id pub-id-type="doi">10.3897/zookeys.870.35971</pub-id></mixed-citation></tp:treatment-meta><tp:nomenclature><label>Genus</label><tp:taxon-name><object-id xmlns:xlink="http://www.w3.org/1999/xlink" content-type="arpha" xlink:type="simple">1DE18130FDDA50BFBC427EE47C0D9D0A</object-id>
              <tp:taxon-name-part taxon-name-part-type="genus" reg="Yamaneta">Yamaneta</tp:taxon-name-part>
              <object-id xmlns:xlink="http://www.w3.org/1999/xlink" content-type="zoobank" xlink:type="simple">http://zoobank.org/5383A9BC-F125-4D4B-8603-BDA44B06163D</object-id>
            </tp:taxon-name><tp:taxon-authority>Miller &amp; Lin</tp:taxon-authority><tp:taxon-status xmlns:xlink="http://www.w3.org/1999/xlink" xlink:type="simple">gen. nov.</tp:taxon-status></tp:nomenclature><tp:treatment-sec sec-type="type species" id="SECID0E5OAG"><title>Type species.</title><p><italic><tp:taxon-name><tp:taxon-name-part taxon-name-part-type="genus" reg="Maymena">Maymena</tp:taxon-name-part> <tp:taxon-name-part taxon-name-part-type="species" reg="paquini">paquini</tp:taxon-name-part></tp:taxon-name></italic> Miller, Griswold &amp; Yin, 2009.</p></tp:treatment-sec><tp:treatment-sec sec-type="etymology" id="SECID0EPPAG"><title>Etymology.</title><p>Formed from <italic>Yama</italic>, the figure in Chinese mythology who oversees the realm of the dead, and -<italic>neta</italic> (-νήτης), an element in several spider names conventionally taken to mean ‘spinner’ (<xref ref-type="bibr" rid="B5">Cameron 2005</xref>). The gender is masculine.</p></tp:treatment-sec><tp:treatment-sec sec-type="diagnosis" id="SECID0ECQAG"><title>Diagnosis.</title><p>Distinguished from other mysmenid genera except <italic><tp:taxon-name><tp:taxon-name-part taxon-name-part-type="genus" reg="Maymena">Maymena</tp:taxon-name-part></tp:taxon-name></italic> by the presence of a modified spatulate seta on the PLS (<xref ref-type="bibr" rid="B27">Miller et al. 2009</xref>: fig. 57D, F; <!--PageBreak --><xref ref-type="bibr" rid="B26">Lopardo and Hormiga 2015</xref>: fig. 11G, H), the proximal position of the male metatarsus I clasping spur (more proximal in <italic><tp:taxon-name><tp:taxon-name-part taxon-name-part-type="genus" reg="Maymena">Maymena</tp:taxon-name-part></tp:taxon-name></italic> than <italic><tp:taxon-name><tp:taxon-name-part taxon-name-part-type="genus" reg="Yamaneta">Yamaneta</tp:taxon-name-part></tp:taxon-name></italic>; <xref ref-type="bibr" rid="B27">Miller et al. 2009</xref>: fig. 53A; <xref ref-type="bibr" rid="B26">Lopardo and Hormiga 2015</xref>: fig. 16G), the shape of the apical part of the cymbium, which appears to form a functional conductor (<xref ref-type="bibr" rid="B27">Miller et al. 2009</xref>: fig. 55A; <xref ref-type="bibr" rid="B26">Lopardo and Hormiga 2015</xref>: fig. 10D, G) that interacts with the embolus. The presence of trichobothria on the male palpal tibia is a rare character in <tp:taxon-name><tp:taxon-name-part taxon-name-part-type="family">Mysmenidae</tp:taxon-name-part></tp:taxon-name>, occurring in such genera as <italic><tp:taxon-name><tp:taxon-name-part taxon-name-part-type="genus" reg="Maymena">Maymena</tp:taxon-name-part></tp:taxon-name></italic>, <italic><tp:taxon-name><tp:taxon-name-part taxon-name-part-type="genus" reg="Yamaneta">Yamaneta</tp:taxon-name-part></tp:taxon-name></italic>, <italic><tp:taxon-name><tp:taxon-name-part taxon-name-part-type="genus" reg="Trogloneta">Trogloneta</tp:taxon-name-part></tp:taxon-name></italic>, <italic><tp:taxon-name><tp:taxon-name-part taxon-name-part-type="genus" reg="Mysmenopsis">Mysmenopsis</tp:taxon-name-part></tp:taxon-name></italic> Simon 1898 and <italic><tp:taxon-name><tp:taxon-name-part taxon-name-part-type="genus" reg="Isela">Isela</tp:taxon-name-part></tp:taxon-name></italic> Griswold, 1985. Distinguished from <italic><tp:taxon-name><tp:taxon-name-part taxon-name-part-type="genus" reg="Maymena">Maymena</tp:taxon-name-part></tp:taxon-name></italic> by the elongate male palpal tibia and patella, long and setose epigynal scape, by the absence of a modified seta with a long row of branches near the major ampullate gland spigot on the anterior lateral spinnerets (<xref ref-type="bibr" rid="B27">Miller et al. 2009</xref>: fig. 57B), and by the clustered arrangement of male epiandrous fusules (<xref ref-type="bibr" rid="B27">Miller et al. 2009</xref>: fig. 56D; dispersed in <italic><tp:taxon-name><tp:taxon-name-part taxon-name-part-type="genus" reg="Maymena">Maymena</tp:taxon-name-part></tp:taxon-name></italic>: <xref ref-type="bibr" rid="B26">Lopardo and Hormiga 2015</xref>: figs 12B, 16A). The type species <italic><tp:taxon-name><tp:taxon-name-part taxon-name-part-type="genus" reg="Maymena">Maymena</tp:taxon-name-part> <tp:taxon-name-part taxon-name-part-type="species" reg="mayana">mayana</tp:taxon-name-part></tp:taxon-name></italic> (Chamberlin &amp; Ivie, 1938) has been described as having a small rounded scape (<xref ref-type="bibr" rid="B15">Gertsch 1960</xref>), although this is a glabrous structure (setose in <italic><tp:taxon-name><tp:taxon-name-part taxon-name-part-type="genus" reg="Yamaneta">Yamaneta</tp:taxon-name-part></tp:taxon-name></italic>), and <italic><tp:taxon-name><tp:taxon-name-part taxon-name-part-type="genus" reg="Maymena">M.</tp:taxon-name-part> <tp:taxon-name-part taxon-name-part-type="species" reg="mayana">mayana</tp:taxon-name-part></tp:taxon-name></italic> is coded as absent for a scape in phylogenetic data matrices (<xref ref-type="bibr" rid="B25">Lopardo et al. 2011</xref>, <xref ref-type="bibr" rid="B26">Lopardo and Hormiga 2015</xref>: character 60). There are also similarities in the female reproductive path shared between <italic><tp:taxon-name><tp:taxon-name-part taxon-name-part-type="genus" reg="Maymena">M.</tp:taxon-name-part> <tp:taxon-name-part taxon-name-part-type="species" reg="mayana">mayana</tp:taxon-name-part></tp:taxon-name></italic> and <italic><tp:taxon-name><tp:taxon-name-part taxon-name-part-type="genus" reg="Yamaneta">Yamaneta</tp:taxon-name-part></tp:taxon-name></italic>, such as the fertilization ducts arising from the copulatory ducts rather than the spermathecae (<xref ref-type="bibr" rid="B26">Lopardo and Hormiga 2015</xref>: fig. 128B); internal female reproductive structures and spinneret spigot morphology have been documented for only a few <italic><tp:taxon-name><tp:taxon-name-part taxon-name-part-type="genus" reg="Maymena">Maymena</tp:taxon-name-part></tp:taxon-name></italic> species.</p></tp:treatment-sec><tp:treatment-sec sec-type="description" id="SECID0E5VAG"><title>Description.</title><p>Relatively large mysmenids (&gt;2 mm). Femoral spots on legs I and II in female, leg I only in male. Legs with macrosetae on the femora, tibiae, and metatarsi, especially in the anterior legs. Male clasping spurs arise from distal part of tibia I and basal third of metatarsus I. Leg formula IV-I-II-III. Carapace subovate, ocular area slightly raised. Eight eyes in two rows. <abbrev xmlns:xlink="http://www.w3.org/1999/xlink" xlink:title="anterior median eyes" id="ABBRID0EEWAG" xlink:type="simple">AME</abbrev> black and with dark base, others reflective. <abbrev xmlns:xlink="http://www.w3.org/1999/xlink" xlink:title="anterior lateral eyes" id="ABBRID0EIWAG" xlink:type="simple">ALE</abbrev> and <abbrev xmlns:xlink="http://www.w3.org/1999/xlink" xlink:title="posterior lateral eyes" id="ABBRID0EMWAG" xlink:type="simple">PLE</abbrev> contiguous. ARE procurved, PRE straight (Fig. <xref ref-type="fig" rid="F4">4</xref>). Clypeus moderately high, inclined from anterior lip to eye region. Cervical groove and thoracic fovea indistinct. Thoracic region flat, smooth, nearly hairless except for the eye region and midline. Chelicerae strong, deeper color than carapace. Endites nearly rectangular. Labium rectangular, fused to sternum. Sternum heart-shaped, flat, hirsute, posterior corner sharp (Figs <xref ref-type="fig" rid="F4">4B, E</xref>, <xref ref-type="fig" rid="F7">7B, E</xref>). Abdomen globular dorsally, ovate laterally, mottled light to medium gray or tan, sparsely covered with black setae. Spinnerets distinctly sclerotized, the anteriors larger than the posteriors; colulus small, with two tiny setae; anal tubercle pale yellow (Figs <xref ref-type="fig" rid="F4">4</xref>, <xref ref-type="fig" rid="F7">7</xref>). Male palpal patella and tibia elongate, palpal tibia with at least one trichobothrium. Hook-like apophysis on prolateral face of cymbium (<xref ref-type="bibr" rid="B27">Miller et al. 2009</xref>: fig. 55C). Cymbium folded distally, forming functional conductor. Tegular conductor absent. Embolus long and filiform arising from proximal part of palpal bulb. Epigyne with setose scape extending nearly to the tracheal spiracle (Figs <xref ref-type="fig" rid="F4">4E, F</xref>, <xref ref-type="fig" rid="F7">7E, F</xref>). Scape with notched lateral margins (Figs <xref ref-type="fig" rid="F6">6D</xref>, <xref ref-type="fig" rid="F9">9D</xref>), profile distinctly curved at dorsum (Figs <xref ref-type="fig" rid="F6">6B</xref>, <xref ref-type="fig" rid="F9">9B</xref>). Spermathecae globular, copulatory ducts arise from mesal part of spermathecae, loop near base of scape, terminate in paired openings near <!--PageBreak -->middle of scape (Figs <xref ref-type="fig" rid="F6">6C, D</xref>, <xref ref-type="fig" rid="F9">9C, D</xref>). Fertilization ducts arise from copulatory ducts rather than spermathecae (Figs <xref ref-type="fig" rid="F6">6D</xref>, <xref ref-type="fig" rid="F9">9D</xref>). Male epiandrous fusules with clustered arrangement (<xref ref-type="bibr" rid="B27">Miller et al. 2009</xref>: fig. 56D). PLS with modified spatulate seta (<xref ref-type="bibr" rid="B27">Miller et al. 2009</xref>: fig. 57D, F; <xref ref-type="bibr" rid="B26">Lopardo and Hormiga 2015</xref>: fig. 11G, H).</p><fig id="F4" position="float" orientation="portrait"><object-id xmlns:xlink="http://www.w3.org/1999/xlink" content-type="doi" xlink:type="simple">10.3897/zookeys.870.35971.figure4</object-id><object-id xmlns:xlink="http://www.w3.org/1999/xlink" content-type="arpha" xlink:type="simple">0084ceff-8f43-5485-ab1e-f44398a33284</object-id><label>Figure 4.</label><caption><p><italic><tp:taxon-name><tp:taxon-name-part taxon-name-part-type="genus" reg="Yamaneta">Yamaneta</tp:taxon-name-part> <tp:taxon-name-part taxon-name-part-type="species" reg="kehen">kehen</tp:taxon-name-part></tp:taxon-name></italic> (Miller, Griswold &amp; Yin, 2009) comb. nov. from Fugong Co., Lishadi, “a nameless cave” <bold>A–C</bold> Male habitus <bold>D–F</bold> female habitus <bold>A, D</bold> dorsal <bold>B, E</bold> ventral <bold>C, F</bold> lateral. Scale bars: 0.50 mm.</p></caption><graphic xmlns:xlink="http://www.w3.org/1999/xlink" xlink:href="zookeys-870-077-g004.jpg" position="float" orientation="portrait" xlink:type="simple" id="oo_323851.jpg"><uri content-type="original_file" xlink:type="simple">https://binary.pensoft.net/fig/323851</uri></graphic></fig></tp:treatment-sec><tp:treatment-sec sec-type="Composition" id="SECID0EA1AG"><title>Composition.</title><p><italic><tp:taxon-name><tp:taxon-name-part taxon-name-part-type="genus" reg="Yamaneta">Yamaneta</tp:taxon-name-part> <tp:taxon-name-part taxon-name-part-type="species" reg="kehen">kehen</tp:taxon-name-part></tp:taxon-name></italic> (Miller, Griswold &amp; Yin, 2009) comb. nov., <italic><tp:taxon-name><tp:taxon-name-part taxon-name-part-type="genus" reg="Yamaneta">Yamaneta</tp:taxon-name-part> <tp:taxon-name-part taxon-name-part-type="species" reg="paquini">paquini</tp:taxon-name-part></tp:taxon-name></italic> (Miller, Griswold &amp; Yin, 2009) comb. nov.</p></tp:treatment-sec><tp:treatment-sec sec-type="distribution" id="SECID0E31AG"><title>Distribution.</title><p>Gaoligong Mountains, Yunnan, China.</p></tp:treatment-sec><tp:treatment-sec sec-type="Affinity with Maymena" id="SECID0EB2AG"><title>Affinity with <italic><tp:taxon-name><tp:taxon-name-part taxon-name-part-type="genus" reg="Maymena">Maymena</tp:taxon-name-part></tp:taxon-name></italic>.</title><p><xref ref-type="bibr" rid="B26">Lopardo and Hormiga (2015)</xref> highlighted several key morphological characteristics of <italic><tp:taxon-name><tp:taxon-name-part taxon-name-part-type="genus" reg="Maymena">Maymena</tp:taxon-name-part></tp:taxon-name></italic> and discussed their status as putative synapomorphies and utility as diagnostic characters. These observations were based on a selection of western species, but many of the characteristics discussed are consistent with <italic><tp:taxon-name><tp:taxon-name-part taxon-name-part-type="genus" reg="Yamaneta">Yamaneta</tp:taxon-name-part></tp:taxon-name></italic>. The modified spatulate seta on the PLS (<xref ref-type="bibr" rid="B26">Lopardo and Hormiga 2015</xref>: fig. 11G, H) is present in <italic><tp:taxon-name><tp:taxon-name-part taxon-name-part-type="genus" reg="Yamaneta">Yamaneta</tp:taxon-name-part> <tp:taxon-name-part taxon-name-part-type="species" reg="paquini">paquini</tp:taxon-name-part></tp:taxon-name></italic> (<xref ref-type="bibr" rid="B27">Miller et al. 2009</xref>: fig. 57D, F [indicated by arrow]). The variable shape of the aciniform gland spigots on both pairs of posterior spinnerets and in both sexes (<xref ref-type="bibr" rid="B26">Lopardo and Hormiga 2015</xref>: fig. 11F-H, 13F, G) is visible in <italic><tp:taxon-name><tp:taxon-name-part taxon-name-part-type="genus" reg="Yamaneta">Yamaneta</tp:taxon-name-part> <tp:taxon-name-part taxon-name-part-type="species" reg="paquini">paquini</tp:taxon-name-part></tp:taxon-name></italic> (<xref ref-type="bibr" rid="B27">Miller et al. 2009</xref>: fig. 57C–F). However, the modified seta with a long row of branches near the major ampullate gland spigot on the anterior lateral spinnerets (<xref ref-type="bibr" rid="B26">Lopardo and Hormiga 2015</xref>: fig. 11E, 13C, 16B) is not visible in <italic><tp:taxon-name><tp:taxon-name-part taxon-name-part-type="genus" reg="Yamaneta">Yamaneta</tp:taxon-name-part> <tp:taxon-name-part taxon-name-part-type="species" reg="paquini">paquini</tp:taxon-name-part></tp:taxon-name></italic> (<xref ref-type="bibr" rid="B27">Miller et al. 2009</xref>: fig. 57B). The presence of macrosetae on the femora, tibiae, and metatarsi, especially on the anterior legs (<xref ref-type="bibr" rid="B26">Lopardo and Hormiga 2015</xref>: figs 140M, 141C), is shared by <italic><tp:taxon-name><tp:taxon-name-part taxon-name-part-type="genus" reg="Maymena">Maymena</tp:taxon-name-part></tp:taxon-name></italic>, <italic><tp:taxon-name><tp:taxon-name-part taxon-name-part-type="genus" reg="Yamaneta">Yamaneta</tp:taxon-name-part></tp:taxon-name></italic> (<xref ref-type="bibr" rid="B27">Miller et al. 2009</xref>: fig. 53A, B, see also text), and the kleptoparasitic clade <tp:taxon-name><tp:taxon-name-part taxon-name-part-type="subfamily">Mysmenopsinae</tp:taxon-name-part></tp:taxon-name>. A roughly cylindrical palpal tibia (i.e., distal width less than two times proximal width; <xref ref-type="bibr" rid="B26">Lopardo and Hormiga 2015</xref>: fig. 10A) is difficult to discern in <italic><tp:taxon-name><tp:taxon-name-part taxon-name-part-type="genus" reg="Yamaneta">Yamaneta</tp:taxon-name-part></tp:taxon-name></italic>, which have the palpal tibia elongated and modified in shape compared to <italic><tp:taxon-name><tp:taxon-name-part taxon-name-part-type="genus" reg="Maymena">Maymena</tp:taxon-name-part></tp:taxon-name></italic> species (Figs <xref ref-type="fig" rid="F5">5</xref>, <xref ref-type="fig" rid="F8">8</xref>). Like <italic><tp:taxon-name><tp:taxon-name-part taxon-name-part-type="genus" reg="Maymena">Maymena</tp:taxon-name-part></tp:taxon-name></italic>, males of <italic><tp:taxon-name><tp:taxon-name-part taxon-name-part-type="genus" reg="Yamaneta">Y.</tp:taxon-name-part> <tp:taxon-name-part taxon-name-part-type="species" reg="paquini">paquini</tp:taxon-name-part></tp:taxon-name></italic> and <italic><tp:taxon-name><tp:taxon-name-part taxon-name-part-type="genus" reg="Yamaneta">Y.</tp:taxon-name-part> <tp:taxon-name-part taxon-name-part-type="species" reg="kehen">kehen</tp:taxon-name-part></tp:taxon-name></italic> have a femoral spot on femur I, a clasping spur in a proximal position on male metatarsus I (<xref ref-type="bibr" rid="B27">Miller et al. 2009</xref>: fig. 53A; <xref ref-type="bibr" rid="B26">Lopardo and Hormiga 2015</xref>: fig. 16G), and lack a tegular conductor. Also consistent across <italic><tp:taxon-name><tp:taxon-name-part taxon-name-part-type="genus" reg="Maymena">Maymena</tp:taxon-name-part></tp:taxon-name></italic> and <italic><tp:taxon-name><tp:taxon-name-part taxon-name-part-type="genus" reg="Yamaneta">Yamaneta</tp:taxon-name-part></tp:taxon-name></italic> is the presence of macrosetae on the female palpal tarsus (<xref ref-type="bibr" rid="B27">Miller et al. 2009</xref>: fig. 53B; <xref ref-type="bibr" rid="B26">Lopardo and Hormiga 2015</xref>: figs 13A, 15A). Unlike the <italic><tp:taxon-name><tp:taxon-name-part taxon-name-part-type="genus" reg="Maymena">Maymena</tp:taxon-name-part></tp:taxon-name></italic> species studied by <xref ref-type="bibr" rid="B26">Lopardo and Hormiga (2015</xref>: fig. 10H), <italic><tp:taxon-name><tp:taxon-name-part taxon-name-part-type="genus" reg="Yamaneta">Yamaneta</tp:taxon-name-part></tp:taxon-name></italic> species do not appear to have a deeply grooved embolic rim. As in the <italic><tp:taxon-name><tp:taxon-name-part taxon-name-part-type="genus" reg="Maymena">Maymena</tp:taxon-name-part></tp:taxon-name></italic> species studied by <xref ref-type="bibr" rid="B26">Lopardo and Hormiga (2015)</xref>, described as having the primary cymbial conductor apically bent over the ventral side (<xref ref-type="bibr" rid="B26">Lopardo and Hormiga 2015</xref>: figs 10D, G, 14D), the cymbium of <italic><tp:taxon-name><tp:taxon-name-part taxon-name-part-type="genus" reg="Yamaneta">Yamaneta</tp:taxon-name-part></tp:taxon-name></italic> species has a complex, almost helical shape, with the embolus and cymbium interacting distally (Figs <xref ref-type="fig" rid="F5">5</xref>, <xref ref-type="fig" rid="F8">8</xref>; <xref ref-type="bibr" rid="B27">Miller et al. 2009</xref>: figs 54, 55A, B). Unlike <italic><tp:taxon-name><tp:taxon-name-part taxon-name-part-type="genus" reg="Maymena">Maymena</tp:taxon-name-part></tp:taxon-name></italic> (<xref ref-type="bibr" rid="B26">Lopardo and Hormiga 2015</xref>: figs 12B, 16A), where the epiandrous fusules are arranged in a dispersed row, those of <italic><tp:taxon-name><tp:taxon-name-part taxon-name-part-type="genus" reg="Yamaneta">Y.</tp:taxon-name-part> <tp:taxon-name-part taxon-name-part-type="species" reg="paquini">paquini</tp:taxon-name-part></tp:taxon-name></italic> are arranged in a few rough clusters (<xref ref-type="bibr" rid="B27">Miller et al. 2009</xref>: fig. 56D). <xref ref-type="bibr" rid="B26">Lopardo and Hormiga (2015</xref>: 778) report that the respiratory system of <italic><tp:taxon-name><tp:taxon-name-part taxon-name-part-type="genus" reg="Maymena">Maymena</tp:taxon-name-part></tp:taxon-name></italic> distinguishes it from other mysmenids, but this has not been investigated for <italic><tp:taxon-name><tp:taxon-name-part taxon-name-part-type="genus" reg="Yamaneta">Yamaneta</tp:taxon-name-part></tp:taxon-name></italic>.</p><fig id="F5" position="float" orientation="portrait"><object-id xmlns:xlink="http://www.w3.org/1999/xlink" content-type="doi" xlink:type="simple">10.3897/zookeys.870.35971.figure5</object-id><object-id xmlns:xlink="http://www.w3.org/1999/xlink" content-type="arpha" xlink:type="simple">7cbc9e82-8cd7-5cce-b16f-f12e25177c78</object-id><label>Figure 5.</label><caption><p><italic><tp:taxon-name><tp:taxon-name-part taxon-name-part-type="genus" reg="Yamaneta">Yamaneta</tp:taxon-name-part> <tp:taxon-name-part taxon-name-part-type="species" reg="kehen">kehen</tp:taxon-name-part></tp:taxon-name></italic> (Miller, Griswold &amp; Yin, 2009) comb. nov. from Fugong Co., Lishadi, “a nameless cave”, male <bold>A, B, E, F</bold> Left palp <bold>C</bold> cymbium <bold>D</bold> palpal bulb <bold>G</bold> partial leg I <bold>A, E, G</bold> prolateral <bold>B, F</bold> retrolateral <bold>C</bold> prolateral <bold>D</bold> retrolateral. Abbreviations: <bold><abbrev xmlns:xlink="http://www.w3.org/1999/xlink" xlink:title="base of cymbium" id="ABBRID0EOFBG" xlink:type="simple">BC</abbrev></bold> base of cymbium; <bold><abbrev xmlns:xlink="http://www.w3.org/1999/xlink" xlink:title="basal haematodocha" id="ABBRID0ETFBG" xlink:type="simple">BH</abbrev></bold> basal haematodocha; <bold><abbrev xmlns:xlink="http://www.w3.org/1999/xlink" xlink:title="cymbial apophysis" id="ABBRID0EYFBG" xlink:type="simple">CA</abbrev></bold> cymbial apophysis; <bold><abbrev xmlns:xlink="http://www.w3.org/1999/xlink" xlink:title="clasping spine on leg I" id="ABBRID0E4FBG" xlink:type="simple">CS</abbrev></bold> clasping spine on leg I; <bold><abbrev xmlns:xlink="http://www.w3.org/1999/xlink" xlink:title="cymbium" id="ABBRID0ECGBG" xlink:type="simple">Cy</abbrev></bold> cymbium; <bold><abbrev xmlns:xlink="http://www.w3.org/1999/xlink" xlink:title="cymbial conductor" id="ABBRID0EHGBG" xlink:type="simple">CyC</abbrev></bold> cymbial conductor; <bold><abbrev xmlns:xlink="http://www.w3.org/1999/xlink" xlink:title="setae on cymbial fold" id="ABBRID0EMGBG" xlink:type="simple">CyFs</abbrev></bold> setae on cymbial fold; <bold>E</bold> embolus; <bold><abbrev xmlns:xlink="http://www.w3.org/1999/xlink" xlink:title="paracymbium" id="ABBRID0ETGBG" xlink:type="simple">PC</abbrev></bold> paracymbium; <bold><abbrev xmlns:xlink="http://www.w3.org/1999/xlink" xlink:title="spermatic duct" id="ABBRID0EYGBG" xlink:type="simple">SD</abbrev></bold> spermatic duct; <bold>T</bold> tegulum; <bold><abbrev xmlns:xlink="http://www.w3.org/1999/xlink" xlink:title="tibia" id="ABBRID0E6GBG" xlink:type="simple">Ti</abbrev></bold> tibia; <bold><abbrev xmlns:xlink="http://www.w3.org/1999/xlink" xlink:title="tibial spine on leg I" id="ABBRID0EEHBG" xlink:type="simple">TS</abbrev></bold> tibial spine on leg I; <bold><abbrev xmlns:xlink="http://www.w3.org/1999/xlink" xlink:title="trichobothria on tibia" id="ABBRID0EJHBG" xlink:type="simple">TTr</abbrev></bold> trichobothrium on tibia; <bold><abbrev xmlns:xlink="http://www.w3.org/1999/xlink" xlink:title="setae on palpal tibia" id="ABBRID0EOHBG" xlink:type="simple">TiS</abbrev></bold> setae on palpal tibia. Scale bars: 0.50 mm.</p></caption><graphic xmlns:xlink="http://www.w3.org/1999/xlink" xlink:href="zookeys-870-077-g005.jpg" position="float" orientation="portrait" xlink:type="simple" id="oo_323852.jpg"><uri content-type="original_file" xlink:type="simple">https://binary.pensoft.net/fig/323852</uri></graphic></fig><fig id="F6" position="float" orientation="portrait"><object-id xmlns:xlink="http://www.w3.org/1999/xlink" content-type="doi" xlink:type="simple">10.3897/zookeys.870.35971.figure6</object-id><object-id xmlns:xlink="http://www.w3.org/1999/xlink" content-type="arpha" xlink:type="simple">f6979c10-dc7b-5cbb-b350-349e20b14d47</object-id><label>Figure 6.</label><caption><p><italic><tp:taxon-name><tp:taxon-name-part taxon-name-part-type="genus" reg="Yamaneta">Yamaneta</tp:taxon-name-part> <tp:taxon-name-part taxon-name-part-type="species" reg="kehen">kehen</tp:taxon-name-part></tp:taxon-name></italic> (Miller, Griswold &amp; Yin, 2009) comb. nov. from Fugong Co., Lishadi, “a nameless cave”, female genitalia <bold>A, B</bold> Epigyne <bold>C–D</bold> vulva (lactic acid treated) <bold>A, C</bold> ventral <bold>B</bold> lateral <bold>D</bold> dorsal. Unlabeled arrow in <bold>B</bold> indicates curved profile of dorsal surface of scape, in <bold>D</bold> indicates notched lateral margin of scape. Abbreviations: <bold><abbrev xmlns:xlink="http://www.w3.org/1999/xlink" xlink:title="copulatory ducts" id="ABBRID0EZIBG" xlink:type="simple">CD</abbrev></bold> copulatory ducts; <bold><abbrev xmlns:xlink="http://www.w3.org/1999/xlink" xlink:title="fertilization ducts" id="ABBRID0E5IBG" xlink:type="simple">FD</abbrev></bold> fertilization ducts; <bold>S</bold> spermathecae; <bold><abbrev xmlns:xlink="http://www.w3.org/1999/xlink" xlink:title="scape" id="ABBRID0EFJBG" xlink:type="simple">Sp</abbrev></bold> scape. Scale bars: 0.10 mm.</p></caption><graphic xmlns:xlink="http://www.w3.org/1999/xlink" xlink:href="zookeys-870-077-g006.jpg" position="float" orientation="portrait" xlink:type="simple" id="oo_323873.jpg"><uri content-type="original_file" xlink:type="simple">https://binary.pensoft.net/fig/323873</uri></graphic></fig><fig id="F7" position="float" orientation="portrait"><object-id xmlns:xlink="http://www.w3.org/1999/xlink" content-type="doi" xlink:type="simple">10.3897/zookeys.870.35971.figure7</object-id><object-id xmlns:xlink="http://www.w3.org/1999/xlink" content-type="arpha" xlink:type="simple">c51a69e2-3b96-5c9f-b0db-aa630446a3f1</object-id><label>Figure 7.</label><caption><p><italic><tp:taxon-name><tp:taxon-name-part taxon-name-part-type="genus" reg="Yamaneta">Yamaneta</tp:taxon-name-part> <tp:taxon-name-part taxon-name-part-type="species" reg="paquini">paquini</tp:taxon-name-part></tp:taxon-name></italic> (Miller, Griswold &amp; Yin, 2009) comb. nov. from Lushui Co., Daxingdi, Walayaku [cave], male and female <bold>A–C</bold> Male habitus <bold>D–F</bold> female habitus <bold>A, D</bold> dorsal <bold>B, E</bold> ventral <bold>C, F</bold> lateral. Scale bars: 0.50 mm.</p></caption><graphic xmlns:xlink="http://www.w3.org/1999/xlink" xlink:href="zookeys-870-077-g007.jpg" position="float" orientation="portrait" xlink:type="simple" id="oo_323853.jpg"><uri content-type="original_file" xlink:type="simple">https://binary.pensoft.net/fig/323853</uri></graphic></fig><fig id="F8" position="float" orientation="portrait"><object-id xmlns:xlink="http://www.w3.org/1999/xlink" content-type="doi" xlink:type="simple">10.3897/zookeys.870.35971.figure8</object-id><object-id xmlns:xlink="http://www.w3.org/1999/xlink" content-type="arpha" xlink:type="simple">d92db786-960a-54fe-a027-3372bdc79aee</object-id><label>Figure 8.</label><caption><p><italic><tp:taxon-name><tp:taxon-name-part taxon-name-part-type="genus" reg="Yamaneta">Yamaneta</tp:taxon-name-part> <tp:taxon-name-part taxon-name-part-type="species" reg="paquini">paquini</tp:taxon-name-part></tp:taxon-name></italic> (Miller, Griswold &amp; Yin, 2009) comb. nov. from Lushui Co., Daxingdi, Walayaku [cave], male <bold>A, B, E, F</bold> Left palp <bold>C</bold> cymbium <bold>D</bold> palpal bulb <bold>G</bold> partial leg I <bold>A, E, G</bold> prolateral; <bold>B, F</bold> retrolateral; <bold>C</bold> prolateral; <bold>D</bold> retrolateral. Abbreviations: <bold><abbrev xmlns:xlink="http://www.w3.org/1999/xlink" xlink:title="base of cymbium" id="ABBRID0EPLBG" xlink:type="simple">BC</abbrev></bold> base of cymbium; <bold><abbrev xmlns:xlink="http://www.w3.org/1999/xlink" xlink:title="basal haematodocha" id="ABBRID0EULBG" xlink:type="simple">BH</abbrev></bold> basal haematodocha; <bold><abbrev xmlns:xlink="http://www.w3.org/1999/xlink" xlink:title="cymbial apophysis" id="ABBRID0EZLBG" xlink:type="simple">CA</abbrev></bold> cymbial apophysis; <bold><abbrev xmlns:xlink="http://www.w3.org/1999/xlink" xlink:title="clasping spine on leg I" id="ABBRID0E5LBG" xlink:type="simple">CS</abbrev></bold> clasping spine on leh I; <bold><abbrev xmlns:xlink="http://www.w3.org/1999/xlink" xlink:title="cymbium" id="ABBRID0EDMBG" xlink:type="simple">Cy</abbrev></bold> cymbium; <bold><abbrev xmlns:xlink="http://www.w3.org/1999/xlink" xlink:title="cymbial conductor" id="ABBRID0EIMBG" xlink:type="simple">CyC</abbrev></bold> cymbial conductor; <bold><abbrev xmlns:xlink="http://www.w3.org/1999/xlink" xlink:title="setae on cymbial fold" id="ABBRID0ENMBG" xlink:type="simple">CyFs</abbrev></bold> setae on cymbial fold; <bold>E</bold> embolus; <bold><abbrev xmlns:xlink="http://www.w3.org/1999/xlink" xlink:title="paracymbium" id="ABBRID0EUMBG" xlink:type="simple">PC</abbrev></bold> paracymbium; <bold><abbrev xmlns:xlink="http://www.w3.org/1999/xlink" xlink:title="spermatic duct" id="ABBRID0EZMBG" xlink:type="simple">SD</abbrev></bold> spermatic duct; <bold>T</bold> tegulum; <bold><abbrev xmlns:xlink="http://www.w3.org/1999/xlink" xlink:title="tibia" id="ABBRID0EANBG" xlink:type="simple">Ti</abbrev></bold> tibia; <bold><abbrev xmlns:xlink="http://www.w3.org/1999/xlink" xlink:title="tibial spine on leg I" id="ABBRID0EFNBG" xlink:type="simple">TS</abbrev></bold> tibial spine on leg I; <bold><abbrev xmlns:xlink="http://www.w3.org/1999/xlink" xlink:title="trichobothria on tibia" id="ABBRID0EKNBG" xlink:type="simple">TTr</abbrev></bold> trichobothria on tibia; <bold><abbrev xmlns:xlink="http://www.w3.org/1999/xlink" xlink:title="setae on palpal tibia" id="ABBRID0EPNBG" xlink:type="simple">TiS</abbrev></bold> seta on palpal tibia. Scale bars: 0.50 mm.</p></caption><graphic xmlns:xlink="http://www.w3.org/1999/xlink" xlink:href="zookeys-870-077-g008.jpg" position="float" orientation="portrait" xlink:type="simple" id="oo_323854.jpg"><uri content-type="original_file" xlink:type="simple">https://binary.pensoft.net/fig/323854</uri></graphic></fig><!--PageBreak --></tp:treatment-sec><tp:treatment-sec><!--Section generated to contain objects referenced in tp:taxon-treatment.--><fig id="F9" position="float" orientation="portrait"><object-id xmlns:xlink="http://www.w3.org/1999/xlink" content-type="doi" xlink:type="simple">10.3897/zookeys.870.35971.figure9</object-id><object-id xmlns:xlink="http://www.w3.org/1999/xlink" content-type="arpha" xlink:type="simple">8efeba05-ad3b-5cd2-b41c-23dd2ce3af30</object-id><label>Figure 9.</label><caption><p><italic><tp:taxon-name><tp:taxon-name-part taxon-name-part-type="genus" reg="Yamaneta">Yamaneta</tp:taxon-name-part> <tp:taxon-name-part taxon-name-part-type="species" reg="paquini">paquini</tp:taxon-name-part></tp:taxon-name></italic> (Miller, Griswold &amp; Yin, 2009) comb. nov. from Lushui Co., Daxingdi, Walayaku [cave], female genitalia <bold>A, B</bold> Epigyne <bold>C–D</bold> vulva (lactic acid treated) <bold>A, C</bold> ventral <bold>B</bold> lateral <bold>D</bold> dorsal. Unlabeled arrow in <bold>B</bold> indicates curved profile of dorsal surface of scape, in <bold>D</bold> indicates notched lateral margin of scape. Abbreviations: <bold><abbrev xmlns:xlink="http://www.w3.org/1999/xlink" xlink:title="copulatory ducts" id="ABBRID0EMYBG" xlink:type="simple">CD</abbrev></bold> copulatory ducts; <bold><abbrev xmlns:xlink="http://www.w3.org/1999/xlink" xlink:title="fertilization ducts" id="ABBRID0ERYBG" xlink:type="simple">FD</abbrev></bold> fertilization ducts; <bold>S</bold> spermathecae; <bold><abbrev xmlns:xlink="http://www.w3.org/1999/xlink" xlink:title="scape" id="ABBRID0EYYBG" xlink:type="simple">Sp</abbrev></bold> scape. Scale bars: 0.10 mm.</p></caption><graphic xmlns:xlink="http://www.w3.org/1999/xlink" xlink:href="zookeys-870-077-g009.jpg" position="float" orientation="portrait" xlink:type="simple" id="oo_323855.jpg"><uri content-type="original_file" xlink:type="simple">https://binary.pensoft.net/fig/323855</uri></graphic></fig></tp:treatment-sec><ref-list><ref id="B5"><mixed-citation xmlns:xlink="http://www.w3.org/1999/xlink" xlink:type="simple"><person-group><name name-style="western"><surname>Cameron</surname><given-names>HD</given-names></name></person-group> (<year>2005</year>) <article-title>An etymological dictionary of North American spider genus names.</article-title> In: <person-group><name name-style="western"><surname>Ubick</surname><given-names>D</given-names></name><name name-style="western"><surname>Paquin</surname><given-names>P</given-names></name><name name-style="western"><surname>Cushing</surname><given-names>PE</given-names></name><name name-style="western"><surname>Roth</surname><given-names>V</given-names></name></person-group> (<role>Eds</role>) <issue-title>Spiders of North America: an identification manual.</issue-title><source>American Arachnological Society</source>, <fpage>274</fpage>–<lpage>331</lpage>.</mixed-citation></ref><ref id="B27"><mixed-citation xmlns:xlink="http://www.w3.org/1999/xlink" xlink:type="simple"><person-group><name name-style="western"><surname>Miller</surname><given-names>JA</given-names></name><name name-style="western"><surname>Griswold</surname><given-names>CE</given-names></name><name name-style="western"><surname>Yin</surname><given-names>C</given-names></name></person-group> (<year>2009</year>) <article-title>The symphytognathoid spiders of the Gaoligongshan, Yunnan, China (<tp:taxon-name><tp:taxon-name-part taxon-name-part-type="order">Araneae</tp:taxon-name-part></tp:taxon-name>, <tp:taxon-name><tp:taxon-name-part taxon-name-part-type="superfamily">Araneoidea</tp:taxon-name-part></tp:taxon-name>): Systematics and diversity of micro-orbweavers.</article-title><source>ZooKeys</source><volume>11</volume>: <fpage>9</fpage>–<lpage>195</lpage>. <ext-link xlink:type="simple" ext-link-type="doi" xlink:href="10.3897/zookeys.11.160">https://doi.org/10.3897/zookeys.11.160</ext-link></mixed-citation></ref><ref id="B26"><mixed-citation xmlns:xlink="http://www.w3.org/1999/xlink" xlink:type="simple"><person-group><name name-style="western"><surname>Lopardo</surname><given-names>L</given-names></name><name name-style="western"><surname>Hormiga</surname><given-names>G</given-names></name></person-group> (<year>2015</year>) <article-title>Out of the twilight zone: phylogeny and evolutionary morphology of the orb-weaving spider family <tp:taxon-name><tp:taxon-name-part taxon-name-part-type="family">Mysmenidae</tp:taxon-name-part></tp:taxon-name>, with a focus on spinneret spigot morphology in symphytognathoids (<tp:taxon-name><tp:taxon-name-part taxon-name-part-type="order">Araneae</tp:taxon-name-part></tp:taxon-name>, <tp:taxon-name><tp:taxon-name-part taxon-name-part-type="superfamily">Araneoidea</tp:taxon-name-part></tp:taxon-name>).</article-title><source>Zoological Journal of the Linnean Society</source><volume>173</volume>: <fpage>527</fpage>–<lpage>786</lpage>. <ext-link xlink:type="simple" ext-link-type="doi" xlink:href="10.1111/zoj.12199">https://doi.org/10.1111/zoj.12199</ext-link></mixed-citation></ref><ref id="B15"><mixed-citation xmlns:xlink="http://www.w3.org/1999/xlink" xlink:type="simple"><person-group><name name-style="western"><surname>Gertsch</surname><given-names>WJ</given-names></name></person-group> (<year>1960</year>) <article-title>Descriptions of American spiders of the family <tp:taxon-name><tp:taxon-name-part taxon-name-part-type="family">Symphytognathidae</tp:taxon-name-part></tp:taxon-name>.</article-title><source>American Museum Novitates</source><volume>1981</volume>: <fpage>1</fpage>–<lpage>40</lpage>.</mixed-citation></ref><ref id="B25"><mixed-citation xmlns:xlink="http://www.w3.org/1999/xlink" xlink:type="simple"><person-group><name name-style="western"><surname>Lopardo</surname><given-names>L</given-names></name><name name-style="western"><surname>Giribet</surname><given-names>G</given-names></name><name name-style="western"><surname>Hormiga</surname><given-names>G</given-names></name></person-group> (<year>2011</year>) <article-title>Morphology to the rescue: molecular data and the signal of morphological characters in combined phylogenetic analyses—a case study from mysmenid spiders (<tp:taxon-name><tp:taxon-name-part taxon-name-part-type="order">Araneae</tp:taxon-name-part></tp:taxon-name>, <tp:taxon-name><tp:taxon-name-part taxon-name-part-type="family">Mysmenidae</tp:taxon-name-part></tp:taxon-name>), with comments on the evolution of web architecture.</article-title><source>Cladistics</source><volume>27</volume>: <fpage>278</fpage>–<lpage>330</lpage>. <ext-link xlink:type="simple" ext-link-type="doi" xlink:href="10.1111/j.1096-0031.2010.00332.x">https://doi.org/10.1111/j.1096-0031.2010.00332.x</ext-link></mixed-citation></ref></ref-list></tp:taxon-treatment>
