# Supplementary material for: Further study of two Chinese cave spiders (Araneae, Mysmenidae), with description of a new genus
Source: Zookeys. 2019 Aug 7;870:77–100. doi: 10.3897/zookeys.870.35971 (PMC6694075; doi:10.3897/zookeys.870.35971)
Supplement: XML Treatment for Yamaneta kehen [file zookeys.870.35971-treatment2.xml]

<!DOCTYPE tp:taxon-treatment
  PUBLIC "-//TaxonX//DTD Taxonomic Treatment Publishing DTD v0 20100105//EN" "tax-treatment-NSO.dtd">
<tp:taxon-treatment xmlns:tp="http://www.plazi.org/taxpub"><tp:treatment-meta><kwd-group><label>Taxon classification</label><kwd><named-content xmlns:xlink="http://www.w3.org/1999/xlink" content-type="kingdom">Animalia</named-content></kwd><kwd><named-content xmlns:xlink="http://www.w3.org/1999/xlink" content-type="order">Araneae</named-content></kwd><kwd><named-content xmlns:xlink="http://www.w3.org/1999/xlink" content-type="family">Mysmenidae</named-content></kwd></kwd-group><mixed-citation publication-type="journal"><person-group><name><surname>Feng</surname><given-names>Chengcheng</given-names></name><name><surname>Miller</surname><given-names>Jeremy A.</given-names></name><name><surname>Lin</surname><given-names>Yucheng</given-names></name><name><surname>Shu</surname><given-names>Yunfei</given-names></name></person-group><article-title>Further study of two Chinese cave spiders (<tp:taxon-name><tp:taxon-name-part taxon-name-part-type="order">Araneae</tp:taxon-name-part></tp:taxon-name>, <tp:taxon-name><tp:taxon-name-part taxon-name-part-type="family">Mysmenidae</tp:taxon-name-part></tp:taxon-name>), with description of a new genus</article-title><source>Zookeys</source><day>07</day><month>8</month><year>2019</year><volume>870</volume><fpage>77</fpage><lpage>100</lpage><pub-id pub-id-type="doi">10.3897/zookeys.870.35971</pub-id></mixed-citation></tp:treatment-meta><tp:nomenclature><tp:taxon-name><object-id xmlns:xlink="http://www.w3.org/1999/xlink" content-type="arpha" xlink:type="simple">E8616152783D5FAB957D12C72B43096A</object-id>
              <tp:taxon-name-part taxon-name-part-type="genus" reg="Yamaneta">Yamaneta</tp:taxon-name-part>
              <tp:taxon-name-part taxon-name-part-type="species" reg="kehen">kehen</tp:taxon-name-part>
            </tp:taxon-name><tp:taxon-authority>(Miller, Griswold &amp; Yin, 2009)</tp:taxon-authority><tp:taxon-status xmlns:xlink="http://www.w3.org/1999/xlink" xlink:type="simple">comb. nov.</tp:taxon-status><xref ref-type="fig" rid="F4">Figs 4</xref><xref ref-type="fig" rid="F5">, 5</xref><xref ref-type="fig" rid="F6">, 6</xref><xref ref-type="fig" rid="F10">, 10A</xref></tp:nomenclature><tp:treatment-sec sec-type="material" id="SECID0EOPBG"><title>Material examined.</title><p>CHINA • 2♂♂, 25♀♀ multiple juveniles; Yunnan Province, Nujiang Lisu Autonomous Prefecture, Fugong County, Shiyueliang Town, Lishadi Village, 3.9 km E of Yamu River Fork, “a nameless cave”; <named-content xmlns:xlink="http://www.w3.org/1999/xlink" content-type="dwc:verbatimCoordinates" xlink:type="simple"><named-content content-type="geo-json" specific-use="{&#34;type&#34;:&#34;Point&#34;,&#34;coordinates&#34;:[98.860140,27.128180]}" id="NCID0EXPBG" xlink:type="simple">27.12818N, 98.86014E</named-content></named-content>; 1500 m a.s.l.; 18 Aug. 2018; Y.C. Li, Y. Li, Y.F. Shu &amp; Y.C. Lin leg.; <abbrev xmlns:xlink="http://www.w3.org/1999/xlink" content-type="institution" xlink:title="Natural History Museum of Sichuan University, Chengdu, China" id="ABBRID0E2PBG" xlink:type="simple">NHMSU</abbrev> • 1♂; same data as for preceding; GenBank: <ext-link xmlns:xlink="http://www.w3.org/1999/xlink" ext-link-type="gen" xlink:href="MK908789" xlink:type="simple">MK908789</ext-link>, <ext-link xmlns:xlink="http://www.w3.org/1999/xlink" ext-link-type="gen" xlink:href="MK908805" xlink:type="simple">MK908805</ext-link>, <ext-link xmlns:xlink="http://www.w3.org/1999/xlink" ext-link-type="gen" xlink:href="MK908797" xlink:type="simple">MK908797</ext-link>, <ext-link xmlns:xlink="http://www.w3.org/1999/xlink" ext-link-type="gen" xlink:href="MK895530" xlink:type="simple">MK895530</ext-link>, <ext-link xmlns:xlink="http://www.w3.org/1999/xlink" ext-link-type="gen" xlink:href="MK895538" xlink:type="simple">MK895538</ext-link>; GlgMY14 male • 1♀; same data as for preceding; GenBank: <ext-link xmlns:xlink="http://www.w3.org/1999/xlink" ext-link-type="gen" xlink:href="MK908790" xlink:type="simple">MK908790</ext-link>, <ext-link xmlns:xlink="http://www.w3.org/1999/xlink" ext-link-type="gen" xlink:href="MK908806" xlink:type="simple">MK908806</ext-link>, <ext-link xmlns:xlink="http://www.w3.org/1999/xlink" ext-link-type="gen" xlink:href="MK908798" xlink:type="simple">MK908798</ext-link>, <ext-link xmlns:xlink="http://www.w3.org/1999/xlink" ext-link-type="gen" xlink:href="MK895531" xlink:type="simple">MK895531</ext-link>, <ext-link xmlns:xlink="http://www.w3.org/1999/xlink" ext-link-type="gen" xlink:href="MK895539" xlink:type="simple">MK895539</ext-link>; GlgMY14 female • 1 juvenile; same data as for preceding; GenBank: <ext-link xmlns:xlink="http://www.w3.org/1999/xlink" ext-link-type="gen" xlink:href="MK908791" xlink:type="simple">MK908791</ext-link>, <ext-link xmlns:xlink="http://www.w3.org/1999/xlink" ext-link-type="gen" xlink:href="MK908807" xlink:type="simple">MK908807</ext-link>, <ext-link xmlns:xlink="http://www.w3.org/1999/xlink" ext-link-type="gen" xlink:href="MK908799" xlink:type="simple">MK908799</ext-link>, <ext-link xmlns:xlink="http://www.w3.org/1999/xlink" ext-link-type="gen" xlink:href="MK895532" xlink:type="simple">MK895532</ext-link>, <ext-link xmlns:xlink="http://www.w3.org/1999/xlink" ext-link-type="gen" xlink:href="MK895540" xlink:type="simple">MK895540</ext-link>; GlgMY14 juv. • 1♂; same data as for preceding; GenBank: <ext-link xmlns:xlink="http://www.w3.org/1999/xlink" ext-link-type="gen" xlink:href="MK908792" xlink:type="simple">MK908792</ext-link>, <ext-link xmlns:xlink="http://www.w3.org/1999/xlink" ext-link-type="gen" xlink:href="MK908808" xlink:type="simple">MK908808</ext-link>, <ext-link xmlns:xlink="http://www.w3.org/1999/xlink" ext-link-type="gen" xlink:href="MK908800" xlink:type="simple">MK908800</ext-link>, <ext-link xmlns:xlink="http://www.w3.org/1999/xlink" ext-link-type="gen" xlink:href="MK895533" xlink:type="simple">MK895533</ext-link>, <ext-link xmlns:xlink="http://www.w3.org/1999/xlink" ext-link-type="gen" xlink:href="MK895541" xlink:type="simple">MK895541</ext-link>; GlgMY15 male • 1♀; same data as for preceding; GenBank: <ext-link xmlns:xlink="http://www.w3.org/1999/xlink" ext-link-type="gen" xlink:href="MK908793" xlink:type="simple">MK908793</ext-link>, <ext-link xmlns:xlink="http://www.w3.org/1999/xlink" ext-link-type="gen" xlink:href="MK908809" xlink:type="simple">MK908809</ext-link>, <ext-link xmlns:xlink="http://www.w3.org/1999/xlink" ext-link-type="gen" xlink:href="MK908801" xlink:type="simple">MK908801</ext-link>, <ext-link xmlns:xlink="http://www.w3.org/1999/xlink" ext-link-type="gen" xlink:href="MK895534" xlink:type="simple">MK895534</ext-link>, <ext-link xmlns:xlink="http://www.w3.org/1999/xlink" ext-link-type="gen" xlink:href="MK895542" xlink:type="simple">MK895542</ext-link>; GlgMY15 female.</p></tp:treatment-sec><tp:treatment-sec sec-type="diagnosis" id="SECID0E4TBG"><title>Diagnosis.</title><p><italic><tp:taxon-name><tp:taxon-name-part taxon-name-part-type="genus" reg="Yamaneta">Yamaneta</tp:taxon-name-part> <tp:taxon-name-part taxon-name-part-type="species" reg="kehen">kehen</tp:taxon-name-part></tp:taxon-name></italic> can be distinguished from its congener <italic><tp:taxon-name><tp:taxon-name-part taxon-name-part-type="genus" reg="Yamaneta">Y.</tp:taxon-name-part> <tp:taxon-name-part taxon-name-part-type="species" reg="paquini">paquini</tp:taxon-name-part></tp:taxon-name></italic> by having only a single proximal-dorsal trichobothrium (<abbrev xmlns:xlink="http://www.w3.org/1999/xlink" xlink:title="trichobothria on tibia" id="ABBRID0EZUBG" xlink:type="simple">TTr</abbrev>) and a single long distal-ventral setae (<abbrev xmlns:xlink="http://www.w3.org/1999/xlink" xlink:title="setae on palpal tibia" id="ABBRID0E4UBG" xlink:type="simple">TiS</abbrev>) on the male palpal tibia, but 2 of each in <italic><tp:taxon-name><tp:taxon-name-part taxon-name-part-type="genus" reg="Yamaneta">Y.</tp:taxon-name-part> <tp:taxon-name-part taxon-name-part-type="species" reg="paquini">paquini</tp:taxon-name-part></tp:taxon-name></italic> (Fig. <xref ref-type="fig" rid="F5">5A, B</xref> vs. Fig. <xref ref-type="fig" rid="F8">8A, B</xref>); and by the form of the epigyne in the female, which features a basally wider and shorter scape (Fig. <xref ref-type="fig" rid="F6">6C</xref> vs. Fig. <xref ref-type="fig" rid="F9">9C</xref>), a distinctly notched lateral margin of the scape (Fig. <xref ref-type="fig" rid="F6">6D</xref> vs. Fig. <xref ref-type="fig" rid="F9">9D</xref>), and a more strongly curved profile of the dorsal surface of the scape (Fig. <xref ref-type="fig" rid="F6">6B</xref> vs. Fig. <xref ref-type="fig" rid="F9">9B</xref>). Lateral margins of scape proximal to notches are nearly parallel in <italic><tp:taxon-name><tp:taxon-name-part taxon-name-part-type="genus" reg="Yamaneta">Y.</tp:taxon-name-part> <tp:taxon-name-part taxon-name-part-type="species" reg="paquini">paquini</tp:taxon-name-part></tp:taxon-name></italic> (Fig. <xref ref-type="fig" rid="F9">9C, D</xref>), converging in <italic><tp:taxon-name><tp:taxon-name-part taxon-name-part-type="genus" reg="Yamaneta">Y.</tp:taxon-name-part> <tp:taxon-name-part taxon-name-part-type="species" reg="kehen">kehen</tp:taxon-name-part></tp:taxon-name></italic> (Fig. <xref ref-type="fig" rid="F6">6C, D</xref>).</p><fig id="F9" position="float" orientation="portrait"><object-id xmlns:xlink="http://www.w3.org/1999/xlink" content-type="doi" xlink:type="simple">10.3897/zookeys.870.35971.figure9</object-id><object-id xmlns:xlink="http://www.w3.org/1999/xlink" content-type="arpha" xlink:type="simple">8efeba05-ad3b-5cd2-b41c-23dd2ce3af30</object-id><label>Figure 9.</label><caption><p><italic><tp:taxon-name><tp:taxon-name-part taxon-name-part-type="genus" reg="Yamaneta">Yamaneta</tp:taxon-name-part> <tp:taxon-name-part taxon-name-part-type="species" reg="paquini">paquini</tp:taxon-name-part></tp:taxon-name></italic> (Miller, Griswold &amp; Yin, 2009) comb. nov. from Lushui Co., Daxingdi, Walayaku [cave], female genitalia <bold>A, B</bold> Epigyne <bold>C–D</bold> vulva (lactic acid treated) <bold>A, C</bold> ventral <bold>B</bold> lateral <bold>D</bold> dorsal. Unlabeled arrow in <bold>B</bold> indicates curved profile of dorsal surface of scape, in <bold>D</bold> indicates notched lateral margin of scape. Abbreviations: <bold><abbrev xmlns:xlink="http://www.w3.org/1999/xlink" xlink:title="copulatory ducts" id="ABBRID0EMYBG" xlink:type="simple">CD</abbrev></bold> copulatory ducts; <bold><abbrev xmlns:xlink="http://www.w3.org/1999/xlink" xlink:title="fertilization ducts" id="ABBRID0ERYBG" xlink:type="simple">FD</abbrev></bold> fertilization ducts; <bold>S</bold> spermathecae; <bold><abbrev xmlns:xlink="http://www.w3.org/1999/xlink" xlink:title="scape" id="ABBRID0EYYBG" xlink:type="simple">Sp</abbrev></bold> scape. Scale bars: 0.10 mm.</p></caption><graphic xmlns:xlink="http://www.w3.org/1999/xlink" xlink:href="zookeys-870-077-g009.jpg" position="float" orientation="portrait" xlink:type="simple" id="oo_323855.jpg"><uri content-type="original_file" xlink:type="simple">https://binary.pensoft.net/fig/323855</uri></graphic></fig><fig id="F10" position="float" orientation="portrait"><object-id xmlns:xlink="http://www.w3.org/1999/xlink" content-type="doi" xlink:type="simple">10.3897/zookeys.870.35971.figure10</object-id><object-id xmlns:xlink="http://www.w3.org/1999/xlink" content-type="arpha" xlink:type="simple">0e47be1f-1318-5197-949a-084df3b7d794</object-id><label>Figure 10.</label><caption><p>Webs of <italic><tp:taxon-name><tp:taxon-name-part taxon-name-part-type="genus" reg="Yamaneta">Yamaneta</tp:taxon-name-part></tp:taxon-name></italic> spiders in the Gaoligong Mountains <bold>A</bold><italic><tp:taxon-name><tp:taxon-name-part taxon-name-part-type="genus" reg="Yamaneta">Yamaneta</tp:taxon-name-part> <tp:taxon-name-part taxon-name-part-type="species" reg="kehen">kehen</tp:taxon-name-part></tp:taxon-name></italic> (Miller, Griswold &amp; Yin, 2009) comb. nov. from Fugong Co., Lishadi, “a nameless cave”, female <bold>B</bold><italic><tp:taxon-name><tp:taxon-name-part taxon-name-part-type="genus" reg="Yamaneta">Yamaneta</tp:taxon-name-part> <tp:taxon-name-part taxon-name-part-type="species" reg="paquini">paquini</tp:taxon-name-part></tp:taxon-name></italic> (Miller, Griswold &amp; Yin, 2009) comb. nov. from Lushui Co., Daxingdi, Walayaku [cave], female. Red arrows indicate location of spider. Scale bars: 20.0 mm.</p></caption><graphic xmlns:xlink="http://www.w3.org/1999/xlink" xlink:href="zookeys-870-077-g010.jpg" position="float" orientation="portrait" xlink:type="simple" id="oo_323856.jpg"><uri content-type="original_file" xlink:type="simple">https://binary.pensoft.net/fig/323856</uri></graphic></fig></tp:treatment-sec><tp:treatment-sec sec-type="description" id="SECID0EP1BG"><title>Description.</title><p><bold>Male</bold>. Somatic coloration and characters see Fig. <xref ref-type="fig" rid="F4">4A–C</xref>.</p><p><italic>Measurements</italic>: Total length 2.19. Carapace 1.13 long, 1.12 wide. Clypeus 0.26 high. Sternum 0.57 long, 0.58 wide. Abdomen 1.09 long, 1.10 wide. Length of legs: I 6.98 (2.13, 0.66, 1.77, 1.27, 1.15); II 5.92 (1.83, 0.57, 1.46, 1.12, 0.94); III 3.93 (1.28, 0.39, 0.86, 0.74, 0.66); IV 4.25 (1.42, 0.40, 0.97, 0.83, 0.63).</p><p><italic>Male palp</italic> (Fig. <xref ref-type="fig" rid="F5">5A–F</xref>): Femur long, curved mesially (Fig. <xref ref-type="fig" rid="F5">5E, F</xref>); patella elongate, with a distal-dorsal spine (Fig. <xref ref-type="fig" rid="F5">5E, F</xref>); tibia swollen, longer than patella, bears cluster of stiff dorsal setae and a dorsal trichobothrium proximally, with a long ventral setae distally (Fig. <xref ref-type="fig" rid="F5">5B</xref>: <abbrev xmlns:xlink="http://www.w3.org/1999/xlink" xlink:title="setae on palpal tibia" id="ABBRID0ET2BG" xlink:type="simple">TiS</abbrev>). Cymbium broad, covers ventral part of bulb, dorsal part exposed (Fig. <xref ref-type="fig" rid="F5">5A–C</xref>). Paracymbium with long thick setae (Fig. <xref ref-type="fig" rid="F5">5C</xref>). Cymbial apophysis small hooked, sclerotized, on prolateral surface of cymbium (Fig. <xref ref-type="fig" rid="F5">5A–C</xref>). Cymbial conductor translucent, falcate, bearing dense cluster of long setae on prolateral face (Fig. <xref ref-type="fig" rid="F5">5C</xref>). Tegulum smooth, without process; spermatic duct long, twisted on base of embolus (Fig. <xref ref-type="fig" rid="F5">5D</xref>). Embolus long, wire-like, with proximal origin (Fig. <xref ref-type="fig" rid="F5">5B, D</xref>).</p></tp:treatment-sec><tp:treatment-sec sec-type="Female" id="SECID0EP3BG"><title>Female.</title><p>See Fig. <xref ref-type="fig" rid="F4">4D–F</xref>. Somatic characters as in male, but larger in size.</p><p><italic>Measurements</italic>: Total length 2.48. Carapace 1.12 long, 1.10 wide. Clypeus 0.25 high. Sternum 0.64 long, 0.63 wide. Abdomen 1.43 long, 1.30 wide. Length of legs: I 6.46 (1.95, 0.63, 1.65, 1.21, 1.02); II 5.55 (1.66, 0.61, 1.38, 1.05, 0.85); III 3.82 (1.22, 0.42, 0.84, 0.73, 0.61); IV 4.09 (1.44, 0.40, 0.93, 0.75, 0.57).</p><p><italic>Vulva</italic> (Fig. <xref ref-type="fig" rid="F6">6A–D</xref>): Scape relatively wide basally (Fig. <xref ref-type="fig" rid="F6">6A, C</xref>), with distinctly notched lateral margins (Fig. <xref ref-type="fig" rid="F6">6D</xref>) and strongly curved dorsal profile (Fig. <xref ref-type="fig" rid="F6">6B</xref>). Lateral margins of scape proximal to notches are converging (Fig. <xref ref-type="fig" rid="F6">6C, D</xref>).</p></tp:treatment-sec><tp:treatment-sec sec-type="distribution" id="SECID0EV4BG"><title>Distribution.</title><p>Known from a single cave in Yunnan, China.</p></tp:treatment-sec><tp:treatment-sec sec-type="natural history" id="SECID0E14BG"><title>Natural history and web architecture.</title><p>This species lives in the dark zone of the cave. They build a web typical of <italic><tp:taxon-name><tp:taxon-name-part taxon-name-part-type="genus" reg="Maymena">Maymena</tp:taxon-name-part></tp:taxon-name></italic> (e.g., <xref ref-type="bibr" rid="B9">Eberhard 1986</xref>, <xref ref-type="bibr" rid="B26">Lopardo and Hormiga 2015</xref><!--PageBreak -->: fig. 147D, E). Aerial lines extend upwards from web radii and hub and are attached to frame lines or the substrate above. The web is under tension and the hub is lifted. The catching spiral is dense and nearly horizontal. Above the catching spiral is an irregular network of horizontal and angled lines under tension (Fig. <xref ref-type="fig" rid="F10">10A</xref>). The spider usually hangs in the irregular area above the catching spiral.</p></tp:treatment-sec><tp:treatment-sec><!--Section generated to contain objects referenced in tp:taxon-treatment.--><fig id="F4" position="float" orientation="portrait"><object-id xmlns:xlink="http://www.w3.org/1999/xlink" content-type="doi" xlink:type="simple">10.3897/zookeys.870.35971.figure4</object-id><object-id xmlns:xlink="http://www.w3.org/1999/xlink" content-type="arpha" xlink:type="simple">0084ceff-8f43-5485-ab1e-f44398a33284</object-id><label>Figure 4.</label><caption><p><italic><tp:taxon-name><tp:taxon-name-part taxon-name-part-type="genus" reg="Yamaneta">Yamaneta</tp:taxon-name-part> <tp:taxon-name-part taxon-name-part-type="species" reg="kehen">kehen</tp:taxon-name-part></tp:taxon-name></italic> (Miller, Griswold &amp; Yin, 2009) comb. nov. from Fugong Co., Lishadi, “a nameless cave” <bold>A–C</bold> Male habitus <bold>D–F</bold> female habitus <bold>A, D</bold> dorsal <bold>B, E</bold> ventral <bold>C, F</bold> lateral. Scale bars: 0.50 mm.</p></caption><graphic xmlns:xlink="http://www.w3.org/1999/xlink" xlink:href="zookeys-870-077-g004.jpg" position="float" orientation="portrait" xlink:type="simple" id="oo_323851.jpg"><uri content-type="original_file" xlink:type="simple">https://binary.pensoft.net/fig/323851</uri></graphic></fig><fig id="F5" position="float" orientation="portrait"><object-id xmlns:xlink="http://www.w3.org/1999/xlink" content-type="doi" xlink:type="simple">10.3897/zookeys.870.35971.figure5</object-id><object-id xmlns:xlink="http://www.w3.org/1999/xlink" content-type="arpha" xlink:type="simple">7cbc9e82-8cd7-5cce-b16f-f12e25177c78</object-id><label>Figure 5.</label><caption><p><italic><tp:taxon-name><tp:taxon-name-part taxon-name-part-type="genus" reg="Yamaneta">Yamaneta</tp:taxon-name-part> <tp:taxon-name-part taxon-name-part-type="species" reg="kehen">kehen</tp:taxon-name-part></tp:taxon-name></italic> (Miller, Griswold &amp; Yin, 2009) comb. nov. from Fugong Co., Lishadi, “a nameless cave”, male <bold>A, B, E, F</bold> Left palp <bold>C</bold> cymbium <bold>D</bold> palpal bulb <bold>G</bold> partial leg I <bold>A, E, G</bold> prolateral <bold>B, F</bold> retrolateral <bold>C</bold> prolateral <bold>D</bold> retrolateral. Abbreviations: <bold><abbrev xmlns:xlink="http://www.w3.org/1999/xlink" xlink:title="base of cymbium" id="ABBRID0EOFBG" xlink:type="simple">BC</abbrev></bold> base of cymbium; <bold><abbrev xmlns:xlink="http://www.w3.org/1999/xlink" xlink:title="basal haematodocha" id="ABBRID0ETFBG" xlink:type="simple">BH</abbrev></bold> basal haematodocha; <bold><abbrev xmlns:xlink="http://www.w3.org/1999/xlink" xlink:title="cymbial apophysis" id="ABBRID0EYFBG" xlink:type="simple">CA</abbrev></bold> cymbial apophysis; <bold><abbrev xmlns:xlink="http://www.w3.org/1999/xlink" xlink:title="clasping spine on leg I" id="ABBRID0E4FBG" xlink:type="simple">CS</abbrev></bold> clasping spine on leg I; <bold><abbrev xmlns:xlink="http://www.w3.org/1999/xlink" xlink:title="cymbium" id="ABBRID0ECGBG" xlink:type="simple">Cy</abbrev></bold> cymbium; <bold><abbrev xmlns:xlink="http://www.w3.org/1999/xlink" xlink:title="cymbial conductor" id="ABBRID0EHGBG" xlink:type="simple">CyC</abbrev></bold> cymbial conductor; <bold><abbrev xmlns:xlink="http://www.w3.org/1999/xlink" xlink:title="setae on cymbial fold" id="ABBRID0EMGBG" xlink:type="simple">CyFs</abbrev></bold> setae on cymbial fold; <bold>E</bold> embolus; <bold><abbrev xmlns:xlink="http://www.w3.org/1999/xlink" xlink:title="paracymbium" id="ABBRID0ETGBG" xlink:type="simple">PC</abbrev></bold> paracymbium; <bold><abbrev xmlns:xlink="http://www.w3.org/1999/xlink" xlink:title="spermatic duct" id="ABBRID0EYGBG" xlink:type="simple">SD</abbrev></bold> spermatic duct; <bold>T</bold> tegulum; <bold><abbrev xmlns:xlink="http://www.w3.org/1999/xlink" xlink:title="tibia" id="ABBRID0E6GBG" xlink:type="simple">Ti</abbrev></bold> tibia; <bold><abbrev xmlns:xlink="http://www.w3.org/1999/xlink" xlink:title="tibial spine on leg I" id="ABBRID0EEHBG" xlink:type="simple">TS</abbrev></bold> tibial spine on leg I; <bold><abbrev xmlns:xlink="http://www.w3.org/1999/xlink" xlink:title="trichobothria on tibia" id="ABBRID0EJHBG" xlink:type="simple">TTr</abbrev></bold> trichobothrium on tibia; <bold><abbrev xmlns:xlink="http://www.w3.org/1999/xlink" xlink:title="setae on palpal tibia" id="ABBRID0EOHBG" xlink:type="simple">TiS</abbrev></bold> setae on palpal tibia. Scale bars: 0.50 mm.</p></caption><graphic xmlns:xlink="http://www.w3.org/1999/xlink" xlink:href="zookeys-870-077-g005.jpg" position="float" orientation="portrait" xlink:type="simple" id="oo_323852.jpg"><uri content-type="original_file" xlink:type="simple">https://binary.pensoft.net/fig/323852</uri></graphic></fig><fig id="F6" position="float" orientation="portrait"><object-id xmlns:xlink="http://www.w3.org/1999/xlink" content-type="doi" xlink:type="simple">10.3897/zookeys.870.35971.figure6</object-id><object-id xmlns:xlink="http://www.w3.org/1999/xlink" content-type="arpha" xlink:type="simple">f6979c10-dc7b-5cbb-b350-349e20b14d47</object-id><label>Figure 6.</label><caption><p><italic><tp:taxon-name><tp:taxon-name-part taxon-name-part-type="genus" reg="Yamaneta">Yamaneta</tp:taxon-name-part> <tp:taxon-name-part taxon-name-part-type="species" reg="kehen">kehen</tp:taxon-name-part></tp:taxon-name></italic> (Miller, Griswold &amp; Yin, 2009) comb. nov. from Fugong Co., Lishadi, “a nameless cave”, female genitalia <bold>A, B</bold> Epigyne <bold>C–D</bold> vulva (lactic acid treated) <bold>A, C</bold> ventral <bold>B</bold> lateral <bold>D</bold> dorsal. Unlabeled arrow in <bold>B</bold> indicates curved profile of dorsal surface of scape, in <bold>D</bold> indicates notched lateral margin of scape. Abbreviations: <bold><abbrev xmlns:xlink="http://www.w3.org/1999/xlink" xlink:title="copulatory ducts" id="ABBRID0EZIBG" xlink:type="simple">CD</abbrev></bold> copulatory ducts; <bold><abbrev xmlns:xlink="http://www.w3.org/1999/xlink" xlink:title="fertilization ducts" id="ABBRID0E5IBG" xlink:type="simple">FD</abbrev></bold> fertilization ducts; <bold>S</bold> spermathecae; <bold><abbrev xmlns:xlink="http://www.w3.org/1999/xlink" xlink:title="scape" id="ABBRID0EFJBG" xlink:type="simple">Sp</abbrev></bold> scape. Scale bars: 0.10 mm.</p></caption><graphic xmlns:xlink="http://www.w3.org/1999/xlink" xlink:href="zookeys-870-077-g006.jpg" position="float" orientation="portrait" xlink:type="simple" id="oo_323873.jpg"><uri content-type="original_file" xlink:type="simple">https://binary.pensoft.net/fig/323873</uri></graphic></fig><fig id="F8" position="float" orientation="portrait"><object-id xmlns:xlink="http://www.w3.org/1999/xlink" content-type="doi" xlink:type="simple">10.3897/zookeys.870.35971.figure8</object-id><object-id xmlns:xlink="http://www.w3.org/1999/xlink" content-type="arpha" xlink:type="simple">d92db786-960a-54fe-a027-3372bdc79aee</object-id><label>Figure 8.</label><caption><p><italic><tp:taxon-name><tp:taxon-name-part taxon-name-part-type="genus" reg="Yamaneta">Yamaneta</tp:taxon-name-part> <tp:taxon-name-part taxon-name-part-type="species" reg="paquini">paquini</tp:taxon-name-part></tp:taxon-name></italic> (Miller, Griswold &amp; Yin, 2009) comb. nov. from Lushui Co., Daxingdi, Walayaku [cave], male <bold>A, B, E, F</bold> Left palp <bold>C</bold> cymbium <bold>D</bold> palpal bulb <bold>G</bold> partial leg I <bold>A, E, G</bold> prolateral; <bold>B, F</bold> retrolateral; <bold>C</bold> prolateral; <bold>D</bold> retrolateral. Abbreviations: <bold><abbrev xmlns:xlink="http://www.w3.org/1999/xlink" xlink:title="base of cymbium" id="ABBRID0EPLBG" xlink:type="simple">BC</abbrev></bold> base of cymbium; <bold><abbrev xmlns:xlink="http://www.w3.org/1999/xlink" xlink:title="basal haematodocha" id="ABBRID0EULBG" xlink:type="simple">BH</abbrev></bold> basal haematodocha; <bold><abbrev xmlns:xlink="http://www.w3.org/1999/xlink" xlink:title="cymbial apophysis" id="ABBRID0EZLBG" xlink:type="simple">CA</abbrev></bold> cymbial apophysis; <bold><abbrev xmlns:xlink="http://www.w3.org/1999/xlink" xlink:title="clasping spine on leg I" id="ABBRID0E5LBG" xlink:type="simple">CS</abbrev></bold> clasping spine on leh I; <bold><abbrev xmlns:xlink="http://www.w3.org/1999/xlink" xlink:title="cymbium" id="ABBRID0EDMBG" xlink:type="simple">Cy</abbrev></bold> cymbium; <bold><abbrev xmlns:xlink="http://www.w3.org/1999/xlink" xlink:title="cymbial conductor" id="ABBRID0EIMBG" xlink:type="simple">CyC</abbrev></bold> cymbial conductor; <bold><abbrev xmlns:xlink="http://www.w3.org/1999/xlink" xlink:title="setae on cymbial fold" id="ABBRID0ENMBG" xlink:type="simple">CyFs</abbrev></bold> setae on cymbial fold; <bold>E</bold> embolus; <bold><abbrev xmlns:xlink="http://www.w3.org/1999/xlink" xlink:title="paracymbium" id="ABBRID0EUMBG" xlink:type="simple">PC</abbrev></bold> paracymbium; <bold><abbrev xmlns:xlink="http://www.w3.org/1999/xlink" xlink:title="spermatic duct" id="ABBRID0EZMBG" xlink:type="simple">SD</abbrev></bold> spermatic duct; <bold>T</bold> tegulum; <bold><abbrev xmlns:xlink="http://www.w3.org/1999/xlink" xlink:title="tibia" id="ABBRID0EANBG" xlink:type="simple">Ti</abbrev></bold> tibia; <bold><abbrev xmlns:xlink="http://www.w3.org/1999/xlink" xlink:title="tibial spine on leg I" id="ABBRID0EFNBG" xlink:type="simple">TS</abbrev></bold> tibial spine on leg I; <bold><abbrev xmlns:xlink="http://www.w3.org/1999/xlink" xlink:title="trichobothria on tibia" id="ABBRID0EKNBG" xlink:type="simple">TTr</abbrev></bold> trichobothria on tibia; <bold><abbrev xmlns:xlink="http://www.w3.org/1999/xlink" xlink:title="setae on palpal tibia" id="ABBRID0EPNBG" xlink:type="simple">TiS</abbrev></bold> seta on palpal tibia. Scale bars: 0.50 mm.</p></caption><graphic xmlns:xlink="http://www.w3.org/1999/xlink" xlink:href="zookeys-870-077-g008.jpg" position="float" orientation="portrait" xlink:type="simple" id="oo_323854.jpg"><uri content-type="original_file" xlink:type="simple">https://binary.pensoft.net/fig/323854</uri></graphic></fig></tp:treatment-sec><ref-list><ref id="B9"><mixed-citation xmlns:xlink="http://www.w3.org/1999/xlink" xlink:type="simple"><person-group><name name-style="western"><surname>Eberhard</surname><given-names>WG</given-names></name></person-group> (<year>1986</year>) <article-title>Web-building behavior of anapid, symphytognathid and mysmenid spiders (<tp:taxon-name><tp:taxon-name-part taxon-name-part-type="order">Araneae</tp:taxon-name-part></tp:taxon-name>).</article-title><source>Journal of Arachnology,</source><volume>14</volume>: <fpage>339</fpage>–<lpage>356</lpage>.</mixed-citation></ref><ref id="B26"><mixed-citation xmlns:xlink="http://www.w3.org/1999/xlink" xlink:type="simple"><person-group><name name-style="western"><surname>Lopardo</surname><given-names>L</given-names></name><name name-style="western"><surname>Hormiga</surname><given-names>G</given-names></name></person-group> (<year>2015</year>) <article-title>Out of the twilight zone: phylogeny and evolutionary morphology of the orb-weaving spider family <tp:taxon-name><tp:taxon-name-part taxon-name-part-type="family">Mysmenidae</tp:taxon-name-part></tp:taxon-name>, with a focus on spinneret spigot morphology in symphytognathoids (<tp:taxon-name><tp:taxon-name-part taxon-name-part-type="order">Araneae</tp:taxon-name-part></tp:taxon-name>, <tp:taxon-name><tp:taxon-name-part taxon-name-part-type="superfamily">Araneoidea</tp:taxon-name-part></tp:taxon-name>).</article-title><source>Zoological Journal of the Linnean Society</source><volume>173</volume>: <fpage>527</fpage>–<lpage>786</lpage>. <ext-link xlink:type="simple" ext-link-type="doi" xlink:href="10.1111/zoj.12199">https://doi.org/10.1111/zoj.12199</ext-link></mixed-citation></ref></ref-list></tp:taxon-treatment>
