# Supplementary material for: Further study of two Chinese cave spiders (Araneae, Mysmenidae), with description of a new genus
Source: Zookeys. 2019 Aug 7;870:77–100. doi: 10.3897/zookeys.870.35971 (PMC6694075; doi:10.3897/zookeys.870.35971)
Supplement: XML Treatment for Yamaneta paquini [file zookeys.870.35971-treatment3.xml]

<!DOCTYPE tp:taxon-treatment
  PUBLIC "-//TaxonX//DTD Taxonomic Treatment Publishing DTD v0 20100105//EN" "tax-treatment-NSO.dtd">
<tp:taxon-treatment xmlns:tp="http://www.plazi.org/taxpub"><tp:treatment-meta><kwd-group><label>Taxon classification</label><kwd><named-content xmlns:xlink="http://www.w3.org/1999/xlink" content-type="kingdom">Animalia</named-content></kwd><kwd><named-content xmlns:xlink="http://www.w3.org/1999/xlink" content-type="order">Araneae</named-content></kwd><kwd><named-content xmlns:xlink="http://www.w3.org/1999/xlink" content-type="family">Mysmenidae</named-content></kwd></kwd-group><mixed-citation publication-type="journal"><person-group><name><surname>Feng</surname><given-names>Chengcheng</given-names></name><name><surname>Miller</surname><given-names>Jeremy A.</given-names></name><name><surname>Lin</surname><given-names>Yucheng</given-names></name><name><surname>Shu</surname><given-names>Yunfei</given-names></name></person-group><article-title>Further study of two Chinese cave spiders (<tp:taxon-name><tp:taxon-name-part taxon-name-part-type="order">Araneae</tp:taxon-name-part></tp:taxon-name>, <tp:taxon-name><tp:taxon-name-part taxon-name-part-type="family">Mysmenidae</tp:taxon-name-part></tp:taxon-name>), with description of a new genus</article-title><source>Zookeys</source><day>07</day><month>8</month><year>2019</year><volume>870</volume><fpage>77</fpage><lpage>100</lpage><pub-id pub-id-type="doi">10.3897/zookeys.870.35971</pub-id></mixed-citation></tp:treatment-meta><tp:nomenclature><tp:taxon-name><object-id xmlns:xlink="http://www.w3.org/1999/xlink" content-type="arpha" xlink:type="simple">F8BBB30A47075FA1A569B666D3BA84A9</object-id>
              <tp:taxon-name-part taxon-name-part-type="genus" reg="Yamaneta">Yamaneta</tp:taxon-name-part>
              <tp:taxon-name-part taxon-name-part-type="species" reg="paquini">paquini</tp:taxon-name-part>
            </tp:taxon-name><tp:taxon-authority>(Miller, Griswold &amp; Yin, 2009)</tp:taxon-authority><tp:taxon-status xmlns:xlink="http://www.w3.org/1999/xlink" xlink:type="simple">comb. nov.</tp:taxon-status><xref ref-type="fig" rid="F7">Figs 7</xref><xref ref-type="fig" rid="F8">, 8</xref><xref ref-type="fig" rid="F9">, 9</xref><xref ref-type="fig" rid="F10">, 10B</xref><!--PageBreak --><!--PageBreak --><!--PageBreak --></tp:nomenclature><tp:treatment-sec sec-type="material" id="SECID0ENAAI"><title>Material examined.</title><p>CHINA • 2♂♂ 3♀♀ 2 juveniles; Yunnan Province, Nujiang Lisu Autonomous Prefecture, Lushui County, Daxingdi Town, Walayaku [cave]; <named-content xmlns:xlink="http://www.w3.org/1999/xlink" content-type="dwc:verbatimCoordinates" xlink:type="simple"><named-content content-type="geo-json" specific-use="{&#34;type&#34;:&#34;Point&#34;,&#34;coordinates&#34;:[98.861490,26.131980]}" id="NCID0EWAAI" xlink:type="simple">26.13198N, 98.86149E</named-content></named-content>; 940 m a.s.l.; 24 June 2016; Y.C. Li leg.; <abbrev xmlns:xlink="http://www.w3.org/1999/xlink" content-type="institution" xlink:title="Natural History Museum of Sichuan University, Chengdu, China" id="ABBRID0E1AAI" xlink:type="simple">NHMSU</abbrev> • 2♂♂ 20♀♀ multiple juveniles; same data as for preceding; 18 Aug. 2018; Y.C. Li, Y. Li, Y.F. Shu &amp; Y.C. Lin leg.; <abbrev xmlns:xlink="http://www.w3.org/1999/xlink" content-type="institution" xlink:title="Natural History Museum of Sichuan University, Chengdu, China" id="ABBRID0E6AAI" xlink:type="simple">NHMSU</abbrev> • 1♂; same data as for preceding; GenBank: <ext-link xmlns:xlink="http://www.w3.org/1999/xlink" ext-link-type="gen" xlink:href="MK908794" xlink:type="simple">MK908794</ext-link>, <ext-link xmlns:xlink="http://www.w3.org/1999/xlink" ext-link-type="gen" xlink:href="MK908810" xlink:type="simple">MK908810</ext-link>, <ext-link xmlns:xlink="http://www.w3.org/1999/xlink" ext-link-type="gen" xlink:href="MK908802" xlink:type="simple">MK908802</ext-link>, <ext-link xmlns:xlink="http://www.w3.org/1999/xlink" ext-link-type="gen" xlink:href="MK895535" xlink:type="simple">MK895535</ext-link>, <ext-link xmlns:xlink="http://www.w3.org/1999/xlink" ext-link-type="gen" xlink:href="MK895543" xlink:type="simple">MK895543</ext-link>; GlgMY16 male • 1♀; same data as for preceding; GenBank: <ext-link xmlns:xlink="http://www.w3.org/1999/xlink" ext-link-type="gen" xlink:href="MK908795" xlink:type="simple">MK908795</ext-link>, <ext-link xmlns:xlink="http://www.w3.org/1999/xlink" ext-link-type="gen" xlink:href="MK908811" xlink:type="simple">MK908811</ext-link>, <ext-link xmlns:xlink="http://www.w3.org/1999/xlink" ext-link-type="gen" xlink:href="MK908803" xlink:type="simple">MK908803</ext-link>, <ext-link xmlns:xlink="http://www.w3.org/1999/xlink" ext-link-type="gen" xlink:href="MK895536" xlink:type="simple">MK895536</ext-link>, <ext-link xmlns:xlink="http://www.w3.org/1999/xlink" ext-link-type="gen" xlink:href="MK895544" xlink:type="simple">MK895544</ext-link>; GlgMY16 female • 1 juvenile; same data as for preceding; GenBank: <ext-link xmlns:xlink="http://www.w3.org/1999/xlink" ext-link-type="gen" xlink:href="MK908796" xlink:type="simple">MK908796</ext-link>, <ext-link xmlns:xlink="http://www.w3.org/1999/xlink" ext-link-type="gen" xlink:href="MK908812" xlink:type="simple">MK908812</ext-link>, <ext-link xmlns:xlink="http://www.w3.org/1999/xlink" ext-link-type="gen" xlink:href="MK908804" xlink:type="simple">MK908804</ext-link>, <ext-link xmlns:xlink="http://www.w3.org/1999/xlink" ext-link-type="gen" xlink:href="MK895537" xlink:type="simple">MK895537</ext-link>, <ext-link xmlns:xlink="http://www.w3.org/1999/xlink" ext-link-type="gen" xlink:href="MK895545" xlink:type="simple">MK895545</ext-link>; GlgMY16 juv.</p></tp:treatment-sec><tp:treatment-sec sec-type="diagnosis" id="SECID0EPDAI"><title>Diagnosis.</title><p>See <italic><tp:taxon-name><tp:taxon-name-part taxon-name-part-type="genus" reg="Yamaneta">Y.</tp:taxon-name-part> <tp:taxon-name-part taxon-name-part-type="species" reg="kehen">kehen</tp:taxon-name-part></tp:taxon-name></italic>.</p></tp:treatment-sec><tp:treatment-sec sec-type="description" id="SECID0EAEAI"><title>Description.</title><p><bold>Male</bold>. Somatic characters see Fig. <xref ref-type="fig" rid="F7">7A–C</xref>, and <xref ref-type="bibr" rid="B27">Miller et al. 2009</xref>: 56.</p><p><italic>Measurements</italic>: Total length 2.22. Carapace 1.10 long, 1.00 wide. Clypeus 0.25 high. Sternum 0.58 long, 0.60 wide. Abdomen 1.13 long, 0.99 wide. Length of legs: I 6.95 (2.10, 0.66, 1.79, 1.25, 1.15); II 5.88 (1.82, 0.57, 1.45, 1.12, 0.92); III 3.96 (1.31, 0.39, 0.86, 0.74, 0.66); IV 4.24 (1.42, 0.40, 0.96, 0.83, 0.63).</p><p><italic>Male palp</italic> (Fig. <xref ref-type="fig" rid="F8">8A–F</xref>): Femur long, curved mesially (Fig. <xref ref-type="fig" rid="F8">8E, F</xref>); patella elongate, with a distal-dorsal spine (Fig. <xref ref-type="fig" rid="F8">8E, F</xref>); tibia swollen, longer than patella, bearing dense stiff dorsal setae and 2 dorsal trichobothrium proximally, 2 long ventral setae distally (Fig. <xref ref-type="fig" rid="F8">8A</xref>: <abbrev xmlns:xlink="http://www.w3.org/1999/xlink" xlink:title="setae on palpal tibia" id="ABBRID0EIFAI" xlink:type="simple">TiS</abbrev>). Cymbium broad, covers ventral part of bulb, dorsal part exposed (Fig. <xref ref-type="fig" rid="F8">8A–C</xref>). Paracymbium with long thick setae (Fig. <xref ref-type="fig" rid="F8">8C</xref>). Cymbial apophysis small hooked, sclerotized, on prolateral surface of cymbium (Fig. <xref ref-type="fig" rid="F8">8A–C</xref>). Cymbial conductor translucent, falcate, bearing dense cluster of long setae on prolateral face (Fig. <xref ref-type="fig" rid="F8">8C</xref>). Tegulum smooth, without process; spermatic duct long, twisted on base of embolus (Fig. <xref ref-type="fig" rid="F8">8D</xref>). Embolus long, wire-like, with proximal origin (Fig. <xref ref-type="fig" rid="F8">8B, D</xref>).</p></tp:treatment-sec><tp:treatment-sec sec-type="Female" id="SECID0EEGAI"><title>Female.</title><p>Somatic characters see Fig. <xref ref-type="fig" rid="F7">7D–F</xref>, and <xref ref-type="bibr" rid="B27">Miller et al. 2009</xref>: 56.</p><p><italic>Measurements</italic>: Total length 2.48. Carapace 1.16 long, 1.12 wide. Clypeus 0.25 high. Sternum 0.64 long, 0.63 wide. Abdomen 1.43 long, 1.30 wide. Length of legs: I 6.66 (1.96, 0.64, 1.64, 1.31, 1.11); II 5.81 (1.73, 0.62, 1.36, 1.13, 0.97); III 3.98 (1.27, 0.40, 0.85, 0.78, 0.68); IV 4.69 (1.50, 0.66, 1.03, 0.85, 0.65).</p><p><italic>Vulva</italic> (Fig. <xref ref-type="fig" rid="F9">9A–D</xref>): Scape relatively narrow basally (Fig. <xref ref-type="fig" rid="F9">9A, C</xref>), with gently notched lateral margins (Fig. <xref ref-type="fig" rid="F9">9D</xref>) and moderately curved dorsal profile (Fig. <xref ref-type="fig" rid="F9">9B</xref>). Lateral margins of scape proximal to notches are nearly parallel (Fig. <xref ref-type="fig" rid="F9">9C, D</xref>).</p><!--PageBreak --></tp:treatment-sec><tp:treatment-sec sec-type="distribution" id="SECID0EPHAI"><title>Distribution.</title><p>Known from a single cave in Yunnan, China.</p></tp:treatment-sec><tp:treatment-sec sec-type="natural history" id="SECID0EUHAI"><title>Natural history and web architecture.</title><p>This species lives in the dark zone of the cave. The web documented in Fig. <xref ref-type="fig" rid="F10">10B</xref> resembles that of <italic><tp:taxon-name><tp:taxon-name-part taxon-name-part-type="genus" reg="Yamaneta">Y.</tp:taxon-name-part> <tp:taxon-name-part taxon-name-part-type="species" reg="kehen">kehen</tp:taxon-name-part></tp:taxon-name></italic>, except that it is under less tension, causing lines in the superstructure to bow. The occupant of this web was observed below the catching spiral.</p><!--PageBreak --><!--PageBreak --><!--PageBreak --><!--PageBreak --></tp:treatment-sec><tp:treatment-sec><!--Section generated to contain objects referenced in tp:taxon-treatment.--><fig id="F7" position="float" orientation="portrait"><object-id xmlns:xlink="http://www.w3.org/1999/xlink" content-type="doi" xlink:type="simple">10.3897/zookeys.870.35971.figure7</object-id><object-id xmlns:xlink="http://www.w3.org/1999/xlink" content-type="arpha" xlink:type="simple">c51a69e2-3b96-5c9f-b0db-aa630446a3f1</object-id><label>Figure 7.</label><caption><p><italic><tp:taxon-name><tp:taxon-name-part taxon-name-part-type="genus" reg="Yamaneta">Yamaneta</tp:taxon-name-part> <tp:taxon-name-part taxon-name-part-type="species" reg="paquini">paquini</tp:taxon-name-part></tp:taxon-name></italic> (Miller, Griswold &amp; Yin, 2009) comb. nov. from Lushui Co., Daxingdi, Walayaku [cave], male and female <bold>A–C</bold> Male habitus <bold>D–F</bold> female habitus <bold>A, D</bold> dorsal <bold>B, E</bold> ventral <bold>C, F</bold> lateral. Scale bars: 0.50 mm.</p></caption><graphic xmlns:xlink="http://www.w3.org/1999/xlink" xlink:href="zookeys-870-077-g007.jpg" position="float" orientation="portrait" xlink:type="simple" id="oo_323853.jpg"><uri content-type="original_file" xlink:type="simple">https://binary.pensoft.net/fig/323853</uri></graphic></fig><fig id="F8" position="float" orientation="portrait"><object-id xmlns:xlink="http://www.w3.org/1999/xlink" content-type="doi" xlink:type="simple">10.3897/zookeys.870.35971.figure8</object-id><object-id xmlns:xlink="http://www.w3.org/1999/xlink" content-type="arpha" xlink:type="simple">d92db786-960a-54fe-a027-3372bdc79aee</object-id><label>Figure 8.</label><caption><p><italic><tp:taxon-name><tp:taxon-name-part taxon-name-part-type="genus" reg="Yamaneta">Yamaneta</tp:taxon-name-part> <tp:taxon-name-part taxon-name-part-type="species" reg="paquini">paquini</tp:taxon-name-part></tp:taxon-name></italic> (Miller, Griswold &amp; Yin, 2009) comb. nov. from Lushui Co., Daxingdi, Walayaku [cave], male <bold>A, B, E, F</bold> Left palp <bold>C</bold> cymbium <bold>D</bold> palpal bulb <bold>G</bold> partial leg I <bold>A, E, G</bold> prolateral; <bold>B, F</bold> retrolateral; <bold>C</bold> prolateral; <bold>D</bold> retrolateral. Abbreviations: <bold><abbrev xmlns:xlink="http://www.w3.org/1999/xlink" xlink:title="base of cymbium" id="ABBRID0EPLBG" xlink:type="simple">BC</abbrev></bold> base of cymbium; <bold><abbrev xmlns:xlink="http://www.w3.org/1999/xlink" xlink:title="basal haematodocha" id="ABBRID0EULBG" xlink:type="simple">BH</abbrev></bold> basal haematodocha; <bold><abbrev xmlns:xlink="http://www.w3.org/1999/xlink" xlink:title="cymbial apophysis" id="ABBRID0EZLBG" xlink:type="simple">CA</abbrev></bold> cymbial apophysis; <bold><abbrev xmlns:xlink="http://www.w3.org/1999/xlink" xlink:title="clasping spine on leg I" id="ABBRID0E5LBG" xlink:type="simple">CS</abbrev></bold> clasping spine on leh I; <bold><abbrev xmlns:xlink="http://www.w3.org/1999/xlink" xlink:title="cymbium" id="ABBRID0EDMBG" xlink:type="simple">Cy</abbrev></bold> cymbium; <bold><abbrev xmlns:xlink="http://www.w3.org/1999/xlink" xlink:title="cymbial conductor" id="ABBRID0EIMBG" xlink:type="simple">CyC</abbrev></bold> cymbial conductor; <bold><abbrev xmlns:xlink="http://www.w3.org/1999/xlink" xlink:title="setae on cymbial fold" id="ABBRID0ENMBG" xlink:type="simple">CyFs</abbrev></bold> setae on cymbial fold; <bold>E</bold> embolus; <bold><abbrev xmlns:xlink="http://www.w3.org/1999/xlink" xlink:title="paracymbium" id="ABBRID0EUMBG" xlink:type="simple">PC</abbrev></bold> paracymbium; <bold><abbrev xmlns:xlink="http://www.w3.org/1999/xlink" xlink:title="spermatic duct" id="ABBRID0EZMBG" xlink:type="simple">SD</abbrev></bold> spermatic duct; <bold>T</bold> tegulum; <bold><abbrev xmlns:xlink="http://www.w3.org/1999/xlink" xlink:title="tibia" id="ABBRID0EANBG" xlink:type="simple">Ti</abbrev></bold> tibia; <bold><abbrev xmlns:xlink="http://www.w3.org/1999/xlink" xlink:title="tibial spine on leg I" id="ABBRID0EFNBG" xlink:type="simple">TS</abbrev></bold> tibial spine on leg I; <bold><abbrev xmlns:xlink="http://www.w3.org/1999/xlink" xlink:title="trichobothria on tibia" id="ABBRID0EKNBG" xlink:type="simple">TTr</abbrev></bold> trichobothria on tibia; <bold><abbrev xmlns:xlink="http://www.w3.org/1999/xlink" xlink:title="setae on palpal tibia" id="ABBRID0EPNBG" xlink:type="simple">TiS</abbrev></bold> seta on palpal tibia. Scale bars: 0.50 mm.</p></caption><graphic xmlns:xlink="http://www.w3.org/1999/xlink" xlink:href="zookeys-870-077-g008.jpg" position="float" orientation="portrait" xlink:type="simple" id="oo_323854.jpg"><uri content-type="original_file" xlink:type="simple">https://binary.pensoft.net/fig/323854</uri></graphic></fig><fig id="F9" position="float" orientation="portrait"><object-id xmlns:xlink="http://www.w3.org/1999/xlink" content-type="doi" xlink:type="simple">10.3897/zookeys.870.35971.figure9</object-id><object-id xmlns:xlink="http://www.w3.org/1999/xlink" content-type="arpha" xlink:type="simple">8efeba05-ad3b-5cd2-b41c-23dd2ce3af30</object-id><label>Figure 9.</label><caption><p><italic><tp:taxon-name><tp:taxon-name-part taxon-name-part-type="genus" reg="Yamaneta">Yamaneta</tp:taxon-name-part> <tp:taxon-name-part taxon-name-part-type="species" reg="paquini">paquini</tp:taxon-name-part></tp:taxon-name></italic> (Miller, Griswold &amp; Yin, 2009) comb. nov. from Lushui Co., Daxingdi, Walayaku [cave], female genitalia <bold>A, B</bold> Epigyne <bold>C–D</bold> vulva (lactic acid treated) <bold>A, C</bold> ventral <bold>B</bold> lateral <bold>D</bold> dorsal. Unlabeled arrow in <bold>B</bold> indicates curved profile of dorsal surface of scape, in <bold>D</bold> indicates notched lateral margin of scape. Abbreviations: <bold><abbrev xmlns:xlink="http://www.w3.org/1999/xlink" xlink:title="copulatory ducts" id="ABBRID0EMYBG" xlink:type="simple">CD</abbrev></bold> copulatory ducts; <bold><abbrev xmlns:xlink="http://www.w3.org/1999/xlink" xlink:title="fertilization ducts" id="ABBRID0ERYBG" xlink:type="simple">FD</abbrev></bold> fertilization ducts; <bold>S</bold> spermathecae; <bold><abbrev xmlns:xlink="http://www.w3.org/1999/xlink" xlink:title="scape" id="ABBRID0EYYBG" xlink:type="simple">Sp</abbrev></bold> scape. Scale bars: 0.10 mm.</p></caption><graphic xmlns:xlink="http://www.w3.org/1999/xlink" xlink:href="zookeys-870-077-g009.jpg" position="float" orientation="portrait" xlink:type="simple" id="oo_323855.jpg"><uri content-type="original_file" xlink:type="simple">https://binary.pensoft.net/fig/323855</uri></graphic></fig><fig id="F10" position="float" orientation="portrait"><object-id xmlns:xlink="http://www.w3.org/1999/xlink" content-type="doi" xlink:type="simple">10.3897/zookeys.870.35971.figure10</object-id><object-id xmlns:xlink="http://www.w3.org/1999/xlink" content-type="arpha" xlink:type="simple">0e47be1f-1318-5197-949a-084df3b7d794</object-id><label>Figure 10.</label><caption><p>Webs of <italic><tp:taxon-name><tp:taxon-name-part taxon-name-part-type="genus" reg="Yamaneta">Yamaneta</tp:taxon-name-part></tp:taxon-name></italic> spiders in the Gaoligong Mountains <bold>A</bold><italic><tp:taxon-name><tp:taxon-name-part taxon-name-part-type="genus" reg="Yamaneta">Yamaneta</tp:taxon-name-part> <tp:taxon-name-part taxon-name-part-type="species" reg="kehen">kehen</tp:taxon-name-part></tp:taxon-name></italic> (Miller, Griswold &amp; Yin, 2009) comb. nov. from Fugong Co., Lishadi, “a nameless cave”, female <bold>B</bold><italic><tp:taxon-name><tp:taxon-name-part taxon-name-part-type="genus" reg="Yamaneta">Yamaneta</tp:taxon-name-part> <tp:taxon-name-part taxon-name-part-type="species" reg="paquini">paquini</tp:taxon-name-part></tp:taxon-name></italic> (Miller, Griswold &amp; Yin, 2009) comb. nov. from Lushui Co., Daxingdi, Walayaku [cave], female. Red arrows indicate location of spider. Scale bars: 20.0 mm.</p></caption><graphic xmlns:xlink="http://www.w3.org/1999/xlink" xlink:href="zookeys-870-077-g010.jpg" position="float" orientation="portrait" xlink:type="simple" id="oo_323856.jpg"><uri content-type="original_file" xlink:type="simple">https://binary.pensoft.net/fig/323856</uri></graphic></fig></tp:treatment-sec><ref-list><ref id="B27"><mixed-citation xmlns:xlink="http://www.w3.org/1999/xlink" xlink:type="simple"><person-group><name name-style="western"><surname>Miller</surname><given-names>JA</given-names></name><name name-style="western"><surname>Griswold</surname><given-names>CE</given-names></name><name name-style="western"><surname>Yin</surname><given-names>C</given-names></name></person-group> (<year>2009</year>) <article-title>The symphytognathoid spiders of the Gaoligongshan, Yunnan, China (<tp:taxon-name><tp:taxon-name-part taxon-name-part-type="order">Araneae</tp:taxon-name-part></tp:taxon-name>, <tp:taxon-name><tp:taxon-name-part taxon-name-part-type="superfamily">Araneoidea</tp:taxon-name-part></tp:taxon-name>): Systematics and diversity of micro-orbweavers.</article-title><source>ZooKeys</source><volume>11</volume>: <fpage>9</fpage>–<lpage>195</lpage>. <ext-link xlink:type="simple" ext-link-type="doi" xlink:href="10.3897/zookeys.11.160">https://doi.org/10.3897/zookeys.11.160</ext-link></mixed-citation></ref></ref-list></tp:taxon-treatment>
