# Supplementary material for: Further study of two Chinese cave spiders (Araneae, Mysmenidae), with description of a new genus
Source: Zookeys. 2019 Aug 7;870:77–100. doi: 10.3897/zookeys.870.35971 (PMC6694075; doi:10.3897/zookeys.870.35971)
Supplement: Supplementary material 1 [file zookeys-870-077-s001.zip]

Archive with 3 entries (3 files):
- FengetalAlignment.fas
- FengetalAlignment.nex
- FengetalAlignmentMrB.nex
