# Supplementary material for: Further study of two Chinese cave spiders (Araneae, Mysmenidae), with description of a new genus
Source: Zookeys. 2019 Aug 7;870:77–100. doi: 10.3897/zookeys.870.35971 (PMC6694075; doi:10.3897/zookeys.870.35971)
Supplement: Supplementary material 1 [file zookeys-870-077-s001.zip › FengetalAlignment.fas]

>Tetragnatha sp
AGTAAGGTCAA---------TCCCTACTATTTGTAAAAGAAAGGTGTCTA
TA-ATCCTCCGATTGGATTTTAATACACCAATATCTTTAA-TAA-TGCAT
ATTAGAGCATTAA-TTTGAGTTAA-ATTAAAATTTTATATAGGTGGCTGT
TCA--ATAAAGTAAACGATTTTATTGAAAAGA---ATATAGTAAAAGGTT
ACCTAAACCTCTAAAGTAACTTTAACATAAA-ATCTATTAGAATAAAAT-
AAATTTAACCATTAGTTTTT-GATAAAATTTATAAAAACCCATTTATAAC
TATTATTTTATTTAATATATA---AATTTCAATAAAAAAATAA-ATCTCG
--TTTTTTAAAAATTTTTTAAAATAAAACCTGCTCAATGAA-------CA
TTAAATAGCCGCAGTATTTTAGCTGTGCTAAGGTAGCATAATCATWAGTC
TCTTAATTAGAGACTAGAATGAATGGTCCCACATTTTCTTTTCTTTTCT-
-ATTTTAA--AAATTAAAATTTTAATAAGTATAAAAATATACTTATAAAT
AAATTAGACGACAAGACCCTTTCAAACTTTACTGAA-GTTTAGCTGGGGA
AGCTAAATAATCAAAATCTTACCTTA-AGACTTTTCAA---AAGACCTAA
TATAATTTAACTAAC----TGAAAAAGTTACTGAAGGGATAACAGCATAA
TAAATTTATAAAGTTCTTATATAAAAATTA-GATTATGACCTCGATGTTG
AATTATTTC-TCCTTTTAGGCGCAAGAGCATAAAAAGGAGGTCTGTTCGA
CCTTTAAATATTTACATCATATGCTTGTCTCAAAGATTAAGCCATGCATG
TCTAAGTTCATGCCGTATTAAGGCGAAACCGCGAATGGCTCATTAAATCA
GTTATGGTTCCTTGGATCGTAC-TTTACTACTTGGATAACTGTGGCAATT
CTAGAGCTAATACATGCAGCAGAGCTCCGACCCTTTCTC--GGAAGGGGA
CGAGCGCTTTTATTAGA-CCAAAACCGATCGGCGTGCCTGTAACAGGGCG
CGCCG-----------------TTTGCGTGATGACTCTGTATAACTTTGG
GCTGATCGCACGGGCTC-GTCCCGGCGACGTATCTTTCAAGTGTCTGCCT
TATCAACTGTCGATGGTAGGTTACGCGCCTACCATGGTCGTAACGGGTAA
CGGGGGATCAGGGTTCGATTCCGGAGAGGGAGCCTGAGAAACGGCTACCA
CATCCAAGGAAGGCAGCAGGCGCGCAAATTACCCACTCCCGGCACGGGGA
GGTAGTGACGAAAAATAACAATACGGGACTCTTTTGAGACCCCGTAATTG
GAATGAG-TACACTCTAAATCCTTTAACGATGAACTATTGGAGGCGAAGT
CTGGTGCCAGCACCCGCGGTAACTCCAGCTCCAATAGCGTATATTAAAGT
TGTTGCGGTTAAAAAGCTCGTAGTTGGATCTCAGTCGACGCGACGACGGT
CTCCT-------------AATCGGAG-------TTACTGCTCGTCTGCT-
--CGACA--TACAGCTAGTCTCGTCGGATGATCTTCATCGGTTGTC-CGA
CTGGG-CTGGCAAGTTTACTTTGAAAAAATTAGAGTGCTCAAAGCAGGCT
AAT--TCAGCCTCTGGATAATGGTGCATGGAATAATGGAATAGGACCTCG
GTTCTA-TTT--TGTTGGTTTTT--AAGAATCTGAGGTAATGATTAAGAG
GGATAGACGGGGGCATTCGTATTGCGACGCTAGAGGTGAAATTCTTGGAC
CGTCGCACGACGAACTACTTGTTTCCATTAATCAAGAACGAAAGTCAGAG
GTTCGAAGGCGATCAGATACCGCCCTAGTTCTGACCATAAACGATGCCAG
CCAGCGATCCGGCTGCGTTTCAT------AAGAC-GACGCGCCGGGCAGC
TTCCGGGAAACCA-AAGCTTTTGGGTTCCGGGGGGA-GTTAAAGGAATTG
ACGGAAGCGCA-CACAAGAAATGGGGCCTGCGGCTTAATTTGACTCAACA
CGGTGCAACTCACCCGGCCCGGACACAGGAAGGATTGACAGATTAAGAGC
TCTTTCTTGATTCTGTGACAG-GTGGTGCATGGCCGTTTCTAGTTGGTGG
AGTGATTTGTCTGCTTTATTGCGATAACGAGCGAGACTCTAGCCTACTAA
ATAGACA--TTCCATAAA-----TTA----CAAGTGGA--ATG-------
-GTCTTCTTAGAGGGACAAGCGGTGT-TCAGCCGCACGAAACGGATCGGG
GCCGCACGCGCGCCACATTGAAGGAATCAGCGTGT-TT-TTCCCTCCCCG
ATAGGGGCGGGTAATCCGTTGAAATCCCTTCGTGCTAGGGATAGGAAATT
GCAA-TTGTTTTCCTTGAACGAGGAATTCCTAGTAAGCATTGAGTCATCA
GCTCG-TGTTGATTACGTCCCTGCGCTTTGTGCACACCGCCCGTCGCTAT
TATCGA-TGAATTTTGGAGTGAGATCATTGGACTGATATGAGGATTGGTC
TTC------CGGGC-TGAACCTC--TGTGTTGGAAAGATGATCGAACTTG
AATATTTAGAGAAAATAAAAGTCGTAACAAGGCTTCCNNNNNNNNNNNNN
NNNNNNNNNNNNNNNNNNNNNNNNNNNNNNNNNNNNNNNNNNNNNNNNNN
NNNNNNNGCACCGAATCCTGCCCTTTA--ACGGGGGTTTGGAAATGTGGT
GTTTGGGAGTGA-GCGTCTCGGCGGTC-G-AT-CCGGCAGCAAGTCCCCC
TGACCGGGGCT-CTT--TCCCATAGTGGGTGCGAGGCCCATAGCTGCCAG
GTC-CC--CGGCGAATGCAATCTCCTCGGAGTCGGGTTGCTTGGGAGTGC
AGCCCTAAGCGGGTGGTAAACTCCACCTAAGACTAAATACTGCCGTGAGA
CCGATAGCAAACAATTTGAAGAGAGAGTTCAAGAGTACGTGAAACTGCTC
AGAGGGAAACGGGTGGGCCCTCGAAATCCTG-TGTCG-G-GAGGATTCAG
NNNNNNNNNNNNNNNNNNNNNNNNNNNNNNNNNNNNNNNNNNNNNNNNNN
NNNNNNNNNNNNNNNNNNNNNNNNNNNNNNNNNNNNNNNNNNNNNNNNNN
NNNNNNNNNNNNNNNNNNNNNNNNNNNNNNNNNNNNNNNNNNNNNNNNNN
NNNNNNNNNNNNNNNNNNNNNNNNNNNNNNNNNNNNNNNNNNNNNNNNNN
NNNNNNNNNNNNNNNNNNNNNNNNNNNNNNNNNNNNNNNNNNNNNNNNNN
NNNNNNNNNNNNNNNNNNNNNNNNNNNNNNNNNNNNNNNNNNNNNNNNNN
NNNNNNNNNNNNNNNNNNNNNNNNNNNNNNNNNNNNNNNNNNNNNNNNNN
NNNNNNNNNNNNNNNNNNNNNNNNNNNNNNNNNNNNNNNNNNNNNNNNNN
NNNNNNNNNNNNNNNNNNNNNNNNNNNNNNNNNNNNNNNNNNNNNNNNNN
NNNNNNNNNNNNNNNNNNNNNNNNNNNNNNNNNNNNNNNNNNNNNNNNNN
NNNNNNNNNNNNNNNNNNNNNNNNNNNNNNNNNNNNNNNNNNNNNNNNNN
NNNNNNNNNNNNNNNNNNNNNNNNNNNNNNNNNNNNNNNNNNNNNNNNNN
NNNNNNNNNNNNNNNNNNNNNNNNNNNNNNNNNNNNNNNNNNNNNNNNNN
NNNNNNNNNNNNNNNNNNNNNNNNNNNNNNNNNNNNNNNNNNNNNNNNNN
NNNNNNNNNNNNNNNNNNNNNNNNNNNNNNNNNNNNNNNNNNNNNNNNNN
NNNNNNNNNNNNNNNNNNNNNNNNNNNNNNNNNNNNNNNNNNNNNNNNNN
NNNNNNNNNNNNNNNNNNNNNNNNNNNNNNNNNNNNNNNNNNNNNNNNNN
NNNNNNNNNNNNNNNNNNNNNNNNNNNNNNNNNNNNNNNNNNNNNNNNNN
NNNNNNNNNNNNNNNNNNNNNNNNNNNNNNNNNNNNNNNNNNNNNNNNNN
NNNNNNNNNNNNNNNNNNNNNNNNNNNNNNNNNNNNNNNNNNNNNNNNNN
NNNNNNNNNNNNNNNNNNNNNNNNNNNNNNNNNNNNNNNNNNNNNNNNNN
NNNNNNNNNNNNNNNNNNNNNNNNNNNNNNNNNNNNNNNNNNNNNNNNNN
NNNNNNNNNNNNNNNNNNNNNNNNNNNNNNNNNNNNNNNNNNNNNNNNNN
NNNNNNNNNNNNNNNNNNNNNNNNNNNNNNNNNNNNNNNNNNNNNNNNNN
NNNNNNNNNNNNNNNNNNNNNNNNNNNNNNNNNNNNNNNNNNNNNNNNNN
NNNNNNNNNNNNNNNNNNNNNNNNNNNNNNNNNNNNNNNNNNNNNNNNNN
NNNNNNNNNNNNNNNNNNNNNNNNNNNNNNNNNNNNNNNNNNNNNNNNNN
NNNNNNNNNNNNNNNNNNNNNNNNNNNNNNNNNNNNNNNNNNNNNNNNNN
NNNNNNNNNNNNNNNNNNNNNNNNNNNNNNNNNNNNNNNNNNNNNNNNNN
NNNNNNNNNNNNNNNNNNNNNNNNNNNNNNNNNNNNNNNNNNNNNNNNNN
NNNNNNNNNNNNNNNNNNNNNNNNNNNNNNNNNNNNNNNNNNNNNNNNNN
NNNNNNNNNNNNNNNNNNNNNNNNNNNNNNNNNNNNNNNNNNNNNNNNNN
NNNNNNNNNNNNNNNNNNNNNNNNNNNNNNNNNNNNNNNNNNNNNNNNNN
NNNNNNNNNNNNNNNNNNNNNNNNNNNNNNNNNNNNNNNNNNNNNNNNNN
NNNNNNNNNNNNNNNNNNNNNNNNNNNNNNNNNNNNNNNNNNNNNNNNNN
NNNNNNNNNNNNNNNNNNNNNNNNNNNNNNNNNNNNNNNNNNNNNNNNNN
NNNNNNNNNNNNNNNNNNNNNNNNNNNNNNNNNNNNNNNNNNNNNNNNNN
NNNNNNNNNNNNNNNNNNNNNNNNNNNNNNNNNNNNNNNNNNNNNNNNNN
NNNNNNNNNNNNNNNNNNNNNNNNNNNNNNNNNNNNNNNNNNNNNNNNNN
NNNNNNNNNNNNNNNNNNNNNNNNNNNNNNNNNNNNNNNNNNNNNNNNNN
NNTAGCTTATATTTTTTATTTGGTGTTTGATCTGCTATAGTAGGTACAGC
TATAAGAGTTTTAATCCGAATTGAATTAGGACAAACAGGAAGATTTTTAG
GGGATGATCAACTTTATAATGTTATTGTTACAGCTCATGCTTTTGTTATG
ATTTTTTTTATAGTTATGCCGATTTTAATTGGGGGTTTTGGAAATTGATT
AGTTCCTTTAATATTGGGGGCCCCTGATATAGCATTCCCACGGATGAATA
ACTTAAGATTTTGGCTATTACCACCTTCTTTGTTTATATTATTTATTTCA
TCTATAGTTGATGTGGGAGTCGGGGCGGGATGAACTGTTTATCCCCCCCT
TGCGTCTTTAGATGGCCATTCTGGGAGATCTGTAGATTTTGCAATTTTCT
CATTACATTTAGCTGGGGCTTCTTCAATTATAGGGGCGATTAATTTTATT
TCTACAATTTTAAATATGCGCATGGGTGGTATTTCCATAGAAAAAGTTCC
TTTATTTGTTTGGTCAGTTTTAATCACGGCCGTTTTATTGCTTTTGTCTT
TACCTGTTTTAGCGGGTGCTATTACAATGCTTCTTACTGATCGAAATTTT
AATACTTCTTTTTTTGACCCCTCCGGAGGAGGGGATCCTATTTTGTTTCA
ACATCTATTTGATCAGGCATGCACGGCTCCCAGGGAGCAGTTGGGTAACA
CAAGGCCGCCTCCGTAAGAGCGCTCCTGCCACTGGTTTGTGAGTCAAGAA
GCCCCATCGTTACAGGCCTGGAACCGTCGCTCTCAGGGAAATCCGTCGTT
ACCAGAAATCCACCGAGCTTCTGATCCGCAAGCTTCCCTTCCAGCGTCTC
GTGAGGGAAATCGCTCAGGATTTCAAGACCGATCTCCGATTCCAGAGCTC
TGCTGTCATGGCTTTGCAAGAGGCCAGCGAGGCTTACTTGGTTGGCCTGT
TCGAGGACACCAACTTGTGCGCTATCCACGCCAAGAGG
>Acrobleps hygrophilus
ATTAAAAATTT--------TGACCTACTAAAATTTATGTAAAGGTTAAAA
TG-ATCCGCCGATTTTTTATTATTACACCAAGTTCTTTAT-TAA-TTCAT
AAGTGAGATTAGT-TTTTAGTTAATTTAATAAATGTATATAGGAGGATTT
AAACAATATATGTTATATAAAATTGTTAATAT----AAATGTAAAAAAAT
ACCTAAACCTATAATTGATAATTAACATTAA-ATCGCTTAGTTTTAAAA-
AAATTAAACAATTATTATTT--AAAAATATTTTCAAAAACAATTTAAAAC
TAATTTTTAA-ATAATAATTA---AATTACAAATTTTTTAAAA--TCTCG
-TTTTTAAAGAAATAATTTTAAATAAAATCTGCTCAATGAT--------T
TTAAATAGCCGCAAA----TATTTGTGCTAAGGTAGCATAATCATTAGTC
TTTTAATTTAAGAATAGAATGAAAGATTTAACATTTTAATTTCTTTTTTT
-AATTAAA--ATTTTTAAATTATATTAAATATAAAAATATATTTTTAAAA
TAAAAAGACGATAAGACCCTATTAAACTTTACTAAT-GTTAAGTTGGGGA
AACTTATTAATAAAAATTTTAATACA-ATTATTTTTAAA-AATATTCTAT
T-----TTAAATAAT---TATAATAAGTTACTATAGGGATAACAGCGCAA
TTAATTTTATAAGATCTTATTAAAAAATTA-GATTACGACCTCGATGTTG
AATTATAAA-TACTATTTTAAGCAAAATTTAAATCAGTAAGTCTGTTCGA
CTTTTAAATTTATACANNNNNNNNNNNNNNNNNNNNNNNNNNNNNNNNNN
NNNNNNNNNNNNNNNNNNNNNNNNNNNNNNNNNNNNNNNNNNNNNNNNNN
NNNNNNNNNNNNNNNNNNNNNNNNNNNNNNNNNNNNNNNNNNNNNNNNNN
NNNNNNNNNNNNNNNNNNNNNNNNNNNNNNNNNNNNNNNNNNNNNNNNNN
NNNNNNNNNNNNNNNNNNNNNNNNNNNNNNNNNNNNNNNNNNNNNNNNNN
NNNNNNNNNNNNNNNNNNNNNNNNNNNNNNNNNNNNNNNNNNNNNNNNNN
NNNNNNNNNNNNNNNNNNNNNNNNNNNNNNNNNNNNNNNNNNNNNNNNNN
NNNNNNNNNNNNNNNNNNNNNNNNNNNNNNNNNNNNNNNNNNNNNNNNNN
NNNNNNNNNNNNNNNNNNNNNNNNNNNNNNNNNNNNNNNNNNNNNNNNNN
NNNNNNNNNNNNNNNNNNNNNNNNNNNNNNNNNNNNNNNNNNNNNNNNNN
NNNNNNNNNNNNNNNNNNNNNNNNNNNNNNNNNNNNNNNNNNNNNNNNNN
NNNNNNNNNNNNNNNNNNNNNNNNNNNNNNNNNNNNNNNNNNNNNNNNNN
NNNNNNNNNNNNNNNNNNNNNNNNNNNNNNNNNNNNNNNNNNNNNNNNNN
NNNNNNNNNNNNNNNNNNNNNNNNNNNNNNNNNNNNNNNNNNNNNNNNNN
NNNNNNNNNNNNNNNNNNNNNNNNNNNNNNNNNNNNNNNNNNNNNNNNNN
NNNNNNNNNNNNNNNNNNNNNNNNNNNNNNNNNNNNNNNNNNNNNNNNNN
NNNNNNNNNNNNNNNNNNNNNNNNNNNNNNNNNNNNNNNNNNNNNNNNNN
NNNNNNNNNNNNNNNNNNNNNNNNNNNNNNNNNNNNNNNNNNNNNNNNNN
NNNNNNNNNNNNNNNNNNNNNNNNNNNNNNNNNNNNNNNNNNNNNNNNNN
NNNNNNNNNNNNNNNNNNNNNNNNNNNNNNNNNNNNNNNNNNNNNNNNNN
NNNNNNNNNNNNNNNNNNNTGCTTCCATTAATCAAGAACGAAAGTTAGAG
GAGCGAAGGCGATCAGATACCGCCCTAGTTCTAACCATAAACGATGCCAG
CCAGCGATCCGGCTGTGTTCC-T------CAAAT-GACACGCCGGGCAGC
TTCCGGGAAACCA-AAGCTTTTGGGTTCCGGGGGAA-GTTAAAGGAATTG
ACGGAAGCGCACCACAAGGAGTGGATTTTGCGGCTCAATTTGACTCAACA
CGCGGAATCTTTCCCGATCCGGACACAAGAAGGATTGACAGATTAAGAGC
TCTTTCTTGATTTTGTGAATG-GTGGTGCATGGTCGTTCTTAGTCGGTGG
GATGACTTGTCTGCTTTATTGCGATAACGGGCGAGACTCTAGCCTGCTAA
ATAGACG--TTCCGATCT-----TAT-----CAGTCGG--ACG-------
-GTCTTCTTAGAGGGATAAGAGGCGT-TTAGTCTCAAGAGACAGATCGGG
TCCGCACGCGTGATACATTGAAGGAATCAGCATGTTCT-TTCCCGGTCCG
ACAGGATTGGGTAACCATGTGAACCTCCTTCGTGCTGGGGATAGGGGCTT
GAAA-TTATTCCCCTTGAACGAGGAACTCCCAGTAAGTG-TGAGTCATCN
NNNNNNNNNNNNNNNNNTCCCTGCGCTTTGTACACACCGCCCGTCGCAAC
CACCGA-TGGATTTTTTAGTGAGGTCTTCGGACTGGCGCTCGATTTTGAC
CTT------CGGGT-TGAGGCGA--TGTGCCGGAAAGATGACCGAACTTG
AGCATCTAGAGGATGTTAAAGTCGTAACAAGGCTGCTATCAATAAGCGGA
GGAAAAGAAACCAACTGGGATTCCCTTAGTAGCGGCGAGCGAAACGGGAT
AAGTCCAGCACCGAATCCCGAGCCTTG-------GCTCGGGAAATGTGGT
GTTTAGGAGTGC-GCGTCTTGTGGTTG---AT-TCGGCAGCAAGTCCCCC
TGATCGGGGCTCCTC--GCCCAGAGTGGGTGCAAGGCCCATAGTTGCTGA
GTC-TC--CATGGGATGTGCGCTCCTTGGAGTCGGGTTGCTTGAGAGTGC
AACCCTAATCGGGTGGTAAACTCCACCTAAGACTAAATACGACCGTGAGA
CCGATAGCAAACAATTTGAAGAGAGAGTTCAAAAGTACGTGAAACTGTTC
AGAGGTAAACGGGTGGGCCCTCGAAATCCTG-TGGCG-G-GGAGATTCAG
--TGGGTC-----GGCGTGCTGCGGTTGTTAGTGCGG-------------
-----------TAAC---------CATGAA----------------GGGC
CGCTAGAACTGACCGACGGCGTGC------TGGCCTTCGC-ATTTGA--T
--TCCCGCCCGAA-GGACGCCGCAACCGGTTGG-GAGACGGATAGAATAG
ACAGGTGGG-TACTCT----------GGCGGAACTGAATG----------
---TTCGCCATCT--------------------T-------------CCG
TTG--GATGTTGCCCC-----TGTTGACTGTCTCGTT-------------
--------TTCCGACCGTGGTATC--------GCGAGGCCCG-GA----C
GGGCTTCTCCGCCTCCTCCTGATA--------------------------
-----------------AGGCGGTATTTCCGCGCAAGAGTTGCTCTTTGT
GCGGGCGCACGTTCTCACTACGTGGCCCTG--------TGCA--------
-----TTTGAAGTGCTCGTGACACGCGTG--ATG--TT--CTCGCTG--G
AGTGCTGGTGGTTCGCGGCGAGTAGATCGGTAACCCACCCGACCCCCAAG
GAGTCTAACATGTATGCGAGTCAGTGGGTCTTGAATAAGCCCAGAGGCGC
AATGAAAGCAAAGACCGGTAGGAGT-----ACCGTGTCA-AGCCGGGATT
CTCC---CGCCTT-----GTGCGGGGGACGCACCGGCGACCCGTCCC--G
T-----CCGATT-CA---TCGGTGGGGCGGAGTCTGAGCATATACGTTGG
GTCCCGAAAGGTGGCGAACTATACCCGGGCAGGACGAGGCCAGAGGAAAC
TCTGGTGGAGGTCCGCCGCGGTTCTGACGTGCAAATCGATCGCCAGACCT
GGGTTTAGCGACGAAAGATCAATCGAGCCATCTANNNNNNNNNNNNNNNN
NNNNNNNNNNNNNNNNNNNNNNNNNNNNNNNNNNNNNNNNNNNNNNNNNN
NNNNNNNNNNNNNNNNNNNNNNNNNNNNNNNNNNNNNNNNNNNNNNNNNN
NNNNNNNNNNNNNNNNNNNNNNNNNNNNNNNNNNNNNNNNNNNNNNNNNN
NNNNNNNNNNNNNNNNNNNNNNNNNNNNNNNNNNNNNNNNNNNNNNNNNN
NNNNNNNNNNNNNNNNNNNNNNNNNNNNNNNNNNNNNNNNNNNNNNNNNN
NNNNNNNNNNNNNNNNNNNNNNNNNNNNNNNNNNNNNNNNNNNNNNNNNN
NNNNNNNNNNNNNNNNNNNNNNNNNNNNNNNNNNNNNNNNNNNNNNNNNN
NNNNNNNNNNNNNNNNNNNNNNNNNNNNNNNNNNNNNNNNNNNNNNNNNN
NNNNNNNNNNNNNNNNNNNNNNNNNNNNNNNNNNNNNNNNNNNNNNNNNN
NNNNNNNNNNNNNNNNNNNNNNNNNNNNNNNNNNNNNNNNNNNNNNNNNN
NNNNNNNNNNNNNNNNNNNNNNNNNNNNNNNNNNNNNNNNNNNNNNNNNN
NNNNNNNNNNNNNNNNNNNNNNNNNNNNNNNNNNNNNNNNNNNNNNNNNN
NNNNNNNNNNNNNNNNNNNNNNNNNNNNNNNNNNNNNNNNNNNNNNNNNN
NNNNNNNNNNNNNNNNNNNNNNNNNNNNNNNNNNNNNNNNNNNNNNNNNN
NNNNNNNNNNNNNNNNNNNNNNNNNNNNNNNNNNNNNNNNNNNNNNNNNN
NNNNNNNNNNNNNNNNNNNNNNNNNNNNNNNNNNNNNNNNNNNNNNNNNN
NNNNNNNNNNNNNNNNNNNNNNNNNNNNNNNNNNNNNNNNNNNNNNNNNN
NNNNNNNNNNNNNNNNNNNNNNNNNNNNNNNNNNNNNNNNNNNNNNNNNN
NNNNNNNNNNNNNNNNNNNNNNNNNNNNNNNNNNNNNNNNNNNNNNNNNN
NNNNNNNNNNNNNNNNNNNNNNNNNNNNNNNNNNNNNNNNNNNNNNNNNN
NNGACTTTATATTTTTTATTTGGAATTTGATCAGCTATAGTAGGAATAGC
TATAAGAATATTAATTCGAATTGAATTAGGTCAATCAGGTAGATTATTAA
GAGATGATCATTTATATAATGTAATTGTTACTTCTCATGCATTTGTTATA
ATTTTTTTTATAGTGATACCTATTTTAATTGGGGGATTTGGAAATTGGTT
AGTTCCTTTAATATTAGGTTGTCCAGATATAGCTTTTCCTCGTATAAATA
ATTTAAGATTTTGGATATTGCCTCCTTCTTTAATATTATTATTTATTTCT
TCTTTAGTAGAAATAGGAGTAGGGGCTGGTTGGACTATTTATCCACCTTT
AGCATCTTTAGATGGGCATTTTGGTAGATCAATAGATTTTGCTATTTTTT
CTTTACATTTAGCAGGTGCATCATCTATTATAGGGGCTATTAATTTTATT
TCTACAATTATTAATATACGGTCTTGAAAGTTGTCTATAGATAAAATTCC
TTTATTTGTTTGATCTGTGTTAATTACTGCTGTTTTATTGTTATTATCTT
TACCTGTATTAGCAGGGGCTATTACTATATTATTAACTGATCGAAATTTT
AATACATCTTTTTTTGACCCAGCGGGGGGGGGAGATCCTATTTTATTTCA
ACATTTATTTTAGGAAGAGTACTGGTGGCAAAGCTCCACGAAAACAACTT
GCAACGAAGGCTGCTCGCAAGAGTGCCCCTGCAACTGGGGGTGTGAAGAA
GCCCCATCGTTACAGGCCTGGAACTGTAGCTTTGAGAGAGATCCGTCGTT
ATCAGAAATCTACCGAACTGCTGATCCGCAAATTGCCCTTTCAGCGTCTG
GTGAGAGAAATTGCACAAGATTTCAAGACCGATCTCAGATTTCAGAGCTC
GGCTGTTATGGCTCTGCAGGAGGCAAGCGAAGCTTATCTGGTCGGTCTGT
TTGAGGACACCAACTTGTGTGCAATCCACGCCAAGAGA
>Conculus ANAP 001 THAI
ATATAAAAAAT-----TTACCTACTAATAAATTTTTTTTAAAGGTTAAAA
TT-TTCCGCCGATTTAATTTTTTTACACCAAGTTCTTAAT-TAA-TGCAT
AATGGAGCATATT-TGTGAGTAAATATTAAAACTTTTTATAGGAGGATGT
AAACAATTAATTTTAAAATAATTTTGATAATA---ATATTATAAAAACTT
ACCTAAACCTATACGGAATATTTTACAATTA-ATCTCTTTGATTAAAGA-
TTATTTATTTAAAATTTG----AAAACAATAATAGTTTACAATTTAATAC
TANNNNNNNNNNNNNNNNNNNNNNNNNNNNNNNNNNNNNNNNNNNNNNNN
-TTCTTAAAGAGATAATTTTAAGTATAATCTGCTCAATGAA---------
TTAAATAGCCGC-------TAATAGTGCTAAGGTAGCATAATCACTCGTC
TATTAATTTTAGACTAGAATGAATGATTTAACATTTTAATTTAAATATTA
-ATTTTAA--ACATTTAAATTTTATTAAATATTAAAATATATTTATATTT
TAAATAGACGATAAGACCCTATTGAACTTTACTATA-GTTAAGTTGGGGA
AACTTATTAAATATAATTTTAATATT-CGTTTATTAAAA--GAAATCTAT
T-----AAAAATAAA----TTTATAAGTTACCATAGGGATAACAGCGCTA
TTATTCTTTAAAGATCTTATTAATAGAATA-GATTACGACCTCGATGTTG
AATTATTTT--TCTTTTATAAGTATAAATATAAAAANNNNNNNNNNNNNN
NNNNNNNNNNNNNNNNNNNNNNNNNNNNNNNNNNNNNNNNNNNNNNNNNN
NNNNNNNNNNNNNNNNNNNNNNNNNNNNNNNNNNNNNNNNNNNNNNNNNN
NNNNNNNNNNNNNNNNNNNNNNNNNNNNNNNNNNNNNNNNNNNNNNNNNN
NNNNNNNNNNNNNNNNNNNNNNNNNNNNNNNNNNNNNNNNNNNNNNNNNN
NNNNNNNNNNNNNNNNNNNNNNNNNNNNNNNNNNNNNNNNNNNNNNNNNN
NNNNNNNNNNNNNNNNNNNNNNNNNNNNNNNNNNNNNNNNNNNNNNNNNN
NNNNNNNNNNNNNNNNNNNNNNNNNNNNNNNNNNNNNNNNNNNNNNNNNN
NNNNNNNNNNNNNNNNNNNNNNNNNNNNNNNNNNNNNNNNNNNNNNNNNN
NNNNNNNNNNNNNNNNNNNNNNNNNNNNNNNNNNNNNNNNNNNNNNNNNN
NNNNNNNNNNNNNNNNNNNNNNNNNNNNNNNNNNNNNNNNNNNNNNNNNN
NNNNNNNNNNNNNNNNNNNNNNNNNNNNNNNNNNNNNNNNNNNNNNNNNN
NNNNNNNNNNNNNNNNNNNNNNNNNNNNNNNNNNNNNNNNNNNNNNNNNN
NNNNNNNNNNNNNNNNNNNNNNNNNNNNNNNNNNNNNNNNNNNNNNNNNN
NNNNNNNNNNNNNNNNNNNNNNNNNNNNNNNNNNNNNNNNNNNNNNNNNN
NNNNNNNNNNNNNNNNNNNNNNNNNNNNNNNNNNNNNNNNNNNNNNNNNN
NNNNNNNNNNNNNNNNNNNNNNNNNNNNNNNNNNNNNNNNNNNNNNNNNN
NNNNNNNNNNNNNNNNNNNNNNNNNNNNNNNNNNNNNNNNNNNNNNNNNN
NNNNNNNNNNNNNNNNNNNNNNNNNNNNNNNNNNNNNNNNNNNNNNNNNN
NNNNNNNNNNNNNNNNNNNNNNNNNNNNNNNNNNNNNNNNNNNNNNNNNN
NNNNNNNNNNNNNNNNNNNNNNNNNNNNNNNNNNNNNNNNNNNNNNNNNN
NNNNNNNNNNNNNNNNNNNNNNNNNNNNNNNNNNNNNNNNNNNNNNNNNN
NNNNNNNNNNNNNNNNNNNNNNNNNNNNNNNNNNNNNNNNNNNNNNNNNN
NNNNNNNNNNNNNNNNNNNNNNNNNNNNNNNNNNNNNNNNNNNNNNNNNN
NNNNNNNNNNNNNNNNNNNNNNNNNNNNNNNNNNNNNNNNNNNNNNNNNN
NNNNNNNNNNNNNNNNNNNNNNNNNNNNNNNNNNNNNNTWTGACTCAACA
CACGCGATCGCACCCGGCCAGGACACGGGAAGGATTGACAGACTGAGAGC
TCTTTCTCGATTCTGTGGGCGAGTGGTGCATGGCCATTCATAGTTCGTAG
AGCGATTCGTCTGGTCTATTCCGATAACGAGCGAGACTCTAGCCTGCTAA
ATAGACG--CGCCGATCG-----ATC---TCGCGTCGGCCGCGGAGAAAA
ACTCTTCTTAGAGGGACAGGCGGCAT-CTAGCCGCACGAAAGGGATCGGG
GCCGCACGCGCGATACATTGAAGGACCCAGCACGCGCCGCTCCCGGTCCG
ACGGGACCGGGCAATCCCACGAACCTCCTTCGTGCTGGGGATTGAAGACT
GCAA-TTTCTCTTCATGAACGAGGAATTCCTAGTAAGCG-CGAGTCATCA
GCTCGCTGTTGATTACGTCCCTGGCCCTTGTACACACCGCCCGTCGCTGA
TAGCAATTGAAACGTCCAGTGAGATCTTCGGACCGGCCCCTCGGGGCG-C
CGC------GAGGC-GCCCCGTC--CGCGCTGGAAAGACGACCAAACTTG
ACCTTTTAGAGGTATCAAAAGTCGTAACAAGGCTTCC-------------
--------------------------------------------------
--------------------------------------------------
--------------------------------------------------
--------------------------------------------------
--------------------------------------------------
--------------------------------------------------
--------------------------------------------------
--------------------------------------------------
--------------------------------------------------
--------------------------------------------------
--------------------------------------------------
--------------------------------------------------
--------------------------------------------------
--------------------------------------------------
--------------------------------------------------
--------------------------------------------------
--------------------------------------------------
--------------------------------------------------
--------------------------------------------------
--------------------------------------------------
--------------------------------------------------
--------------------------------------------------
--------------------------------------------------
--------------------------------------------------
--------------------------------------------------
--------------------------------------------------
--------------------------------------------------
--------------------------------------------------
--------------------------------------------------
--------------------------------------------------
--------------------------------------------------
--------------------------------------------------
--------------------------------------------------
--------------------------------------------------
--------------------------------------------------
--------------------------------------------------
--------------------------------------------------
--------------------------------------------------
--------------------------------------------------
--------------------------------------------------
--------------------------------------------------
--------------------------------------------------
--------------------------------------------------
--------------------------------------------------
--------------------------------------------------
--------------------------------------------------
--------------------------------------------------
--------------------------------------------------
--AACTTTATATTTTTTATTTGGGTCTTGATCAGCTATAATTGGAATAGG
AATAAGAATATTAATTCGAATTGAATTAGGCCAAGTTGGGAGATTTTTAG
GTGATGATCATTTATATAATGTAATTGTAACTGGGCATGCTTTTATTATG
ATTTTTTTTATAGTAATACCAATTTTAATTGGTGGATTTGGAAATTGATT
AGTTCCTTTAATATTAGGAAGTCCTGATATGGCTTTCCCTCGGTTAAATA
ATTTAAGATTTTGATTATTACCMCCTTCTTTATTTATATTATTATTATCT
TCTATAGTTGGAATAGGAGTGGGAGCTGGATGAACTTTATATCCTCCATT
ATCTGCCCTGGAAGGGCATATAGAATTTTCAGTAGATTTTTCTATTTTTT
CTTTACATTTAGCTGGTGTTTCATCTATTTTAGGGGCTATTAATTTTATT
TGTACTATTATAAATATACGAGGTGAAGGAATAATTTTAAGAAAAATTCC
TTTATTTGTTTGATCCGTTTTTATTACGGCTATTTTATTATTATTGTCTC
TTCCTGTTTTAGCAGGGGCTATTACTATATTATTAACTGATCGAAATTTT
AATACTTCTTTTTTTGACCCTTCAGGGGGGGGGGATCCTGTTCTTTTTCN
NNNNNNNNNNTCGTAAGAGTACTGGTGGCAAGGCCCCTCGCAAGCAGCTG
GCCACAAAGGCCGCTCGTAAGAGTGCCCCCGCCACTGGTGGTGTGAAGAA
GCCCCATCGCTACAGGCCCGGAACTGTCGCTCTGAGAGAGATCCGTCGTT
ACCAGAAGTCCACTGAGCTKCTGATTCGCAAGYTGCCCTTCCAACGTTTG
GTCAGGGAAATCGCACAGGACTTCAAGACTGATCTGCGCTTCCAGAGCTC
YGCCGTGATGGCYCTCCAGGAGGCCAGCGAGGCCTACCTCGTCGGCTTGT
TCGAGGACACCAACTTGTGCGCCATTCACGCCAAGAGA
>Acrobleps ANAP 002 AUST
ATTAAAAATTT--------TGACCTACTAAAATTTATTTAAAGGTTAAAA
TG-ATCCGCCGATTTTTTATTATTACACCAAGTTCTTTAT-TAA-TTCAT
AAGTGAGATTAGT-TTTTAGTTAATTTAATAAATGTATATAGGAGGATTT
AAACAATATATGTTATATAAAATTGTTAATAT----AAATGTAAAAAAAT
ACCTAAACCTATAATGGATAATTAACATTAA-ATCGCTTAGTTTTAAAA-
AAATTAAACAATTATTATTT--AAAAATATTTTCAAAAACAATTTAAAAC
TAATTTTTAA-ATAATAATTA---AATTACAAATTTTTTAAAA--TCTCG
--------------------------------------------------
--------------------------------------------------
--------------------------------------------------
--------------------------------------------------
--------------------------------------------------
--------------------------------------------------
--------------------------------------------------
--------------------------------------------------
--------------------------------------------------
----------------NNNNNNNNNNNNNNNNNNNNNNNNNNNNNNNNNN
NNNNNNNNNNNNNNNNNNNNNNNNNNNNNNNNNNNNNNNNNNNNNNNNNN
NNNNNNNNNNNNNNNNNNNNNNNNNNNNNNNNNNNNNNNNNNNNNNNNNN
NNNNNNNNNNNNNNNNNNNNNNNNNNNNNNNNNNNNNNNNNNNNNNNNNN
NNNNNNNNNNNNNNNNNNNNNNNNNNNNNNNNNNNNNNNNNNNNNNNNNN
NNNNNNNNNNNNNNNNNNNNNNNNNNNNNNNNNNNNNNNNNNNNNNNNNN
NNNNNNNNNNNNNNNNNNNNNNNNNNNNNNNNNNNNNNNNNNNNNNNNNN
NNNNNNNNNNNNNNNNNNNNNNNNNNNNNNNNNNNNNNNNNNNNNNNNNN
NNNNNNNNNNNNNNNNNNNNNNNNNNNNNNNNNNNNNNNNNNNNNNNNNN
NNNNNNNNNNNNNNNNNNNNNNNNNNNNNNNNNNNNNNNNNNNNNNNNNN
NNNNNNNNNNNNNNNNNNNNNNNNNNNNNNNNNNNNNNNNNNNNNNNNNN
NNNNNNNNNNNNNNNNNNNNNNNNNNNNNNNNNNNNNNNNNNNNNNNNNN
NNNNNNNNNNNNNNNNNNNNNNNNNNNNNNNNNNNNNNNNNNNNNNNNNN
NNNNNNNNNNNNNNNNNNNNNNNNNNNNNNNNNNNNNNNNNNNNNNNNNN
NNNNNNNNNNNNNNNNNNNNNNNNNNNNNNNNNNNNNNNNNNNNNNNNNN
NNNNNNNNNNNNNNNNNNNNNNNNNNNNNNNNNNNNNNNNNNNNNNNNNN
NNNNNNNNNNNNNNNNNNNNNNNNNNNNNNNNNNNNNNNNNNNNNNNNNN
NNNNNNNNNNNNNNNNNNNNNNNNNNNNNNNNNNNNNNNNNNNNNNNNNN
NNNNNNNNNNNNNNNNNNNNNNNNNNNNNNNNNNNNNNNNNNNNNNNNNN
NNNNNNNNNNNNNNNNNNNNNNNNNNNNNNNNNNNNNNNNNNNNNNNNNN
NNNNNNNNNNNNNNNNNNNTGCTTCCATTAATCAAGAACGAAAGTTAGAG
GAGCGAAGGCGATCAGATACCGCCCTAGTTCTAACCATAAACGATGCCAG
CCAGCGATCCGGCTGTGTTCC-T------CAAAT-GACACGCCGGGCAGC
TTCCGGGAAACCA-AAGCTTTTGGGTTCCGGGGGAA-GTTAAAGGAATTG
ACGGAAGCGCACCACAAGGAGTGGATTTTGCGGCTCAATTTGACTCAACA
CGCGGAATCTTTCCCGATCCGGACACAAGAAGGATTGACAGATTAAGAGC
TCTTTCTTGATTTTGTGAATG-GTGGTGCATGGTCGTTCTTAGTCGGTGG
GATGACTTGTCTGCTTTATTGCGATAACGGGCGAGACTCTAGCCTGCTAA
ATAGACG--TTCCGATCT-----TAT-----CAGTCGG--ACG-------
-GTCTTCTTAGAGGGATAAGAGGCGT-TTAGTCTCAAGAGACAGATCGGG
TCCGCACGCGTGATACATTGAAGGAATCAGCATGTTCT-TTCCCGGTCCG
ACAGGATTGGGTAACCATGTGAACCTCCTTCGTGCTGGGGATAGGGGCTT
GAAA-TTATTCCCCTTGAACGAGGAACTCCCAGTAAGTG-TGAGTCATCN
NNNNNNNNNNNNNNNNNTCCCTGCGCTTTGTACACACCGCCCGTCGCAAC
CACCGA-TGGATTTTTTAGTGAGGTCTTCGGACTGGCGCTCGNTTTTGAC
CTT------CGGGT-TGAGGCGA--TGTGCCGGAAAGATGACCGAACTTG
AGCATCTAGAGGATGTTAAAGTCGTAACAAGGCTGCTATCAATAAGCGGA
GGAAAAGAAACCAACTGGGATTCCCTTAGTAGCGGCGAGCGAAACGGGAT
AAGTCCAGCACCGAATCCCGAGCCTTG-------GCTCGGGAAATGTGGT
GTTTAGGAGTGC-GCGTCTTGTGGTTG---AT-TCGGCAGCAAGTCCCCC
TGATCGGGGCTCCTC--GCCCAGAGTGGGTGCAAGGCCCATAGTTGCTGA
GTC-TC--CATGGGATGTGCGCTCCTTGGAGTCGGGTTGCTTGAGAGTGC
AACCCTAATCGGGTGGTAAACTCCACCTAAGACTAAATACGACCGTGAGA
CCGATAGCAAACAATTTGAAGAGAGAGTTCAAAAGTACGTGAAACTGTTC
AGAGGTAAACGGGTGGGCCCTCGAAATCCTG-TGGCG-G-GGAGATTCAG
--TGGGTC-----GGCGTGCTGCGGTTGTTAGTGCGG-------------
-----------TAAC---------CATGAA----------------GGGC
CGCTAGAACTGACCGACGGCGTGC------TGGCCTTCGC-ATTTGA--T
--TCCCGCCCGAA-GGACGCCGCAACCGGTTGG-GAGACGGATAGAATAG
ACAGGTGGG-TACTCT----------GGCGGAACTGAATG----------
---TTCGCCATCT--------------------T-------------CCG
TTG--GATGTTGCCCC-----TGTTGACTGTCTCGTT-------------
--------TTCCGACCGTGGTATC--------GCGAGGCCCG-GA----C
GGGCTTCTCCGCCTCCTCCTGATA--------------------------
-----------------AGGCGGTATTTCCGCGCAAGAGTTGCTCTTTGT
GCGGGCGCACGTTCTCACTACGTGGCCCTG--------TGCA--------
-----TTTGAAGTGCTCGTGACACGCGTG--ATG--TT--CTCGCTG--G
AGTGCTGGTGGTTCGCGGCGAGTAGATCGGTAACCCACCCGACCCCCAAG
GAGTCTAACATGTATGCGAGTCAGTGGGTCTTGAATAAGCCCAGAGGCGC
AATGAAAGCAAAGACCGGTAGGAGT-----ACCGTGTCA-AGCCGGGATT
CTCC---CGCTYT-----GTGCGGGGGACGCACCGGCGACCCGTCCC--G
T-----CCGATT-CA---TCGGTGGGGCGGAGTCTGAGCATATACGTTGG
GTCCCGAAAGGTGGCGAACTATACCCGGGCAGGACGAGGCCAGAGGAAAC
TCTGGTGGAGGTCCGCCGCGGTTCTGACGTGCAAATCGATCGCCAGACCT
GGGTTTAGCGACGAAAGATCAATCGAGCCATCTANNNNNNNNNNNNNNNN
NNNNNNNNNNNNNNNNNNNNNNNNNNNNNNNNNNNNNNNNNNNNNNNNNN
NNNNNNNNNNNNNNNNNNNNNNNNNNNNNNNNNNNNNNNNNNNNNNNNNN
NNNNNNNNNNNNNNNNNNNNNNNNNNNNNNNNNNNNNNNNNNNNNNNNNN
NNNNNNNNNNNNNNNNNNNNNNNNNNNNNNNNNNNNNNNNNNNNNNNNNN
NNNNNNNNNNNNNNNNNNNNNNNNNNNNNNNNNNNNNNNNNNNNNNNNNN
NNNNNNNNNNNNNNNNNNNNNNNNNNNNNNNNNNNNNNNNNNNNNNNNNN
NNNNNNNNNNNNNNNNNNNNNNNNNNNNNNNNNNNNNNNNNNNNNNNNNN
NNNNNNNNNNNNNNNNNNNNNNNNNNNNNNNNNNNNNNNNNNNNNNNNNN
NNNNNNNNNNNNNNNNNNNNNNNNNNNNNNNNNNNNNNNNNNNNNNNNNN
NNNNNNNNNNNNNNNNNNNNNNNNNNNNNNNNNNNNNNNNNNNNNNNNNN
NNNNNNNNNNNNNNNNNNNNNNNNNNNNNNNNNNNNNNNNNNNNNNNNNN
NNNNNNNNNNNNNNNNNNNNNNNNNNNNNNNNNNNNNNNNNNNNNNNNNN
NNNNNNNNNNNNNNNNNNNNNNNNNNNNNNNNNNNNNNNNNNNNNNNNNN
NNNNNNNNNNNNNNNNNNNNNNNNNNNNNNNNNNNNNNNNNNNNNNNNNN
NNNNNNNNNNNNNNNNNNNNNNNNNNNNNNNNNNNNNNNNNNNNNNNNNN
NNNNNNNNNNNNNNNNNNNNNNNNNNNNNNNNNNNNNNNNNNNNNNNNNN
NNNNNNNNNNNNNNNNNNNNNNNNNNNNNNNNNNNNNNNNNNNNNNNNNN
NNNNNNNNNNNNNNNNNNNNNNNNNNNNNNNNNNNNNNNNNNNNNNNNNN
NNNNNNNNNNNNNNNNNNNNNNNNNNNNNNNNNNNNNNNNNNNNNNNNNN
NNNNNNNNNNNNNNNNNNNNNNNNNNNNNNNNNNNNNNNNNNNNNNNNNN
NNGACTTTATATTTTTTATTTGGAATTTGATCAGCTATAGTAGGAATAGC
TATAAGAATATTAATTCGAATTGAATTAGGTCAATCAGGTAGATTATTAA
GGGATGATCATTTATATAATGTAATTGTTACTTCTCATGCATTTGTTATA
ATTTTTTTTATAGTGATACCTATTTTAATTGGGGGATTTGGAAATTGGTT
GGTTCCTTTAATATTAGGTTGTCCAGATATAGCTTTTCCTCGTATAAATA
ATTTAAGATTTTGGATATTGCCCCCTTCTTTAATATTATTATTTATTTCT
TCTTTAGTAGAAATAGGAGTAGGGGCTGGTTGGACTATTTATCCACCTTT
AGCATCTTTGGATGGGCATTTTGGTAGATCAATAGATTTTGCTATTTTTT
CTTTACATTTAGCAGGTGCATCGTCTATTATAGGAGCTATTAATTTTATT
TCTACAATTATTAATATACGGTCTTGAAAGTTGTCTATAGATAAAATTCC
TTTATTTGTTTGATCTGTGTTAATTACTGCTGTTTTATTATTATTGTCTT
TACCTGTGTTAGCAGGGGCTATTACTATATTATTAACTGATCGAAATTTT
AATACATCTTTTTTTGACCCAGCGGGGGGGGGAGATCCTATTTTATTTCA
ACATTTATTTTAGGAAGAGTACTGGTGGCAAAGCTCCACGAAAACAACTT
GCAACGAAGGCTGCTCGCAAGAGTGCCCCTGCAACTGGGGGTGTGAAGAA
GCCCCATCGTTACAGGCCTGGAACTGTAGCTTTGAGAGAGATCCGTCGTT
ATCAGAAATCTACCGAACTGCTGATCCGCAAATTGCCCTTTCAGCGTCTG
GTGAGAGAAATTGCACAAGATTTCAAGACCGATCTCAGATTTCAGAGCTC
GGCTGTTATGGCTCTGCAGGAGGCAAGCGAAGCTTATCTGGTCGGTCTGT
TTGAGGACACCAACTTGTGTGCAATCCACGCCAAGAGA
>Epeirotypus chavarria
AAAACATGATT-----AACCTACTACTAGATTTTAAAGCAAAGGATTATA
AATTTCAGCCGATTGAA--TAATTACACCAAGGTCTTTTT-TAA-AGCAT
AATGGAGCTTAAA-TTTGAGTTAA-ATTAAAATTGTATATAGGGGGATGT
ACG---TATATTTATAAAAATTATAGGTTAAT---ATCGTGTAATAGTTT
ACCT-AACCTCTAAAGTATAGTTAACATAAA-ATCCCTTAGATTAAAAC-
GAATTTAACCAGATGTGAATAAAAATTCAGAATAAAAAACCATTTAAGAC
TAATTTTTTA-GTAATAATTG---ATGATCAAGAAAAATATAA-ATCTCT
-CTCTTACAGCAATTATTGTAAGTAAAGCCTGCTCCATGAAMCCACTCAT
TTAAATAGCCGCAG----TCKCCTGTGCTAAGGTAGCATAATCACTTGGC
KTCTAATTAAAGTCTAGAATGAAAGGCTCAATACTTTAAAGCCTTTATTT
-TTTATAT--CATGTTAATTTTGACTAAAAATAAAAATATTTTTTTWWAA
AAAAAAGACGATAAGACCCTATTGAACTAAACTTTT-GTTCAACTGGGGA
AGTTAAATAATTATACTTTTATTTTA-AATAMACGCTTA-GAAGACCCAA
T-----AAAATTGAAAATTTGAATAAGTTACCATAGGGATAACAGCGTAA
TAAATTTCTATAGCTCTTATATCAAAATTT-GATTACGACCTCGATGTTG
AATTATTTT-AACTTTTTAATGCAATAATTTTAAAAGTAAGTCTGTTCGA
CTTGTAAAAATTTACATCATATGCTTGTCTCAAAGATTAAGCCATGCATG
TCTAAGTACATGCCGCATTAAGGCGAAACCGCGAATGGCTCATTAAATCA
GTTATGGTTCCATAGATCGTAC-CTTACTACTTGGATAACTGTGGCAATT
CTAGAGCTAATACATGCAGCAGAGCTCTGACTTTTG----------GGAA
AGAGCGCCTTTATTAGACCCAAAACCAATCGGGCCGCC------------
TGTCAAAACGGCGGTCCGCTAGAAACTGTGGCGAATCTGAGTAACTTTTG
GCAGATCGCACGGGCTC-GTCCCGGCGACGTATCTTTCAAGTGTCTGCCT
TATCAACTGTCGATGGTAGGTTACGCGCCTACCATGGTCGTAACGGGTAA
CGGAGAATAAGGGTTCGGTTCCGGAGAGGGAGCCTGAGAAACAGCTACCA
CATCCAAGGAAGGCAGCAGGCGCGCAAATTACCCACTCCCAGAACGGGGA
GGTAGTGACGAAAAATAACAATACGGGACTCTTTTGAGACCCCGTAATTG
GAATGAG-CACAGATTAAAACCTTGTACGAGGAACAATTGGAGGGCAAGT
CTGGTGCCAGCTGCCGCGGTAATTCCAGCTCCAATAGCGTATATTAAAGT
TGTTGTGGTTAAAAAGCTCGTAGTTGGATCTGCGTTGGCATCCAACGGTC
CGCCT-------------AACGGCGG------CTTACTGTTTTGTGGTGC
GAACAGA--TATAGTCGGTTTCTCTTGATGATCTTCACCGGTTGTC-TTG
GGTTTACCGACATGTTTACTTTGAAAAAATTAGAGTGCTCAATGCAGGC-
-----GTGACGCCTGAATAATGGTGCATGGAATAATGGAATAGGACCTCG
GTTCTATTTT--TGTTGGTGTTC-AATGGACACGAGGTAATGATTAAGAG
GGACAGACGGGGGCATTCGTATTGCGACGCTAGAGGTGAAATTCTTGGAC
CGTCGCAAGACGAACTACTTGTTTCCGTTAATCAAGAACGAAAGTTAGAG
GCTCGAAGGCGATCAGATACCGCCCTAGTTCTAACCATAAACGATGCTAG
CTAGCGATCCGGCTGTGTTCC-T------CAAAT-GACACGCTGGGCAGC
TTCCGGGAAACCA-AAGCTTTTGAGTTCCAGGGGAA-GTTAAAGGAATTG
ACGGAAGGGCACCACCAGGAGTGGAGTATGCGGCTTAATTTGACTCAACA
CGGGATAGTCCACCCGAACAGGACACATGAAGGATTGACAGATCAATAGC
TCTTTCTTGATTCTGTGGGTT-GTGGTGCATGGTCGTTCTTAGTTGGTGG
AGCGATTTGTCTGGTCAATTCCGATAACGAACGAGACTCTAGCCTACTAA
ATAGACG--TTTCCGATT-----TCCATGGTTTGTCGG--ACG---TTTT
CCTCTTCTTAGGGGGACAGGCGGTAT-TGAACCGCATGAGAGAGATCGGG
GCTGCACGCGCACTACATTGAAGGAATCAGCGTGTGCT-CTCCCGGTCCG
AAAGGATTGGGTAACCCATTGAAACTCCTTCGTGCTTGGGATTGGAGTTT
GGAA-TTGTCCTCCATGAACGAGGAATTCCTAGTAATCA-TGAGTCATTA
GCTTG-TGTTGAATAAGTCCCTGCCCTTTGTCCACACCGCCCGTCGCTAC
TACCGATTGAATGGTTTAGTGAGGTCTTCGGACTGGCTCTCGGATTGG-T
TCC--TTCGTGGACCGAGACGGT--TGTGCCGGAAAGATGATCGAACTTG
ATCATTTAGAGGAAGTAAAAGTCGTAACAAGGTCATC-ATAATAAGCGGA
GAAAAAGAACACCACTGTGATCTTCCTTAGTAGKSYGAATGAAACGGGRA
GAGCCCAGCACCGAACYCYSKYCYYW---AACAGGGCGKGGGAATGTKGT
GTTTARGAGWGA-ACGTACTGGAGGT--GCGACCGTGCAGCAAGTCCCCC
TGACCGGGGCA-TTG--ATMCAAAGCGGGTGCCAGAMCCGTAGSTKMTAT
GTCCYC--TCCGGATGGCGATCTYCTTGGAGTYGTGKTGCTTGAGAGTGC
MGCACAAAGTGGGAGGTAAACTYCTYCTAAGGSTAAATACACCCGTGAGA
CCGATAGCATACAATTTGAAGAGAGAGTTCAATWGTACGTGAAACTGTTC
AGAGGGAAAGGGATGGGCCCTYGAAGTCCTG-TAAMT-G-GRMGATTCAG
NNNNNNNNNNNNNNNNNNNNNNNNNNNNNNNNNNNNNNNNNNNNNNNNNN
NNNNNNNNNNNNNNNNNNNNNNNNNNNNNNNNNNNNNNNNNNNNNNNNNN
NNNNNNNNNNNNNNNNNNNNNNNNNNNNNNNNNNNNNCGCATTTCGC--C
--YTAGTTSRAAA-GGASGTCGMAACSGGTTGGGTTGTASGGCGCTA---
--AAGNTGTACGTACG----------CAGCACGCCAGTT-----------
--------------------------------------------------
--------------------------------------------------
--------CAGCGACTGTTGCTTC--------------------------
--------------------------------------------------
--------------------------------------------------
--------------------------------------------------
----------------------------------------GTGACGT--C
GGAACCGCTGGTTGTTAGCTAGTATATC---AAGCCGCCCGTACTCCAAG
GAGTCTAACATGTGTGCGAGTCAATGGGTCTCGAAAAAGCCCAAAGGCGA
AATGAAAGCAAATGCAGTGCAAGTGGA---AGCCTGCTG-AGTTGAGATC
CCCCAA-ACTSTT-----GCGTTGGGGGCGCATCAACGACCCGTCCT--T
TGTCCCCAGCAA-TG---TGGGATGGGCGGAGTTTGAGCATACACGTTGG
GACCCGAAAGATGGTGATTTATGCCCGGGCAGGATGAAGCTAGAGGAAAC
TCTGGTGGAGGTCCGCAGCGGTTCTGACGTGCAAATCGATCGTCAGATCC
AGGTATGGGGGCGAAAGACCAATCGAACCATCTAGTAGCTGGTTCCTTCC
GAAGTTTCCCTCAGGATAGCTGGCGCTCGTATGAAATTCAGTCTCATTCG
GTAAAGCGAATGATTAGAGGCCTTGGGGTCG-AAACGACCTCAACCTATT
CTCAAACTTTAAATGGGTGAGAAGTCCGCCTTGC-----ATGATAAGAAG
GCATGGACGTGTATTGGATGAGAGTGCCCAGTGGGCCACTTTTGGTAAGC
AGAACTGGCGCTGTGGGATGAACCAAACGACGGGTTACGGTGTCCGATGC
GAGACGCTCATGAGACCCCATAAAAGGTGTTGGTTGCTCTTGA-CAACAG
GTCGGTGAACAT-GGAAGTCGTTATCCGCTAAGGAGTGTGT-AACAACTC
ACCTGCCGAAG--CAACTAGCCCTGAAAATGGATGACGCTCC-AGCGTTG
AACCCATACCCGTCCGCTGATGGCAGAATTATTGAA------ATTGATTA
TTGTATGCCTCAGTGAGTAGGAAGGACGCAGCGGTGTGCGTTGAAGGTGC
CGGGCGTGGGCCCGCCTGGAGCCGCCGCTGGCGCAGATCTTGGTGGTAGT
AGCAAATACTCAAGTGAGAACCTTGAGGACTGACGACGGAGAAGGTTTCC
CAGTCGGACCTGAGGGATCGGTGAAAACCGTTCTGAAAAGTGGGACATTA
TTATTGG-------------------------CGCATGTCCCAG-TGCTG
CCCAAAGGGGAGTGGGGTATATATTCCCCAACCCGGACACGGATATTGAT
TCCTTCGA---GAGTCAAATGCGGTCACAC-AACAGATCTCGGACACTCT
CGCGGAAGACCCGGAGAAGATTTGTCTTTTCTGTGTGA-GAGCGTGTGTC
TCTGGTATCCTCTCATACAGATATAGAGACGCT-GCGTTTAAAAACACAC
CGCCGCTCTTGCTGTGTCCGGCGCGTCTCTGTCGGCCTTTGAAAAACCGA
GAGATAAGATATAATTTTCGTGCGGGCGCGTATCTATATCCGCAGCATGT
CTAACATTATATTTAATTTTTGGGGCTTGGTCAGCAATATTAGGTACGGC
TATAAGAGTGATTATTCGAGTTGAATTGGGTCAACCTGGGAGGTTATTAG
GAGATGATCAGGTTTATAATGTTATTGTTACGGCTCATGCTTTTGTGATG
ATTTTTTTTATAGTAATACCTATTTTGATTGGGGGGTTTGGTAATTGATT
AGTTCCTTTAATGTTGGGGGCTCCAGATATAGCGTTTCCTCGAATGAATA
ATTTAAGGTTTTGGTTACTTCCTCCTTCTTTATTATTATTATTAGCGTCT
TCTATAGTTGAAGTGGGGGTTGGTTCAGGATGAACTGTGTATCCTCCTTT
AGCAAGGTTAGAAGGCCATTCAGGGGGTGCTGTTGATTTTGCTATTTTTT
CTTTACATTTAGCTGGGGCTTCTTCTATTATAGGGGCAATTAATTTTATT
TCTACTATTATTAATATGCGAGGGTATCATATGAGTATAGAGAAAGTGCC
TTTATTTGTGTGGTCTGTTTTGATTACAGCTGTTTTATTATTATTATCTT
TACCGGTATTAGCTGGGGCTATTACTATGTTATTAACAGATCGAAATTTT
AATACGTCTTTTTTTGACCCAGCAGGGGGGGGGGATCCTATTTTGTTTCA
GCATTTGTTTACGTAARAGTACTGGTGGCAAAGCCCCAAGGAAGCAGCTG
GCTACCAAGGCTGCTCGTAAGAGCGCCCCTGCAACCGGTGGTGTTAAGAA
ACCCCATCGTTACAGGCCTGGTACTGTAGCTTTGAGAGAAATCCGTCGTT
ATCAGAAGTCTACCGAACTTCTGATCCGCAAACTTCCCTTCCAACGTTTA
GTGAGGGAAATTGCTCAGGATTTCAAAACCGACTTGAGATTCCAAAGCTC
AGCTGTCATGGCTCTGCAGGAAGCTAGCGAAGCTTACTTAGTTGGTCTTT
TCGAAGACACCAACTTGTGTGCTATTCACGCTAAGCGA
>Leucauge venusta
TTATAGATGAA---GTAAATTACCTACTAAAATTGATTTAAAGGAATATA
AA-ATCCGCCGATTTTATGTTATTACACCAATATCTGTAT-TAA-TGCAG
AGTTGAGCATAAG-TTGTAGTTTT-ATAAAAATTTTATATAGGAGGATGT
GAAAATTTAATGTACTAATGTAATTGGAATAATATTATTTATAAAAACTT
ACCTAAACCTCTACAGTATATAAAACAAAAACATCTATTAGATTAAAATC
TTATTTAACCAAAAGAAATA-AAAACATTTTTACAAAAACCATTTAAAAC
TAATTTTTTA-ATAATATTAA---AAATTCAATTACATAATAA-ATCTCT
-TGCTTAAAGAAATTATTTTAAGTAAATCCTGCTCAATGTA-----ATTA
ATAAATAGCCGCAGAA---TTACTGTGCTAAGGTAGCATAATCATTAGTT
TTCTAATTAGAAACTAGAATGAAAGGAATAACAATTCAATAGCTTTTTTC
-AAAATAA--AATTATAAATTTTACTAAATATAAAAATATATTTATGAAT
AAGAAAGACGACAAGACCCTATCGAACTTAACTTAA-GTTAAGCTGGGGC
AGCTAATTAATTAAAATTTTAATTTA-AATAGTTAAAAA-AAAGACCCAT
T-----ACTAATGATTAATTGAACAAGTTACCGTAGGGATAACAGCGTTA
TATTTTTTAAAAGTTCTTATTTAAAAAAAA-GATTGCGACCTCGATGTTG
AATTATTTG--ACTTTAAAAAGCAAAATTTTTAAAAGTAGGTCTGTTCGA
CCTTTAAATTTTTACATCATATGCTTGTCTCAAAGATTAAGCCATGCATG
TCTAAGTACATGCCGTATTAAGGCGAAACCGCGAATGGCTCATTAAATCA
GTTATGGTTCCTTGGATCGTAC-TTTACTACTTGGATAACTGTGGCAATT
CTAGAGCTAATACATGCAGCAGAGCTCCGACCTTCG----------GGGA
CGAGCGCTTTTATTAGA-CCAAAACCGATCGGGCCTCTG-----------
GTCCG----------------TGAAACGTGGTGACTCTGTATAACTTTGG
GCTGATCGCACGGGCTT-GTCCCGGCGACGTATCTTTCAAGTGTCTGCTT
TATCAACTGTCGATGGTAGGTTACGCGCCTACCATGGTCGTAACGGGTAA
CGGGGAATCAGGGTTCGATTCCGGAGAGGGAGCCTGAGAAACGGCTACCA
CATCCAAGGAAGGCAGCAGGCGCGCAAATTACCCACTCCCAGAACGGGGA
GGTAGTGACGAAAAATAACAATACGGGACTCTTTTGAGACCCCGTAATTG
GAATGAG-TACACTCTAAATACTTTAACGAGTATCTATTGGAGGAAAAGT
CTGGTGCCAGCACCCGCGGTAACTCCAGCTCCAATAGCGTATATTAAAGT
TGTTGCGGTTAAAAAGCTCGTAGTTGGATCTCAGTTCGAGACTGATGGTC
CGCCT-------------ACCGGTGG-------TTACTGTCTGTT-CTC-
--AACA----CCAGCCGGTTTCTCTAGATGATCTTCACCGGTTGTC-TTG
GGTGA-CCGGCAAGTTTACTTTGAAAAAATTAGAGTGCTCAAAGCAGGC-
-----GCGACGCCTGAATAATGGTGCATGGAATAATGGAATAGGACCTCG
GTTCTA-TTT--TGTTGGTTTTA---GGAACACGAGGTAATGATTAAGAG
GGACAGACGGGGGCATTCGTATTGCGACGCTAGAGGTGAAATTCTTGGAC
CGCCGCACGACGAACTACTTGTTTCCATTAATCAAGAACGAAAGTTAGAG
GTTCGAAGGCGATCAGATACCGCCCTAGTTCTAACCATAAACGATGCCAG
CCAGCGATCCGGCTGTGTTCC-T------CAAAT-GACACGCCGGGCAGC
TTCCGGGAAACCA-AAGCTTTTGGGTTCCGGGGGGA-GTTGAAGGAATTG
ACGGAAGCGCA-CACAAGGAATGGGGCCTGCGGTTCAATTTGACTCAACA
CGGTGCAACTCTCCTGGCCCGGACACAGGAAGGATTGACAGATTGAGAGC
TCTTTCTTCATTCTGTGATAG-GTGGTGCATGGCCGTTTCTGGTTGGTGG
AGTGATTTGTCTGCTTTATTGCGATAACGAGCGAGACTCTAGCCTACTAA
ATAGACG--GTACGATCC-----TTC----TGAGTCGT--ACG-------
-TTCTTCTTAGAGGGACAGGCGGTGT-TCAGCCGCACGAAACAGATCGGG
GCCACACGCGCGCCACATTGAAGGAATCAGCGTGTGCT-TTCCCTGTCCG
ACAGGATTGGGTAACCCGTTGAAACTCCTTCGTGCTGGGGATAGGGGTTT
GTAA-TTATCCCCCTTGAACGAGGAATTCCCAGTAAGCA-TGAGTCATCA
GCTCG-TGTTGATTACGTCCCTGCGCTTTGTCCACACCGCCCGTCGCTAT
TATCGA-TGAATTTTGGAGTGAGATCTTCGGACTGGTGCCCGGACTGG-A
CCT------TGGTT-CGAGCCGG--AGTGCCGGAAAGATGACCGAACTTG
AATATTTAGAGAAAATAAAAGTCGTAACAAGGCTTCCNNNNNNNNNNNNN
NNNNNNNNNNNNNNNNNNNNNNNNNNNNNNNNNNNNNNNNNNNNNNNNNN
NNNNNNNGCGCCGAATCCC-GCGCTCT--TTGGGCGTCGGGAAATGTGGG
GTTTGGGAGTGA-GCGTACCGGAGGTC-G-GC-TCTGCAGCAAGTCCCCC
TGACCGGGGCT-CTT--TCCCAGAGTGGGTGCGAGGCCCATAGCTGCTAG
GCC-TC--TTCCGGATGCGATCTCCTTGGAGTCGGGTTGCTTGGGAGTGC
AGCCCTAATCGGGTGGTAAACTCCACCTAAGACTAAATACTGCCGTGAGA
CCGATAGCAAACAATTTGAAGAGAGAGTTCAAGAGTACGTGAAACTGCTC
AGAGGAAAACGGGTGGGCCCTCGAAATCCTG-TGGCG-G-GAGGATTCAG
--TCGAGA-----GGTCCGGAGGC-----CATGCCGAGGCGTTA------
-TCAGAATGGAACCC---------GCGACC----------------GGGC
CTCCTTGGCAAGGCTCTTTCGGAT------CGACCGACGC-ATTTCT--T
--TCCCGCTCGAA-GGACGCCGCAACGGGTTGGCGGGACGGCCTTAA---
--GGACGGG-AGCCGG----------CAGGTGGCCGGTGG----------
---TTCTCCTCGTGGGGACC-------------G-------------CCG
GTT--GTTAGCCATTC-----CGTCGCACGGC-CGCA-------------
--------CCCCGACCCTGGTGTC--------GCGAGGCCC--CT---AT
GGGCCTTCACGCCTCCTCC-GTAGGTAGCGAGCAGACGTGGCAGGTGAGG
CTCGAC--CT---TCGCGGACGCATGGACT------CGCTCCATGGCCCT
GCGGTGCCGAGTCCCCGTTGGCTGCGCGT---------------------
---------------------------------G--GC--TCGTCGG--A
G--AC-NNNNNNNNNNNNNNNNNNNNNNNNNNNNNNNNNNNNNNNCCAAG
GAGTCTAACATGTGTGCGAGTCAATGGGACTCGATAAAGCCCAAAGGCGC
AATGAAAGCAAAGACCGT------------TCACGGTCG-AGTTGGGATC
CTCC-C-TCCTTC-----GCGGGGGTGGCGCACCAACGACCCGTTAC--G
T-----CCGATT-TA---TCGGTGTGGCGGAGTTCGAGCATACACGTTGG
GATCCGAAAGATGGTGAACTATGCCCGGGCAGGACGAGGCCAGAGGAAAC
TCTGGTGGAGGTCCGCAGCGGTTCTGACGTGCAAATCGATCGTCAGACCC
GTGTATAGCGGCGAAAGACCAATCGAATCATCTAGTAGCTGATTCCCTCC
GAAGTTTCCCTCAGGATAGCTGGCGCTCAGAG----ATCAGTCTCATCCG
GTAAAGCGAATGATTAGAGGCCTTGGGGCCG-AAACGACCTCAACCTATT
CTCAAACTTTAAATGGGTGAGAAGTCCGCCTTGC-----ATGACTGAAGG
CCGGACGTGA----CGGATGAGAGTGCCCAGTGGGCCACTTTTGGTAAGC
AGAACTGGCGCTGTGGGATGAACCAAACGCCGGGTTAAGGCGCCCGATGC
GAGACGCTCATGAGACCCCATGAAAGGTGTTGGTTGCTCTAGA-CAGCCG
GGTGGTGTCCAT-GGAAGTCGGTATCCGCTAAGGAGTGTGT-AACAACTC
ACCGGCCGAAG--CAACTAGCCCTGAAAATGGATGGCGCTCC-AGCGTCG
AGCCCATACCCGGCCGCTGC-GGCAAAACTCTTTCA-----------GAG
ATTTACGCCGCAGTGAGTAGGAGGGTCGCAGCGGTGAGCGTTGAAGGTGC
CGGGCGCGAGCCCGCCTGGAGCCGCCGCTGGTGCAGATCTTGGTAGTAGT
AGCAAATACTCAAGTGAGAACCTTGAGGACTGAAGTTGGAGAAGGGTTCC
CAGTCGGTCCTAAGGGATTGGAGAAATCCGTTCCGAAGCGGGACATTGAT
GTAATCCTCA----------ATGTGACCATTGTGTTCGTCCCGC-TATCG
ACCGAAAGGGAATGGGGTCAATATTCCCCAACCCGGACACGGAGATAGAG
CCCTCGGG-----CTCAAGTGCGGTAACGC-AACCGAACTCGGAGACGTC
GACGGAGGACCCGGGGAAGAGTTGTCTTTTCTTTGTAA-GAGTTCGTGTC
CCTGGAATCGGCTCGTCCGGAGATAGGGACGCT-GTCCTCGTAAAAGCTC
CGCGGCTCTTGCGGAGTCCGGTGCGCCTCTGTCGGCCCTTGCAAATCCGA
GGGAGAGAGTGTGATTTTCGTSCCGGTCCGTACCCATATNNNNNNNNNNN
NNNACTTTATATTTTATTTTTGGTGCTTGAGCTTCAATAGTAGGGACAGC
TATAAGTGTGCTAATTCGGATTGAGTTAGGTCAATCGGGAAGATTTTTAG
GCGATGATCAATTGTATAATGTGATTGTAACAGCTCATGCTTTTATTATA
ATTTTTTTTATAGTTATACCTATTTTAATTGGGGGATTTGGAAATTGATT
GGTTCCTTTAATATTAGGGGCTCCTGATATGGCTTTTCCTCGGATAAATA
ATTTAAGTTTCTGACTATTACCTCCTTCACTCTTTTTATTATTTATTTCT
TCAATGGTAGATATAGGAGTGGGGGCTGGGTGAACTGTATATCCTCCTTT
AGCTTCTTTAGAAGGGCATTCTGGTAGTTCTATGGATTTTGCTATTTTTT
CTCTTCATTTAGCTGGGGCTTCTTCTATTATAGGGGCTATTAATTTTATT
TCTACTATTTTTAATATACGGGTAAATGGAATAAGAATAGAAAAAGTTCC
TTTATTTGTTTGATCTGTGTTAATTACAGCTGTTTTATTATTATTATCGC
TCCCGGTTTTGGCAGGGGCGATTACTATATTGTTAACAGATCGTAATTTT
AATACTTCTTTTTTTGACCCTTCTGGAGGAGGGGATCCAGTTCTTTTTCA
CCATTTATTTNCGTAAAGGTACTGGAGGCAAGGCTCCAAGGAAGCAGTTG
GCCACCAAGGCTGCACGAAAAAGTGCCCCCGCTACCGGAGGTGTTAAGAA
ACCCCATCGTTACAGGCCCGGAACTGTAGCTTTGAGAGAAATCCGTCGTT
ACCAGAAATCTACCGAACTTCTCATCCGTAAATTGCCTTTCCAACGCTTG
GTCAGAGAAATTGCTCAGGATTTCAAGACCGATCTCCGCTTCCAAAGCTC
TGCTGTAATGGCTTTGCAAGAGGCTAGCGAAGCTTATTTGGTTGGCTTGT
TCGAAGACACCAACTTGTGCGCCATTCACGCTAAGCGA
>Linyphia triangularis
TTATAATAAATGTAAGACACCTACTAATTTGATTTATTTAAAGGTCTAAA
TT-ATCCGCCGATTTTATGTAATTACACCAATGTCTTTTT-TAA-TGCAT
ATGGGGGCATAAA-TTTTAGTTAT-TTTAAAATTTTATATAGGTGGCTTT
TAACAATTTATTTAAAAATTTTATTGTAAAAA----ATTTTTAAAAAAAT
ACCTAAACCTCTACAGGAGAATTAACTTAAA-ATCCCTTAGAATAAATT-
GTATTTAACCATTTCATTAT--AATATATGTGTAAAACCCCATTTAAAAC
TAAATTTATA-ATAATATTTT---ATTTTCAATAACATAATAA-ATCTCG
--TGCTTAAATAATTACTTTAAGTAAAATCTGCTCCATGTA-------AA
ATAAATAGCCGCAGGA--TACCCTGTGCTAAGGTAGCATAATCATTAACC
TTCTAATTAAAGGCTGGAATGAACGATTTTACACTTTAATTATTTTTTTT
-TTTTAAA--TTATTAAAATTATWTTAAATATAAAAATGTATTTATAAAA
TAAAAAGACGATAAGACCCTATTGAACTTTACTAAA-GTTTAGCTGGGGA
AGCTAATTAAAAACAATTTTAATTCA-AATAG--AAAAA--AGAATCCAA
T-----AAAATTGAT---TATAATAAGTTACCATAGGGATAACAGCGTAA
TGTTTTTAAAAAGCTCTTATTAAAAAAAAA-GATTGCGACCTCGATGTTG
AATTAAAAT-TACTCTAAGACGCAACTGTATTAGAAGTAAGTCTGTTCGA
CTTTATAATATTTACANNNNNNNNNNNNNNNNNNNNNNNNNNNNNNNNNN
NNNAAGTACATGCCGTATTAAGGCGAAACCGCGAATGGCTCATTAAATCA
GTTATGGTTCCTTGGATCGTAC-TTTACTACTTGGATAACTGTGGCAATT
CTAGAGCTAATACATGCAGCAGAGCTCCGACCTTCG----------GGGA
CGAGCGCTTTTATTAGA-CCAAAACCAATCGGGCCTCGT-----------
GTCCG----------------TGAACTGTGGTGACTCTGTATAACTTTGG
GCTGATCGCACGGGCTC-GTCCCGGCGACGTATCTTTCAAGTGTCTGCCT
TATCAACTGTCGATGGTAGGTTACGCGCCTACCATGGTTGTAACGGGTGA
CGGGGAATCAGGGTTCGATTCCGGAGAGGGAGCCTGAGAAACGGCTACCA
CATCCAAGGAAGGCAGCAGGCGCGCAAATTACCCACTCCCGGAACGGGGA
GGTAGTGACGAAAAATAACAATACGGGACTCTTTTGAGACCCCGTAATTG
GAATGAG-TACACTCTAAATCCTTTAACGATTATCCATTGGAGGGCAAGT
CTAGTGCCAGCAGCCGCGGTAATTCTAGCTCCAATAGCGTATATTAAAGT
TGTTGCGGTTAAAAAGCTCGTAGTTGGATCTCAGTTCCAGACGGATGGTC
CGCCT-------------ACCGGCGG-------TCACTGTCCGTT-CTG-
--AACAG--GCCAGCCGGTTTCCCCTGATGATCTTCACCGGTTGTC-TCG
GGTGA-CCGGCAAGTTTACTTTGAAAAAATTAGAGTGCTCAAAGCAGGC-
-----GCGACGCCTGGATAATGGTGCATGGAATAATGGAATAGGACCTCG
GTTCTA-TTT--TGTTGGTTTTC---GGAACGCGAGGTAATGATTAAGAG
GGACAGACGGGGGCATCCGTACTGCGACGCTAGAGGTGAAATTCTTGGAC
CGTCGCAAGACGAACTACTTGTTTCCATTAATCAAGAACGAAAGTTAGAG
GCTCAAAGGCGATCAGATACCGCCCTAGTTCTAACCATAAACGATGCCAG
CCAGCGATCCGGCTGTGTTCC-T------CAAAT-GACACGCCGGGCAGC
TTCCGGGAAACCA-AAGCTTTTGGGTTCCGGGGGAA-GTTAAAGGAATTG
ACGGAAGGCCA-CACAAGGTGTGGAGCCTGCGGCTTAATTTGACTCAACA
CGCGAAAACTCACCTGGCCCGGACACAGGAAGGATTGACAGATTGAGAGC
TCTTTCTTGATTCTGTGGGTG-GTGGTGCNNNNNNNNNNNNNNNNNNNNN
NNNNNNNNNNNNNNNNNNNNNNNNNNNNNNNNNNNNNNNNNNNNNNNNNN
NNNNNNNNNNNNNNNNNNNNNNNNNNNNNNNNNNNNNNNNNNNNNNNNNN
NNNNNNNNNNNNNNNNNNNNNNNNNNNNNNNNNNNNNNNNNNNNNNNNNN
NNNNNNNNNNNNNNNNNNNNNNNNNNNNNNNNNNNNNNNNNNNNNNNNNN
NNNNNNNNNNNNNNNNNNNNNNNNNNNNNNNNNNNNNNNNNNNNNNNNNN
NNNNNNNNNNNNNNNNNNNNNNNNNNNNNNNNNNNNNNNNNNNNNNNNNN
NNNNNNNNNNNNNNNNNNNNNNNNNNNNNNNNNNNNNNNNNNNNNNNNNN
NNNNNNNNNNNNNNNNNNNNNNNNNNNNNNNNNNNNNNNNNNNNNNNNNN
NNNNNNNNNNNNNNNNNNNNNNNNNNNNNNNNNNNNNNNNNNNNNNNNNN
NNNNNNNNNNNNNNNNNNNNNNNNNNNNNNNNNNNNNNNNNNNNNNNNNN
NNNNNNNNNNNNNNNNNNNNNNNNNTGAGTAACGGCGAGCGAAACGGGAA
GAGCCCAGCGCCGAATCCCCCGCTCGC--AAGGGCGCGGGGAAATGTGGC
GTTTAGGAGTGA-GCGTGCCGGCGGCA-G-AC-TCTGCAGCAAGTCCCCC
TGACCGGGGCT-GTT--GCCCACAGTGGGTGCGAGGCCCATAGCTGCTAG
GTC-GA--CGCCGGATGCGATCTCCTTGGAGTCGAGTTGCTTGGGAGTGC
AGCTCTAATCGGGTGGTAAACTCCACCTAAGGCTAAATACCGCCGTGAGA
CCGATAGCAAACAATTTGAAGAGAGAGTTCAAAAGTACGTGAAACTGTTC
AGAGGTAAACAGGTGGGCCCTCGAAATCCTG-TGGCG-G-GAGCATTCAG
--CCGGGA-----AGACGAGACG------CGCGCCGGGAGATGG------
-AGAAGAAGGTTCCC---------GTGACG----------------GGGC
CGTCCCGGCGCCGCGCTTCGAGTC------CGACCGACGC-ATTTGC--T
--TCCCGTCCGAA-GGACGCCGCAACCGGTTGG-GTCGCGGCCTTAA---
--GGGCGAG-ACGACG----------CAGTTGGCCGGCAG----------
---CCTTTCTCCGATTGGCC-------------G-------------CCG
GTT--GTTAGCGGTCT-----CGTCGCACGGCACGCG-------------
--------TCCCGACCGTGGCAAG--------AAAGAGGCCT-CT---TT
GGGCTTCGACGTCTCCTCCCCTTGGAAGCGGGTGTAGGTCCGTAGCAGGA
GCACGA--CTGGACTGCGGGCGCACGGACC------GACTCCGTGGCCCT
GCGACTCGTCGGCTTCGTTGGCGGCGGTC---------------------
---------------------------------G--AC--CCGCGGG--A
GT-GCTNNNNNNNNNNNNNNNNNNNNNNNNNNNNNNNNNNNNNNNCCAAG
GAGTTTAACATGTGTGCGAGTCAATGGGTCTCGAATAAGCCCAGAGGCGC
AATGAAAGCAAAGTCCGGAGGA--------CTCCGGGCG-TGTTGGGATC
CCCG-C-TCCTCC-----GCGGGCGGGGCGCACCAACGACACGTCCT--G
T-----TCCACT-TG---TGGATCGGGCGTAGTCTGAGCATACACGTTAT
GACCCGAAAGATGGTGAGCTATGCCCGGGCAGGACGAAGCCAGAGGAAAC
TCTGGTGGAGGTCCGCAGCGGTTCTGACGTGCAAATCGATCGTCAGATCC
GGGTATAGGGGCGAAAGACCAATCGAACCATCTAGTAGCTGGTTCCCTCC
GAAGTTTCCCTCAGGATAGCTGGCGCTCGTTTGA-ATTCAGTCTCATCCG
GTAAAGCGAATGATTAGAGGCCTTGGGGCCG-AAACGACCTCAACCTATT
CTCAAACTTTAAATGGGTGAGAAGTCCGCCTTGC-----ATGACTGAAGG
CCGGACCGCAGT--AGGATGAGAGTGCCCAGTGGGCCACTTTTGGTAAGC
AGAACTGGCGCTGTGGGATGAACCAAACGCCGGGTTAAGGCGTCCGATGC
GAGACGCTCATGAGACCCCATGAAAGGTGTTGGTTGCTCTAGA-CAGAAG
GGCAGTGGCCAT-GGAAGTCGGAATCTGCTAAGGAGTGTGT-AACAACTC
ACCTTCCGAAG--CAACTAGCCCTGAAAATGGATGACGCTCC-AGCGTCG
AGCCTATACCCGGCCGCTGC-GGCAAAACTCCGTTG---------CGGAG
GCTTACGCCGCAGCGAGTAGGAGGGTCGCGGTGGCGAGCGTTGAAGGTGC
CGGGCGCGAGCCCGCCTGGAGCCGCCACCGGTGCAGATCTTGGTGGTAGT
AGCAAATACTCAAGTGAGAACCTTGAGGACTGAAGTTGGAGAAGGGTTCC
CAGTCGGCCCTAAGGGATCGGAGAAATCCGTTCTGAAGCGAGACGTTGAC
TGTATC--------------GCATAGAGTATGTGTTTGTCTCGC-TGCCG
ACCGAAAGGGAATGGGGTCAATATTCCCCAACCCGGACACGGAGATAGGT
CCCTCGGG-----ACCAAGTGCGGCGACGC-AACCGAACTCGGAGACGTC
GACGGAGGACCCGGGGAAGAGTTGTCTTTTCTTTGTAA-GAGTTCGTGTC
CCTGGAATCGGCTCGTCCGGAGATAGGGACGCT-GTCCTCGTAAAAGCAC
CGCGGCTCTTGCGGTGTCCGGTGCGCCTCTGTCGGCCCTTGCAAATCCGA
GGGAGAGAGTGTGATTTTCGTGCCGGTCCGTACCCATATNNNNNNNNNNN
NNNACTTTGTATTTTATTTTTGGAGCTTGAGCTGCCATGGTTGGCACAGC
TATAAGAGTTTTAATTCGAATTGAACTTGGACAAACAGGTAGAATACTAG
GAGATGGTCAATTGTATAATGTAATTGTTACAGCTCATGCCTTTGTGATA
ATTTTTTTTATAGTTATACCAATTTTAATCGGGGGGTTTGGTAATTGGCT
AGTGCCTTTAATGTTGGGGGCTCCTGATATAGCTTTTCCTCGGATGAATA
ATTTAAGTTTTTGATTATTACCCCCTTCTTTATTCTTATTATTTATTTCT
TCTATGGCTGAAGTAGGTGTGGGAGCTGGGTGAACGGTCTACCCTCCTTT
GTCTTCTTTGGAAGGTCATTCAGGGAGTTCTGTTGATTTTGCTATTTTTT
CTTTACATCTAGCTGGGGCATCTTCAATTATGGGGGCTATTAATTTTATT
TCTACTATTCTAAATATACGGTCTTATGGTGTTAGAATGGAGAAGGTTTC
TTTATTCGTTTGATCTGTTCTAATTACTGCTGTACTGTTATTGTTATCTT
TACCTGTTTTAGCAGGGGCTATTACTATGTTGTTAACTGATCGAAATTTT
AATACATCTTTTTTTGATCCTGCTGGGGGAGGTGATCCTATTTTATTTCA
ACATTTATTTNCGAAAGAGTACTGGTGGCAAGGCCCCAAGGAAGCAGTTG
GCAACAAAGGCCGCCCGTAAGAGCGCCCCTGCCACTGGAGGTGTAAAGAA
ACCCCATCGTTACAGGCCAGGAACTGTTGCCCTCAGGGAAATCCGTCGAT
ACCAGAAATCCACTGAGCTTTTGATCCGCAAATTGCCATTCCAGCGTTTG
GTGAGGGAAATTGCTCAGGATTTCAAGACCGATCTCCGATTCCAGAGCTC
TGCTGTCATGGCTTTGCAAGAGGCCAGTGAAGCTTACTTGGTTGGCTTGT
TTGAGGATACCAACTTGTGCGCCATCCACGCCAAGCGA
>Maymena ambita
ATTAAATGAAT--------TAACCTACTGACATTAAGTAAAAGGTTTATA
AA-ATCCGCCGAATTGATGTTAGTACACCAAGTTCTTTTA-TAATTGCAG
AAGGGGGCATAAG-TGTGAGTATG-ATTTAAATTTTATATAGGCGGCTTT
AAA---GGTATTGTAAAGAATAAGTTGAATTTGAAGGGTACAAAAAAATG
ACCTAAACCTCTAAAGGAGCACATACAAAAA-ATCACTTAGATTAAGGG-
AAACTTAACAAAGTTATTTT-AAGAAAATAAACCAAAAACCATTTAAAAC
TAAATTATTAAATAATATTTA---AAAGGCAATAACATAATAA-ATCTCG
TTCTTGATTCTAATACTTTCAAGTAAGATCTGCTCCATGAA-------AT
TTAAATAGCCGCAGAAAATTAACTGTGCTAAGGTAGCATAATCATTAGTC
TTTTAATTAAAGACCAGCATGAAAGATTTAACATTTCAACTTCTTTGACA
-AATTAAC--CTATTGAAATTTTATTAAACATAAAAATATATTTATATAA
CAATAAGACGACAAGACCCTATTGAACTTCACCTAAGGTTCAGCTGGGGC
AGCTACTCAAATATCATTTTGATTTA-ATTTTATTAATA--AAAATCTAT
TA----ACAAATAAT---ATTAAAAAGTTACCATAGGGATAACAGCGCAA
TAAAATTTAAAAGCTCTTATTTAAAAATCA-GTTTGCGACCTCGATGTTG
AATTATTTT--TCTTCTGCACGAAAAAGAACAGAAAGAAGGTCTGTTCGA
CCTTTAAATTTTTACANNNNNNNNNNNNNNNNNNNNNNNNNNNNNNNNNN
NNNNNNNNNNNNNNNNNNNNNNNNNNNNNNNNNNNNNNNNNNNNNNNNNN
NNNNNNNNNNNNNNNNNNNNNNNNNNNNNNNNNNNNNNNNNNNNNNNNNN
NNNNNNNNNNNNNNNNNNNNNNNNNNNNNNNNNNNNNNNNNNNNNNNNNN
NNNNNNNNNNNNNNNNNNNNNNNNNNNNNNNNNNNNNNNNNNNNNNNNNN
NNNNNNNNNNNNNNNNNNNNNNNNNNNNNNNNNNNNNNNNNNNNNNNNNN
NNNNNNNNNNNNNNNNNNNNNNNNNNNNNNNNNNNNNNNNNNNNNNNNNN
NNNNNNNNNNNNNNNNNNNNNNNNNNNNNNNNNNNNNNNNNNNNNNNNNN
NNNNNNNNNNNNNNNNNNNNNNNNNNNNNNNNNNNNNNNNNNNNNNNNNN
NNNNNNNNNNNNNNNNNNNNNNNNNNNNNNNNNNNNNNNNNNNNNNNNNN
NNNNNNNNNNNNNNNNNNNNNNNNNNNNNNNNNNNNNNNNNNNNNNNNNN
NNNNNNNNNNNNNNNNNNNNNNNNNNNNNNNNNNNNNNNNNNNNNNNNNN
NNNNNNNNNNNNNNNNNNNNNNNNNNNNNNNNNNNNNNNNNNNNNNNNNN
NNNNNNNNNNNNNNNNNNNNNNNNNNNNNNNNNNNNNNNNNNNNNNNNNN
NNNNNNNNNNNNNNNNNNNNNNNNNNNNNNNNNNNNNNNNNNNNNNNNNN
NNNNNNNNNNNNNNNNNNNNNNNNNNNNNNNNNNNNNNNNNNNNNNNNNN
NNNNNNNNNNNNNNNNNNNNNNNNNNNNNNNNNNNNNNNNNNNNNNNNNN
NNNNNNNNNNNNNNNNNNNNNNNNNNNNNNNNNNNNNNNNNNNNNNNNNN
NNNNNNNNNNNNNNNNNNNNNNNNNNNNNNNNNNNNNNNNNNNNNNNNNN
NNNNNNNNNNNNNNNNNNNNNNNNNNNNNNNNNNNNNNNNNNNNNNNNNN
NNNNNNNNNNNNNNNNNNNTGTTTCCATTAATCAAGAACGAAAGTTAGAG
GTCCGAAGGCGATCAGATACCGCCCTAGTTCTAACCATAAACGATGCCAG
CCAGCGATCCGGCTGTGTTCC-T------CAAAT-GACACGCCGGGCAGC
TTCCGGGAAACCA-AAGCTTTTGGGTTCCGGGGGAA-GTTAAAGGAATTG
ACGGAGGGGCACTACAAGGAATGGAGCCTGCGGCTTAATTTGACTCAACA
CGCGAAATCTTATCCGGCCCGGACACAGGAAGGATTGACAGATTAAGAGC
TCTTTCTTGATTCTGTGGATG-GTGGTGCATGGCCGCTCTCAGTTGGTGG
AGCGATTTGTCTGATTAATTTCGATAACGATCGAGACTCTAGCCTGCTAA
GTAGACG--ATCCGATCT-----GTT-----CAGTCGG--ACG------T
ATTCTTCTTAGAGGGACAAACGGCAT-TGAGCCGCATGAGAGGGACCGGA
GCCGCACGCGCGCTACATTGAAGGACGCAGCGTGTAAA-TTCCCTGTCCG
ACAGGACTGGGTAACCCGATGAATTTCCTTCGTGCTGGGGATTGCGAATT
GCAA-TTACT-CGCATGAACGAGGAATTCCTAGTAAGTG-CGAATCATTA
ATTCG-CGTTGACTTGGTCCCTGCCCCTTGTACACACCGCCCGTCGCTAC
AGTCGATTGAATGATGGAGTGAGGGCTTCGGACTGGCGCCCGGGCTGG-C
CTT------CGGAT-CGGGCCGG--AGCGTCGGAAAGATGTCCGAACTTG
ATTATTTAGAGACTGTAAAAGTCGTAACAAGGTTACCATAAATAAGCGGA
GGAAAAGAAACCAACTGGGATTCCCCTAGTAACGGCGAGTGAAAAGGGAT
GAGTCCAGCGCCGAATCGCGCGCC-----TTGTGTGCTGCGAAATGTGGC
GTTTGGGAGTGA-GCGTGCCGGAGGT--TTGCCCTAACAGCAAGTCCCCC
TGACCGGGGCT-CTT--TTCCGAAGCGGGTGCGAGACCCATAGCTGGAGG
GCT-GC--TTTCGGATGCGATCTCCTTGGAGTCGGGCTGCTTGGGAGTGC
AGCCCTAAGTGGGTGGTAAACTCCACCTAAGACTAAATACGGCCGTGAGA
CCGATAGCGAACAATTTGAAGAGAGAGTTCAATAGTACGTGAAACTGCTT
AGAGGTAATTGGGTAGGCCCTCGAAATCCGG-TGGCG-A-GACCATTCAG
--TCGTTA-----TGTGCTTGCG--------------------T------
-ATCTGTCGATGCCGAAACCCTTTATGGG--------------------A
AGGTGTCGGGGTTCGATCTGGTGC------TCCACGCCGC-AATTGG--T
--TTCGCCCGTAA-GGACGCCGCAACCGGTTGA-GTGTCGGCCTTAA---
--GGTCGGG-CAATGG----------AAGGTAGCCGTCGG----------
---TACCCCTCGGGGCGCCGG--------------------------CGG
TGT--TATAGCCAGCC-----CGTCGCATGGCGCGTC-------------
--------GCTTGACCGGGGGACT--------TAAAGGAGCCTGT---GT
GGGCTCATATCGCCTTCCCTTTGAGGAGCGGAG-----------------
---------------GCGGGCGGCAGGGGTTCGCGGTGATATACTTCTCG
GCGCACGTACATGAGTCGTGGCTGAGAGT---------------------
------GCCGTGTCCCCGATAGCTGCCCG--CCA--A---CCCGTAT--G
GGGCTGTGCGGTTAGCGGCGAGTAGATCGGTCACCTACCCTTCCCCCAAG
GAGTCTAACATGTGTGCGAGTCAATGGGACTTGATTAAGCCCAAAGGCAC
AATGAAGGTAAAGGCCGAGATAGG------TCTCGGTCA-AGCCGTGATC
CCTG---TCCCTA-----GTGGGTGGGGCGCAGCGGCGGCCCGCTTC--G
T-----CCGATT-TA---TCGGTGGAGCGGAGTCTGAGCACATACGTTGG
GTCCCGAAAGTTGGTGAACTATGCCCGGGCAGGACGAAGCTAGAGGAAAC
TCTGGTGGAGGTCCGCAGCGGTTCTGACGTGCAAATCGATCGTCAGATCC
AGGTATAGGGGCGAAAGGCTAATCGAACCAACTANNNNNNNNNNNNNNNN
NNNNNNNNNNNNNNNNNNNNNNNNNNNNNNNNNNNNNNNNNNNNNNNNNN
NNNNNNNNNNNNNNNNNNNNNNNNNNNNNNNNNNNNNNNNNNNNNNNNNN
NNNNNNNNNNNNNNNNNNNNNNNNNNNNNNNNNNNNNNNNNNNNNNNNNN
NNNNNNNNNNNNNNNNNNNNNNNNNNNNNNNNNNNNNNNNNNNNNNNNNN
NNNNNNNNNNNNNNNNNNNNNNNNNNNNNNNNNNNNNNNNNNNNNNNNNN
NNNNNNNNNNNNNNNNNNNNNNNNNNNNNNNNNNNNNNNNNNNNNNNNNN
NNNNNNNNNNNNNNNNNNNNNNNNNNNNNNNNNNNNNNNNNNNNNNNNNN
NNNNNNNNNNNNNNNNNNNNNNNNNNNNNNNNNNNNNNNNNNNNNNNNNN
NNNNNNNNNNNNNNNNNNNNNNNNNNNNNNNNNNNNNNNNNNNNNNNNNN
NNNNNNNNNNNNNNNNNNNNNNNNNNNNNNNNNNNNNNNNNNNNNNNNNN
NNNNNNNNNNNNNNNNNNNNNNNNNNNNNNNNNNNNNNNNNNNNNNNNNN
NNNNNNNNNNNNNNNNNNNNNNNNNNNNNNNNNNNNNNNNNNNNNNNNNN
NNNNNNNNNNNNNNNNNNNNNNNNNNNNNNNNNNNNNNNNNNNNNNNNNN
NNNNNNNNNNNNNNNNNNNNNNNNNNNNNNNNNNNNNNNNNNNNNNNNNN
NNNNNNNNNNNNNNNNNNNNNNNNNNNNNNNNNNNNNNNNNNNNNNNNNN
NNNNNNNNNNNNNNNNNNNNNNNNNNNNNNNNNNNNNNNNNNNNNNNNNN
NNNNNNNNNNNNNNNNNNNNNNNNNNNNNNNNNNNNNNNNNNNNNNNNNN
NNNNNNNNNNNNNNNNNNNNNNNNNNNNNNNNNNNNNNNNNNNNNNNNNN
NNNNNNNNNNNNNNNNNNNNNNNNNNNNNNNNNNNNNNNNNNNNNNNNNN
NNNNNNNNNNNNNNNNNNNNNNNNNNNNNNNNNNNNNNNNNNNNNNNNNN
NNGACTTTGTATTTGGTGTTTGGGGCTTGATCTGCTATAGTGGGGACGGC
TATAAGAGTTTTAATTCGAACTGAGTTAGGACAACCAGGTAGTTTTATAG
GGGATGACCAGTTATATAATGTAATTGTGACGGCTCACGCATTTGTTATA
ATTTTTTTTATAGTTATACCTATTTTAATTGGTGGGTTTGGGAATTGAAT
AGTTCCTTTAATATTGGGGGCGCCGGATATGGCTTTTCCACGTATGAATA
ATTTAAGATTTTGATTACTTCCTCCATCTTTGATATTATTATTTATTTCT
TCTATGGTTGAAATAGGAGTTGGAGYGGGGTGAACGGTGTATCCGCCTTT
GGCTGCTTTAGAGGGGCATGGGGGGAGTTCGGTAGATTTTGCTATTTTTT
CTCTTCATTTAGCAGGGGCTTCTTCTATTATGGGGGCTATTAATTTTATT
TCTACAATTTTAAATATACGAGGGGTTGAAGTGGGGCTAGAGAAGATCCC
GTTATTTGTGTGATCTGTTTTAATTACTGCTGTCTTGTTGCTTTTATCAT
TGCCAGTGCTGGCTGGGGCTATTACAATGTTATTGACAGATCGAAATTTT
AATACTTCGTTTTTTGACCCGAGAGGGGGGGGAGATCCTATTTTATTTCA
GCATTTGTTTTCGWAAAAGYACCGGYGGWAAGGCTCCCAGGAAGCAACTG
GCCACCAAAGCAGCTCGTAAGAGCGCGCCTGCAACCGGAGGTGTCAAGAA
ACCTCATCGTTACAGACCTGGAACCGTCGCTCTGAGAGAAATTCGTCGTT
ATCAAAAATCGACTGAACTCCTCATCCGCAAGCTGCCCTTCCAGCGCTTG
GTGAGAGAGATCGCTCAGGATTTCAAGACCGATCTGCGATTCCAGAGCTC
TGCAGTGATGGCACTCCAGGAAGCNAGCGAGGCCTACCTGGTTGGTYTGT
TCRAAAACACCAACTTGTGCGCTATCCATGCCAAGCGT
>Microdipoena AToL DR
-AGTAAAGAGT-------ACCTACTACTATATTATTAGTAAGGGAATATC
AA-GTCCGCCGATTTAATATAGGTACACCAAGGTCTTTTT-TAA-TGCAT
AGGGGAGCTTAAT-GTTGAGTTAA-TATCAGATTTTATATAGGCGGCTTG
AAACACTTTTATTTTAATATTTGTGTAAA-------TTTTAAAACAAATG
ACCTAAACCTCTAAAGAAAAATTAACTTAAA-ATCCCTTAGTATAATGT-
TAAATTAACCATTAATAAAG--AAATTTATTATAAAAGACCATTTAGAAC
TAAAAATTAA-ATATTTAGTA---ATTTTAAATTAATTATTAA--TCTCG
---TGTTTAATTTTTTTTTTAAATAAAGCCTGCTCAATGAA-------AA
TTAAATAGCCGCAGAATTTTAACTGTGCTAAGGTAGCATAATCATTAGAT
TTTTAATTAAAATCTAGAATGAAAGGTTTAACTTTTATTTACTTTATTAA
-ATTCACT--TAATTTAAATTAAATTAAAAATAAAAATATTTTTATA-AC
AAAATAGACGACAAGACCCTATTGAACTTAACTTTA-GTTAAGCTGGGGC
AGCTATTTAAAAATAATTTTAATTTT-AATAATTATATA--AATACCTAA
T-----ATTATTAAA----TAAATAAGTTACCATAGGGATAACAGCGTAA
TTTTTTATAAAAGTTCTTATTAAATATAAA-GATTGCGACCTCGATGTTG
AATTATTAC--CCTAATAGAAGCAAAACTTTAAAAAGGGAGTCTGTTCGA
CTTTTAAATATATACA-TATATGCTTGTCTCAAAGATTAAGCCATGCATG
TCTAAGTACATGCCGTATCAAGGCGAAACCGCGAATGGCTCATTATATCA
GTTATGGTTCCCAAGATCGTAC-TTTACTACTTGGATAACTGTGGTAATT
CTAGAGCTAATACATGCAGCAGAGCTCCGACCGCGA----------GGGA
CGAGCGCTTTTATTAGA-CCAAAATCAAACGGACCTCGT-----------
GTCCG----------------TTAAATGTGGTGACTCTGTATAAC--TAG
TCTGATCGCACGGGCTT-GTCCCGGCGACGTATCTTTCAAGTGTCTGCCT
TATCAACTGTCGATGGTAGGTTATGCGCCTACCATGGTCGTAACGGGTGA
CGGGGGATCAGGGTTCGATCCCGGAGAGGGAGCCTGAGAAACGGCTACCA
CATCCAAGGAAGGCAGCAGGCGCGCAAATTACCCACTCCCGGCACGGGGA
GGTAGTGACGAAAAATAACAATACAAGACTCTTTTGAGACCTTGTAATTG
GAATGAG-TACACTCTAAGTCCTTTAACGAGGATCCATTGGAAGGCAAGT
CCGGTGCCAGCAGCTGCGGTAACTCCAGCTCCAATAGCGTATATTAAAGT
TGTTGCGGTTAAAAAGCTCGTAGTTGGATCTCAGTTACGGACGGGTGGTC
TACCT-------------ACCGGTAG-------TTACTGCCCGGT-CCG-
--AACAA--TGCCGTCGGTTTCTCTTGATGATCTTCACCGGTTGTC-TTG
GGAGATCCGACAAGTTTACTTTGAAAAAATTAGAGTGCTCAAAGCATGC-
-----GTGATGCATGAATAATGGTGCATGGAATAATGGAATAGGACCTCG
GTTCTG-TTT--TGTTGGTTTTC---GGAACACGAGGTAATGATTAAGAG
GGACAGACGGGGGCATTCGTATTGCGACGCTAGAGGTGAAATTCTTGGAC
CGTCGCAAGACGAACTACTTGTTTCCATTAATCAAGAACGAAAGTTAGAG
GTTCGAAGGCGATCAGATACCGCCCTAGTTCTAACCATAAACGATGCCAG
CCAGCGATCCGTCTGTGTTCC-T------CAAAT-GACACGACGGGCAGC
TTCCGGGAAACCA-AAGCTTTTGGGTTCCGGGGGAA-GTTAAAGGAATTG
GCGGAAGGGCACCACCAGGAATGGGGCCTGCGGCTTAATTTGACTCAACA
CGGGAAAACTTACCCGGCCCGGACACAGGAAGGATTGACAGATTAAGAGC
TCTTTCTTGATTCTGTGGGTG-GTGGTGCATGGCCGTTCTTAGTTGGTGG
AGTGATTTGTCTGGTTAATTCCGATAACGAACGAGACTCTAGCCTACTAA
ATAGACG--TTCCGATCA-----CTT----TCAGTCGG--ACG-------
-TTCTTCTTAGAGGGACAAGCGGCGT-TTAGCCGCACGAGACAGACCGGG
GCCGCACGCGCGCCACATTGAAGCAATCAGCGTGTGCT-TTCCCGGTCCG
ACAGGATTGGGTAACCCGTTGAACCTGCTTCGTGCTGGGGATAGAACCTT
GTAA-TTAGT--TCTTGAACGAGGAATTCCCAGTAAGCA-CGAGTCATCA
GCTCG-TGTTGATTACGTCCCTGCCCTTTGCACACACCGCCCGTCGCTAC
TACCGATTGAATGATTAAGTGAGGTCTTCGGACTGGCGCTCGGATTGG-C
CTC------CGGGT-CGAGCCGA--AGTGCCGGAAAGATGACCAAACTTG
ATCATTTAGAGATAGTAAAAGTCGTAACAAGGTTTCCNNTAATAAGCGGA
GGAAAAGAAACCAACTGGGATTCCCTGAGTAACGGCGAGCGAAAAGGGAA
CAGTCCAGCGCCGAATCCCGCACTGGA--GACGGTGCCGGGAAATGTGGC
GTTTAGGAGTGA-GCGTGCCGGAGGAT-GTGC-TCTGCAGCAAGTCCCCC
TGACCGGGGCT-CTT--TTCCATAGCGGGTGCGAGACCCATAGCTGCTAG
GCC-TC--TTTCGGATGCGATCTCCTTGGAGTCGGGTTGCTTGGGAGTGC
AGCCCTAAGTGGGTGGTAAACTCCACCTAAGACTAAATACGACCGTGAGA
CCGATAGCGAACAATTTGAAGAGAGAGTTCAACAGTACGTGAAACTGCTC
AGAGGTAAACGGATGGGCCCTCGAAATCCTG-TGGCG-G-GAGGATTCAG
--TTGGAT-----GATGCGGGTGCAGGATGCGTGCTGGCTTTGA------
-ATGACGATCTCCTT---------GT-AGG----------------AGAC
GGCCGCTGTGCACAGTGCCCGCGT------CGGACGACGC-ATTTGC--T
--TCCCGTCCGAA-GGACGCCGCAACCGGTTGG-GAGACGGCCTTAA---
--AGGTAGC-CGCTGG----------CAGGTGACTGACGG----------
------TGCCGCGATTCG-T--CGTGGCTCCGAT-------------AGC
GTT--ATAGCCTGGCA-----TGCCGGATGGCTCGTA-------------
--------ACCCGACCGAGGTATC--------GCAAAGGCCC-AC-----
--------------------CATGGGC--ATTGAATCGTCTCCTCTGTGA
AATGATTTCGGACGCATGAATGGCGACAGC------GGCTCGAAGGCCTT
GAGGGCGCACGGCACCGAAACCGTGGCCCA--------CGAT--------
-----GGTCTCGCCCACGATGGTTGCCCG--CGA--CG--TCCGTTG--G
AG-GTTGGCGGTTGGCGGCGAGTAGATCGGTCACCCATCCGACCCCCAAG
GAGTCTAACATGTGTGCGAGTCAGTGGGACTCGAATAAGCCCAGAGGCGA
AATGAAAGCAAAGACCGCGG--AGATC---TCCCGGTCG-AGTCGTGATC
CCTG-T-TCCTC------GTGAACGGGGCGCAACGGCGACCCGTCCC--G
T-----CCGATT-CAT--TCGGTGGGGCGGAGTTTGAGCACACACGTTGG
GACCCGAAAGATGGTGAACTATACCTGGACAGGACGAAGCCAGAGGAAAC
TCTGGTGGAGGTCCGCAGCGGTTCTGACGTGCAAATCGATCGTCAGATCC
GGGTCTAGGGGCGAAAGACTAATCGAACCATCTAGTAGCTGGTTCCCTCC
GAAGTTTCCCTCAGGATAGCTGGCGCTCGGAGAA--TTCAGTCTCATCTG
GTAAAGCGAATGATTAGAGGCCTTGGGGACG-AAACGACCTCAACCTATT
CTCAAACTTTAAATGGGTGAGAAGGCCGCCTTGC-----TTGATTGATGA
AGGCAGGTCCTTG-TGGATGAGAGTGCCCAGTGGGCCACTTTTGGTAAGC
AGAACTGGCGCTGTGGGATGAACCAAACGACGGGTTAAGGCATCCGATGC
GAGACGCTCATGAGATCCCATGAAAGGTGTTGGTTGCTCTAGA-CAGCAG
GACGGTGGCCAT-GGAAGTCGGAATCCGCTAAGGAGTGTGT-AACAACTC
ACCTGCCGAAG--CAACTAGCCCTGAAAATGGATGACGCTCC-AGCGTCG
AGCCTATACCCGTCCGCTGCTGGCAGAACTCCCTTG-----AGCAAGGAG
GTTTACGTCGCAGTGAGTAGGAGGGTCGCGGGGGAGAGCGTTGAAGGTGC
CGGGCGTGAGCCCGCCTGGAGCCTCCCTCGGTGCAGATCTTGGTGGTAGT
AGCAAATACTCAAGTGAGAACCTTGAGGACTGAAGTTGGAGAAGGGTTCC
CAGTCGGCCCTAAGGGATCGGAGAAATCCGTTCCGAAGCGGGACATTGGA
AAATACTGTGCTTCTATAGCTGATATATAGATAGCTTGTCCCGC-TGCTG
ACCGAAAGGGAATGGGGTTAATATTCCCCAACCCGGACACGGAGATAGAG
GTCTCTCGCAGACCTCAAATGCGGTAACGC-AATCGAACTCGGAGACGTC
GGCGGAGGACCCGGGGAAGAGTTGTCTTTTCTTTGTAA-GGATTCGTGTC
CCTGGAATCGGATCATCCGGAGATAGGGACGCT-GTTTCCGTAAAAGCTC
CGCGGCTCTTGCGGAGTCCGGTGCGCCTCTGCCGGCCCTTGAAAATCCGA
GGGAGAGAGTATGATTTTCGTGCCGGTCCGTACCCATATCCGCAGCAGGT
CTNACATTATATTTAATTTTTGGGCCTTGAACTGCTAGAGTTGGGGCTAC
TATAAGAGTGTTAATTGGGACAAAATTGGGGCCAAGTGGGAAACTAATTG
GGGATGACCAGTTATATAATGTAATTGTAACGGCACATGCTTTTGTAATA
ATTTTTTTTATAGTAATACCCGTTTTAATTGGGGGATTTGGGAATTGGTT
AGTTCCTTTAATATAAGGGGCACCTGATATAGCCTTTCCTCGTATAAATA
ATTTAAGTTTTTGGTTACTCCCTCCTTCTTTAATGTTATTGTTTATTTCT
TCTATAGTTGAAATAGGGGTGGGAGCTGGGTGAACAGTTTACCCTCCTTT
AGCTTCTTTAGAAGGGCATGCAGGGAGATCGGTGGATTTTGCTATTTTTT
CTTTACATTTAGCTGGGGCTTCTTCTATTATAGGGGCTATTAATTTTATT
TCTACTATTATTAATATACGAAGATTTGGTATAAGAATGGAAAAGGTCCC
TTTGTTTGTTTGGTCTGTTTTAATTACTGCTATTCTTTTATTACTATCTC
TTCCTGTATTAGCAGGGGCTATTACAATATTATTAACAGATCGAAATTTT
AATACCTCTTTTTTTGACCCTGCAGGGGGAGGGGATCCTATTTTATTTCA
ACATTTATTTTCGAAAGAGTACCGGTGGCAAGGCCCCGAGGAAGCAGTTG
GCGACCAAGGCGGCCCGGAAGAGCGCCCCAGCAACTGGAGGAGTTAAGAA
ACCCCATCGTTACAGGCCTGGAACAGTCGCTTTGAGGGAGATTCGTCGTT
ACCAGAAGTCGACTGAGCTCTTGATCCGCAAGCTCCCATTCCAGCGTCTG
GTCAGGGAAATTGCCCAGGATTTCAAGACCGATCTCCGATTCCAGAGCTC
TGCCGTCATGGCTCTCCAGGAAGCTAGCGAAGCCTACCTCGTCGGTCTCT
TCGAAGACACCAACTTGTGCGCTATCCACGCCAAGCGT
>Mysmena MYSM 013 THAI
NNNNNNNNNNNNNNNNNNNNNNNNNNNNNNNNNNNNNNNNNNNNNNNNNN
NNNNNCCGCCGATTGAATATGGTGACACCAAGGTCTTTTT-TAA-TGCAG
AAGGGGGCGTATA-TTTAAGTTAA-ATATAAATTTTATATAGGCGTCTGT
AAACACTTGTATTAATATTGGGGTGTG---------TAGTAAAATAACTG
AACTAAACCTCTAAAGAAAGTTTAACTAAAA-ATCCCTTAGTTTAAAAA-
ATAATTAAACATGAGATTTT--AAGAGTTCTCTCAATAACCATGTATAAC
TAAAACTGTA-ATAATAATAATGTAGTTTAAAAGAAATATTAA--TCTCG
--------------------------------------------------
--------------------------------------------------
--------------------------------------------------
--------------------------------------------------
--------------------------------------------------
--------------------------------------------------
--------------------------------------------------
--------------------------------------------------
--------------------------------------------------
----------------NNNNNNNNNNNNNNNNNNNNNNNNNNNNNNNNNN
NNNNNNNNNNNNNNNNNNNNNNNNNNNNNNNNNNNNNNNNNNNNNNNNNN
NNNNNNNNNNNNNNNNNNNNNNNNNNNNNNNNNNNNNNNNNNNNNNNNNN
NNNNNNNNNNNNNNNNNNNNNNNNNNNNNNNNNNNNNNNNNNNNNNNNNN
NNNNNNNNNNNNNNNNNNNNNNNNNNNNNNNNNNNNNNNNNNNNNNNNNN
NNNNNNNNNNNNNNNNNNNNNNNNNNNNNNNNNNNNNNNNNNNNNNNNNN
NNNNNNNNNNNNNNNNNNNNNNNNNNNNNNNNNNNNNNNNNNNNNNNNNN
NNNNNNNNNNNNNNNNNNNNNNNNNNNNNNNNNNNNNNNNNNNNNNNNNN
NNNNNNNNNNNNNNNNNNNNNNNNNNNNNNNNNNNNNNNNNNNNNNNNNN
NNNNNNNNNNNNNNNNNNNNNNNNNNNNNNNNNNNNNNNNNNNNNNNNNN
NNNNNNNNNNNNNNNNNNNNNNNNNNNNNNNNNNNNNNNNNNNNNNNNNN
NNNNNNNNNNNNNNNNNNNNNNNNNNNNNNNNNNNNNNNNNNNNNNNNNN
NNNNNNNNNNNNNNNNNNNNNNNNNNNNNNNNNNNNNNNNNNNNNNNNNN
NNNNNNNNNNNNNNNNNNNNNNNNNNNNNNNNNNNNNNNNNNNNNNNNNN
NNNNNNNNNNNNNNNNNNNNNNNNNNNNNNNNNNNNNNNNNNNNNNNNNN
NNNNNNNNNNNNNNNNNNNNNNNNNNNNNNNNNNNNNNNNNNNNNNNNNN
NNNNNNNNNNNNNNNNNNNNNNNNNNNNNNNNNNNNNNNNNNNNNNNNNN
NNNNNNNNNNNNNNNNNNNNNNNNNNNNNNNNNNNNNNNNNNNNNNNNNN
NNNNNNNNNNNNNNNNNNNNNNNNNNNNNNNNNNNNNNNNNNNNNNNNNN
NNNNNNNNNNNNNNNNNNNNNNNNNNNNNNNNNNNNNNNNNNNNNNNNNN
NNNNNNNNNNNNNNNNNNNNNNNNNNNNNNNNNNNNNNNNNNNNNNNNNN
NNNNNNNNNNNNNNNNNNNNNNNNNNNNNNNNNNNNNNNNNNNNNNNNNN
NNNNNNNNNCGTCTGTGTTCT-T------CAAAT-GACACGACGAGCAGC
TTCCGGGAAACCA-AAGCTTTTGGATTCCGGGGGRA-GTTAAAAGAATTG
GCGGAAGGGCACCACCAGGAGTGGGGCTTGCGGCTTAATTTGACTCAACA
CGGGTAAACTTACCCGGCCCGGACACAGGAAGGATTGACAGATTAAGAGC
TCTTTCTTGATTCTGTGGATG-GTGGTGCATGGCCGTTCTTAGTTGGTGG
AGTGATTTGTCAGGTTAATTCCGATAACGAACGAGACTCTAACCTACTAA
ATAGGCG--ATTCAGACTCCGGTTTATTCAAAAGTCTG--ACG-------
-TTCTTCTTAGAGGGACAAGCGGCGT-ATAGCCGTACGAGAAAGACCGGG
GCCGCACGCGAGCCACAATGAAGGGATCAGCGTGTGTT-TTCCCGGTCTT
GGGGGATCGGGTAACCCGTTGAACCCCCTTCGTGCTGGGGATAGAACCTT
GTAA-TTAGT--TCTTGAACGAGGAATTCCCAGTAAGCA-CGAGTCATCA
ACTCG-TGTTGATTGCGTCCCTGCCCTTTGCACACACCGCCCGTCGCTAC
TACCGATTGAATGATTAAGTGAGGTCTTCGGACTGGCGCCGGATTGGCAA
TCT------TTTGTCGAGACGTA--AGTGCCGGAAAGATGCCCAAACTTG
ACTATTTAGAGATAGTAAAAGTCGTAACAAGGTTACCNNNNNNNNNNNNN
NNNNNNNNNNNNNNNNNNNNNNNNNNNNNNNNNNNNNNNNNNNNNNNNNN
NNNNNNNNNNNNNNNNNNNNNNNNNNNNNNNNNNNNNNNNNNNNNNNNNN
NNNNNNNNNNNNNNNNNNNNNNNNNNNNNNNNNNNNNNNNNNNNNNNNNN
NNNNNNNNNNNNNNNNNNNNNNNNNNNNNNNNNNNNNNNNNNNNNNNNNN
NNNNNNNNNNNNNNNNNNNNNNNNNNNNNNNNNNNNNNNNNNNNNNNNNN
NNNNNNNNNNNNNNNNNNNNNNNNNNNNNNNNNNNNNNNNNNNNNNNNNN
NNNNNNNNNNNNNNNNNNNNNNNNNNNNNNNNNNNNNNNNNNNNNNNNNN
NNNNNNNNNNNNNNNNNNNNNNNNNNNNNNNNNNNNNNNNNNNNNNNNNN
NNNNNNNNNNNNNNNNNNNNNNNNNNNNNNNNNNNNNNNNNNNNNNNNNN
NNNNNNNNNNNNNNNNNNNNNNNNNNNNNNNNNNNNNNNNNNNNNNNNNN
NNNNNNNNNNNNNNNNNNNNNNNNNNNNNNNNNNNNNNNNNNNNNNNNNN
NNNNNNNNNNNNNNNNNNNNNNNNNNNNNNNNNNNNNNNNNNNNNNNNNN
NNNNNNNNNNNNNNNNNNNNNNNNNNNNNNNNNNNNNNNNNNNNNNNNNN
NNNNNNNNNNNNNNNNNNNNNNNNNNNNNNNNNNNNNNNNNNNNNNNNNN
NNNNNNNNNNNNNNNNNNNNNNNNNNNNNNNNNNNNNNNNNNNNNNNNNN
NNNNNNNNNNNNNNNNNNNNNNNNNNNNNNNNNNNNNNNNNNNNNNNNNN
NNNNNNNNNNNNNNNNNNNNNNNNNNNNNNNNNNNNNNNNNNNNNNNNNN
NNNNNNNNNNNNNNNNNNNNNNNNNNNNNNNNNNNNNNNNNNNNNNNNNN
NNNNNNNNNNNNNNNNNNNNNNNNNNNNNNNNNNNNNNNNNNNNNNNNNN
NNNNNNNNNNNNNNNNNNNNNNNNNNNNNNNNNNNNNNNNNNNNNNNNNN
NNNNNNNNNNNNNNNNNNNNNNNNNNNNNNNNNNNNNNNNNNNNNCCAAG
GAGTCTAACATGTATGCGAGTCAATGGGACTCGAATAAGCCCAAAGGCGC
AGTGAAAGTGATTTCAT-----------------------AATCGAGATC
CATG-T-GTTTTC-----ATACACGTGGCGCATCGATGACCCGTTCAA-A
T----TTTCCTT-YG---ATAGAAGAACGGAGTTTGAGCATACACGTTGG
GACCCGAAAGATGGTGAGCTATGCTTGGACAGGACGAAGCCAGAGGAAAC
TCTGGTGGAGGTCCGTAGCGGTTCTGACGTGCAAATCGATCGTCAGATCC
GAGTATAGGGGCGAAAGACTAATCGAACCATCTANNNNNNNNNNNNNNNN
NNNNNNNNNNNNNNNNNNNNNNNNNNNNNNNNNNNNNNNNNNNNNNNNNN
NNNNNNNNNNNNNNNNNNNNNNNNNNNNNNNNNNNNNNNNNNNNNNNNNN
NNNNNNNNNNNNNNNNNNNNNNNNNNNNNNNNNNNNNNNNNNNNNNNNNN
NNNNNNNNNNNNNNNNNNNNNNNNNNNNNNNNNNNNNNNNNNNNNNNNNN
NNNNNNNNNNNNNNNNNNNNNNNNNNNNNNNNNNNNNNNNNNNNNNNNNN
NNNNNNNNNNNNNNNNNNNNNNNNNNNNNNNNNNNNNNNNNNNNNNNNNN
NNNNNNNNNNNNNNNNNNNNNNNNNNNNNNNNNNNNNNNNNNNNNNNNNN
NNNNNNNNNNNNNNNNNNNNNNNNNNNNNNNNNNNNNNNNNNNNNNNNNN
NNNNNNNNNNNNNNNNNNNNNNNNNNNNNNNNNNNNNNNNNNNNNNNNNN
NNNNNNNNNNNNNNNNNNNNNNNNNNNNNNNNNNNNNNNNNNNNNNNNNN
NNNNNNNNNNNNNNNNNNNNNNNNNNNNNNNNNNNNNNNNNNNNNNNNNN
NNNNNNNNNNNNNNNNNNNNNNNNNNNNNNNNNNNNNNNNNNNNNNNNNN
NNNNNNNNNNNNNNNNNNNNNNNNNNNNNNNNNNNNNNNNNNNNNNNNNN
NNNNNNNNNNNNNNNNNNNNNNNNNNNNNNNNNNNNNNNNNNNNNNNNNN
NNNNNNNNNNNNNNNNNNNNNNNNNNNNNNNNNNNNNNNNNNNNNNNNNN
NNNNNNNNNNNNNNNNNNNNNNNNNNNNNNNNNNNNNNNNNNNNNNNNNN
NNNNNNNNNNNNNNNNNNNNNNNNNNNNNNNNNNNNNNNNNNNNNNNNNN
NNNNNNNNNNNNNNNNNNNNNNNNNNNNNNNNNNNNNNNNNNNNNNNNNN
NNNNNNNNNNNNNNNNNNNNNNNNNNNNNNNNNNNNNNNNNNNNNNNNNN
NNNNNNNNNNNNNNNNNNNNNNNNNNNNNNNNNNNNNNNNNNNNNNNNNN
NNGACTTTGTATTTAATTTTTGGGGCATGATCAGCAATAGTGGGAACAGC
CATAAGAGTATTAATTCGTACTGAGTTAGGGCAAGTGGGAAGTTTAATAG
GGGATGATCAATTATATAATGTAATTGTTACAGCGCACGCGTTTATTATA
ATTTTTTTTATAGTTATACCTGTTTTAATTGGGGGGTTTGGTAATTGGCT
AGTCCCTTTAATGTTAGGGGCTCCGGATATAGCTTTTCCCCGAATAAATA
ATTTGAGATTTTGATTATTACCTCCTTCTTTRATATTATTATTTGTGTCT
TCTATAGTGGAAATAGGAGTAGGAGCGGGTTGGACTATTTACCCCCCCYT
AGCATCTTTAGATGGGCATGCTGGAAGTTCTGTGGATTTTGCTATTTTTT
CTTTACATTTAGCAGGGGYGTCTTCAATTATAGGGGCTATTAATTTTATT
TCTACAATTGTTAATATACGGGGATATGGAATAAGAATAGATAAGGTCCC
TTTATTTGTTTGGTCTGTTTTGATTACGGCTATTTTATTATTATTATCTT
TACCGGTATTAGCTGGGGCTATTACAATATTATTAACGGATCGAAATTTT
AATACTTCTTTTTTTGATCCTGCRRGAGGGGGGGATCCTATTTTATTTCA
ACATTTATTYTCGTAAGAGTACCGGAGGCAAAGCCCCCAGAAAACAGCTG
GCTACTAAGGCCGCCCGAAAGAGCGCCCCWGCCACCGGAGGTGTGAAGAA
GCCCCATCGTTACAGGCCYGGAACYGTCGCTYTGAGAGAGATCCGTCGTT
ACCAAAAGTCGACCGAGCTTCTGATCCGCAAGTTGCCTTTCCAGCGTCTT
GTTCGWGAAATCGCTCAGGACTTCAAGACCGATCTGCGATTCCAGAGCTC
CGCYGTGATGGCTCTCCARGAAGCTAGCGAAGCTTACCTCGTCGGTCTKT
TCGAAGACACCAACTTGTGCGCTATCCACGCCAAGCGA
>Symphytognatha picta
TTACAATAAAT---------TTACTACTATTATTTAAAAAAAGTTTAAAA
TA-GTCCGACGAT--AAAGTAATTACACTAAGGTCTGTAC-TAA-TACAT
AATTGAGTATAAAGTGTGAGTTAA-TTTAAAAAGGTATATATGTGGATGT
TAC-ATTATATTTAAATATATAATGATAATAA----AAATATAAGAAGTT
ACCT-AACATATACTGAATAAATAACAATAC-ATCTCTGTGTATAACAA-
TTAGTTATCAATAATATTTT--AAAATATATTTAAAAGACAATTTAAAAC
TAATTTTAAA-GTAATAATTT---AAATTCAATTTTAATAAAT-ATCTCG
--TTTTTATAAGATAATTATAAATAAAATCTGCTCAATGAT------ATT
TTAAATAGCCGCAGAAACTT--CTGTGCTAAGGTAGCATAATCATTTACC
TTTTAAATAAAGGATAGAATGAAAGATTTAACAGCTAAATTAATTTTTTA
-ATTTTAC--TAATTTAAATTATACTAAATATAAAAATATATTTATTTAT
AAATTAGACAATAAGACCCTAATAAATTTTACTTTA-GTTTAGCTGGGGA
AGCTAATTAATTATTATTTTAATTAA-AATAATTTTAAA--AACATCT--
-------TTATTAAA---AATAAAAAATTACTATAGGGATAACAGCGTAA
TAAATTTTTGCAGATCATATATAAAAATTA-GTTTACGACCTCGATGTTG
AATTACTTTATCTAATTATAGTAAAAAATAATACAAGAAGATCTGTTCGA
TCATTAAAAAAGTACATCATACGCTCGTCCTAAAGATTAAGCCATGCATG
TCTAAGTACATACTGAAATAAAGTGAAACCGCAAATGGCTCATTATATCA
GACGTGGTTCATTGGATTGTAC-CCGTCTACTTGGATAACTGTGGTAATT
CTAGAGCTAATACATGCAGCAGAGCTCGGACCTCCG----------GGAA
AGAGCGCTTTTATTAGA-CCAAGACCAATCGGTCCTCGC-----------
GACCG----------------CATTGAGTGCTGACTCTGGATAACTAC-A
GCTGATCGCAAGGGTCA-ACCCCGGCGACAAGTCTTTTAAGTGTCTGCCT
TATCAACTTTCGATGGTATATCATGAGCCTACCATGGTCATAACGGGTGA
CGGGGAATCAGGGTTCGATTCCGGAGAGGGAGCCTGAGAAACGGCTACCA
CATCCAAGGAAGGCAGCAGGCGCGCAAATTACCCACTCCCGGTACGGGGA
GGTAGTGACGGAAAATAACGATACGGGACTC-TTAGAGACCCCGTAATCG
GAATGAGTTGAACAYAAAGTCTTCCAACGAGGACCAATTGGAGGGCAAGT
CCAGTGCCAGCCGCCGCGGTAACACTGGCTCCAATAGCGTATATTAAATT
TGTTGCGGTTAAAAAGCTCGTAGTTGGATCTGMGYGCCGGACGGTCGGCC
CACCC-------------GCGGGYTG------GATACCGACCGGATCCG-
-GCGCAT--TTCAGTCGGTTTCGCCTGATGATCTTCACCGGTTGTC-T--
GGCTGACCGACGCCTTTACTGTGAAAAAATTAGAGTGCTCAAAGCAGGC-
-----GTG--GCCTGGATAATGGTGCATGGAATAATGGAATAGGATCTCG
GTTCTA-TTC--TGTTGGTCTCC---GGAACACGAGATAATGATTAAGAG
GGACAGACGGGGGCATACGTACTGTTGCGTGAGTGGTGAAATACAATGAC
CGCAGCAAGACGAACAACTTGTTTCCATTAATTAAGAACGAAAGTCAGAG
GWYCGAAGGCGATCAGATACCGCCGTAGTTCTGACCGTAAACKATGCCAG
CYAGCAATCCGGCTGTGTTCC-T------CAAAT-GACACGCCGGGCAGC
TTCCGGGAAACCA-AAGCTTTTGGGTTCCGGGGGGA-GTTAAAGGAATTG
ACGGAGGGTCA-CACAAGGCATGGAGCATGCGGCTTAATTTGACTCAACA
CGGGTTAACATACTCGGTCCGAACACAGGAAGGATTGACAGATTGAGAGC
TCTTTCTTGATTCTGTGGGTA-GTGGTGCATGGCCGTTATCAGTTCGTGG
ATTGATTTGTCTGCTTTATTGCGTTAACGAACGAGGCTCAAGCCTGCTAA
ATAGACG--CCCGGTTGA-----CTT-----TAAAAAC--ACGCCGGGTT
AGTCTTCTTAGAGGGACAGGCGGCGC-TTAGCCGCACGAAACTGACCGAG
GCTGCACGCGCGCTACATTGAAGGAACCAGCGTGTTAT-CACCCGGGCCG
GCAGGCCCGGGTAACCACGTCAAACTCCTTCGTGCTGGGGATAGGAGTTT
GTAA-TTATTCTCCTTGAACGAGGAATGCCTAGTAAGCC-CGAGTCATCA
ACTCG-GGCTGATTACGTCCCTGACCCTTGTGCACACCGCCCGTCGCAAC
TATCGATTGAGTGGTTTAGTGAGGTCTTCGGACTGGCTCTCGAACTGGCC
CCC------GTGGC-CGGGTCGT--GCTGCCGGAAAGTCGACCGAACTTG
ATTACTTAGAGAAAGTTAAAGTCGTAACAAGGTAGCCNNNNNNNNNNNNN
NNNNNNNNNNNNNNNNNNNNNNNNNNNNNNNNNNNNNNNNNNNNNNNNNN
NNNNNNNNNNNNNNNNNNNNNNNNNNNNNNNNNNNNNNNNNNNNNNNNNN
NNNNNNNNNNNNNNNNNNNNNNNNNNNNNNNNNNNNNNNNNNNNNNNNNN
NNNNNNNNNNNNNNNNNNNNNNNNNNNNNNNNNNNNNNNNNNNNNNNNNN
NNNNNNNNNNNNNNNNNNNNNNNNNNNNNNNNNNNNNNNNNNNNNNNNNN
NNNNNNNNNNNNNNNNNNNNNNNNNNNNNNNNNNNNNNNNNNNNNNNNNN
NNNNNNNNNNNNNNNNNNNNNNNNNNNNNNNNNNNNNNNNNNNNNNNNNN
NNNNNNNNNNNNNNNNNNNNNNNNNNNNNNNNNNNNNNNNNNNNNNNNNN
NNNNNNNNNNNNNNNNNNNNNNNNNNNNNNNNNNNNNNNNNNNNNNNNNN
NNNNNNNNNNNNNNNNNNNNNNNNNNNNNNNNNNNNNNNNNNNNNNNNNN
NNNNNNNNNNNNNNNNNNNNNNNNNNNNNNNNNNNNNNNNNNNNNNNNNN
NNNNNNNNNNNNNNNNNNNNNNNNNNNNNNNNNNNNNNNNNNNNNNNNNN
NNNNNNNNNNNNNNNNNNNNNNNNNNNNNNNNNNNNNNNNNNNNNNNNNN
NNNNNNNNNNNNNNNNNNNNNNNNNNNNNNNNNNNNNNNNNNNNNNNNNN
NNNNNNNNNNNNNNNNNNNNNNNNNNNNNNNNNNNNNNNNNNNNNNNNNN
NNNNNNNNNNNNNNNNNNNNNNNNNNNNNNNNNNNNNNNNNNNNNNNNNN
NNNNNNNNNNNNNNNNNNNNNNNNNNNNNNNNNNNNNNNNNNNNNNNNNN
NNNNNNNNNNNNNNNNNNNNNNNNNNNNNNNNNNNNNNNNNNNNNNNNNN
NNNNNNNNNNNNNNNNNNNNNNNNNNNNNNNNNNNNNNNNNNNNNNNNNN
NNNNNNNNNNNNNNNNNNNNNNNNNNNNNNNNNNNNNNNNNNNNNNNNNN
NNNNNNNNNNNNNNNNNNNNNNNNNNNNNNNNNNNNNNNNNNNNNCCAAG
GAGTCTGRCATGTGTGCGAGTCAGTGGAGCTCGAWTAAGTCCACGGGCGA
ACTGAAGGGRAAGACGAAATGTCT------TATGACCCGAAGCTGTGATC
CWGGCA-CCCCCM-----GGGTGCCGKGCGCAACAGCGCNNNNNNNNNNN
NNNNNNNNNNNNNNNNNNNNNNNNNNNCGSKGGCRGAGCATRCAYGTTGG
TACCCGAAAGGTGGTGAACTATGCCCGGGCAGGAYGAAGGCAGGGGAAAC
CCTGGCGGAGGTCCGCAGCGGTTCTGACGTGCAAATCGATCGTCAGACCT
AGGTATAGGGGCGATAGACCAATCGAACCATCTAGTAGCTGGTTCCCTCC
GAAGTTTCCCCCAGGATAGCTGGCGCTCCKKGAA--ACCGGTCACATCCG
GTGGAGC-AATGAKTAGAGGGAGCGGGGTCY-AYGAGACCTCGGCCTATT
ATCAAACTCCCAACGGGTRMGAWGCGAGTCCYTA-----KCTGCACGGGG
ACTCGCGGAA----GACGKWWGAGTGCCAAGTGGGCCACTTTTGGTAAGC
AGAACTGGCGCTGTGGGATGAACCAAACGCCGAGTTACGGCGTCCGATGC
AAGACGCTCATGAGATCCCATGAAAGGTGTTGGTTGCTCAAGA-TAGCCA
GGCGGTGGCCGT-GGAAGTTGGAATCCGCTAAGGAGTGTGT-AACAACTC
ACTGGCCGAAG--CAACTAGCCCTGAAAATGGATGACGCTCC-AGCGTCG
AGCCTATACTCGGCCGCTCT-CGCAAATTCCTMMKG-------CTGGAGA
GCTTAAGYGAGAGYGAGTAGGAGGGTCGCTGCGGTGAGCGTTGAAGGTGT
CGGGCGTGAGCCCGCCTGRAGCCGCCGCAGGYGCAGATCTTGGTGGTAGT
AGCAAATACTCAAGTGAGAACCTTGAGGACTGAAGCTGGAGAAGGGTTCC
CAGTCGTACCTAAGGGATGGGAGAAATCCTTTCCGAAGAGGGACGTTTGT
AGA-----------------------------GGTGCGTCCCTC--TCTG
ACCGAAAGGGAATGGGGTTAACATTCCCCAACCCAGACACGGAGATTGAG
CCCTCGGG-----CTCGAGTGCGGTAACGC-AATCGATCTCGGAGACGCC
GTCGGAGGACCCGGGGAAGAGTTGTCTTTTCTTTGTAA-GAGTTCGTGTC
CCTGGAAGCGGGTCAACCGGAGATAGGGACGTC-GTTCTCGT-AGAGCAC
AGCAGCTCTTGCTGTGTCCGGTCCGCCTCTGCTGGCCCTTGAAAATCCGA
GGGAGAGAGTGTGATTTTCGTGCTGGTGCGTACCAATATCCGCAGCAGGT
CT------------------------------------------------
--------------------------------------------------
--------------------------------------------------
--------------------------------------------------
--------------------------------------------------
--------------------------------------------------
--------------------------------------------------
--------------------------------------------------
--------------------------------------------------
--------------------------------------------------
--------------------------------------------------
--------------------------------------------------
--------------------------------------------------
--------------------------------------------------
--------------------------------------------------
--------------------------------------------------
--------------------------------------------------
--------------------------------------------------
--------------------------------------------------
--------------------------------------
>SYMP 005 AUST
ATTTATATAAA----TATACTACTAAAATTTTAAAAATAAAAGTTTTTAA
TT-TTCCGCCGAAT--AATTATTTACACCAAGTTCTTTAT-TAA-TACAT
ATATGAGTTTATR-AATGTGTTAATTTTTAAAATTTATATATGAGGATTT
TAACAATTAATTGAATAATAATATTGTAAATATTTTAATAATAATAAATT
ACCTAAACATCTAATGAATATTTAACAATAA-ATCTCTTAGTATAAATA-
TAATTTAACCATATTTATTTATAAAAATTTATTTAATTACAATTTAAAAA
TAATAATATA-TTAATATTTT---ATTATCAATAAATATTTAA--TCTCT
--------------------------------------------------
--------------------------------------------------
--------------------------------------------------
--------------------------------------------------
--------------------------------------------------
--------------------------------------------------
--------------------------------------------------
--------------------------------------------------
--------------------------------------------------
----------------NNNNNNNNNNNNNNNNNNNNNNNNNNNNNNNNNN
NNNNNNNNNNNNNNNNNNNNNNNNNNNNNNNNNNNNNNNNNNNNNNNNNN
NNNNNNNNNNNNNNNNNNNNNNNNNNNNNNNNNNNNNNNNNNNNNNNNNN
NNNNNNNNNNNNNNNNNNNNNNNNNNNNNNNNNNNNNNNNNNNNNNNNNN
NNNNNNNNNNNNNNNNNNNNNNNNNNNNNNNNNNNNNNNNNNNNNNNNNN
NNNNNNNNNNNNNNNNNNNNNNNNNNNNNNNNNNNNNNNNNNNNNNNNNN
NNNNNNNNNNNNNNNNNNNNNNNNNNNNNNNNNNNNNNNNNNNNNNNNNN
NNNNNNNNNNNNNNNNNNNNNNNNNNNNNNNNNNNNNNNNNNNNNNNNNN
NNNNNNNNNNNNNNNNNNNNNNNNNNNNNNNNNNNNNNNNNNNNNNNNNN
NNNNNNNNNNNNNNNNNNNNNNNNNNNNNNNNNNNNNNNNNNNNNNNNNN
NNNNNNNNNNNNNNNNNNNNNNNNNNNNNNNNNNNNNNNNNNNNNNNNNN
NNNNNNNNNNNNNNNNNNNNNNNNNNNNNNNNNNNNNNNNNNNNNNNNNN
NNNNNNNNNNNNNNNNNNNNNNNNNNNNNNNNNNNNNNNNNNNNNNNNNN
NNNNNNNNNNNNNNNNNNNNNNNNNNNNNNNNNNNNNNNNNNNNNNNNNN
NNNNNNNNNNNNNNNNNNNNNNNNNNNNNNNNNNNNNNNNNNNNNNNNNN
NNNNNNNNNNNNNNNNNNNNNNNNNNNNNNNNNNNNNNNNNNNNNNNNNN
NNNNNNNNNNNNNNNNNNNNNNNNNNNNNNNNNNNNNNNNNNNNNNNNNN
NNNNNNNNNNNNNNNNNNNNNNNNNNNNNNNNNNNNNNNNNNNNNNNNNN
NNNNNNNNNNNNNNNNNNNNNNNNNNNNNNNNNNNNNNNNNNNNNNNNNN
NNNNNNNNNNNNNNNNNNNNNNNNNNNNNNNNNNNNNNNNNNNNNNNNNN
NNNNNNNNNNNNNNNNNNNTGTTTCCATTAATCAAGAACGAAAGTTAGAG
GATCGAAGGCGATCAGATACCGCCCTAGTTCTAACCATCAACGATGCCAG
CCAGCGATCCGGCTGTGTTCC-T------CAAAT-GACACGCCGGGCAGC
TTCCGGGAAACCA-AAGCCTTTGGGTTCCGGGGAAA-GTTGAAGGGATTG
ACGGAAGGTCACACAACGGAATGGAGCCTGCGGCTTAATTTGACTCAACG
CACGAAAGCCTATCCGGTCCGGACACAGGAAGGATTGACAGATTGAGAGC
TCTTTCTTGATTCTGTGGGTG-GTGGTGCATGTCCGTTCTTAGTTCGCGG
AGTGATTTGTCTGCTTAATTGCGTTAACGAGCGAGACTCTAGCCTACTAA
ATAGTTG--TTGCGATCA-----TCT-----TTGTCGC--ACA------G
TTTCTTCTTAGAGGGAGCAGCGGTTT-CCAGCCGCACGAGACAGACCGGA
GCCGCACGCGCGCTACATTGAAGGAATCAGCGTGTGTT---TCCTGCCCG
ACAGGGTTGGGTAACCAGATGAATCTCCTTCGTGCTTGGGATAGGGGCAT
GTAA-TTGTC-CCCTTGAACGAGGAATTCCTAGTAGGCA-CGAATCATTA
TTTCG-TGCCGATTACGTCCCTGGCCTTTGTGCACATCGCCCGTCGCCAA
TGTCGATCGAATATTTTAGTGAGGTCTTCGGACTGGCTTCCGGTCTGG-C
TTC------ACGGT-CGAGCCGG--TGTGCCGGAAAGACGATCAAACTTG
AGTATTTAGAGACATTGAAAGTCGTAACAAAGTAACCATAAATAAGCGGA
GGAAAAGAAACCAACAGGGATTCCCTTAGTAACTGCGAGCGAAAAGGGAT
GAGCCCAGCGCTGAATCCCGACGCCTTT-CACGGTGTCGGGAAATGTAGC
GTATAGGAGCGA-GCGTGACGGAGGT--GGGC-CTTCCGGTAAGTCCCTC
TGACCGGGGCTACTT--TCCCACAGTGGGTGCAAGGCCCATAACCGGTTG
GCC-TC--CTTCGGATGCGAGTTCCTCAGAGTCGGGTTGCTTGGGAGTGC
AGCCTAAATCAGGTGGTAAACTCCATCTAAGGCTAAATACGACCGTGAGA
CCGATAGCGAACAATTTGAAGAGAGAGTTCAAGAGTACGTGAAACTGTTC
AGAGGGAAACGGGTGGGCCCTCGAAGCCCTG-TGTCG-G-ACGGATTCAG
--CGAGTT-----ACTTTCTGCGCTTGTTTTCTGGGCCTAGGCA------
-TTATGTCT---------------GTCGCA----------------GGCT
AACCTGGAGAGCATACCGCGGAGC------CGACTCCCGC-ATTTCC--G
--TTCCGTCCAAA-GGACGCCGTAACCGTTTGG-ATCTCGGCCATATGAA
TCTCGTCGA-GAGTGG----------TTCTCCGTCGACGA----------
---ACGTTGCTTCTTCGGTTGCATGCGTCGGCGG-----------GAAGT
GGC--TTTCGGAAAAT-----TTTTCGGAAGCTCGGG-------------
--------ATCCGAACGTGGTATC--------GCTAAGCCCGATTTTCCG
GGCTGGCTTCGCCTCCTC--------------------------------
--------CACACTTGCGATTGCTCCGTAGAGGACACAGATTCTTGCTCG
ATGGAAGCACGGAGACGTCGCCGTGTCCC---------------------
-----GTCGTTGCCGGAGCTGTCTTCCGG--GTG--CTTGATCGTCG--G
AG-GTTGGTGGTTCGCGGCGAGTAGGTCNNNNNNNNNNNNNNNNNCCAAG
GAGCGCAACATGTATGCGAGTCAATGGATCTCGAATAAGTCCAAAGGCGA
AATGAAAGCGAAGGCAGATTTTAT------TGTCTGCTG-AGCTGTGATC
CCGGA--CATTTT-----ACTGTCTGGGCGCAACAGCGCCCCGCCCG--T
T-----CCGGCTTGA---CCGGTTGGGTGGAGGTTGAGCATACACGTTGC
TACCCGAAAGGTGGTGAACTATGCCTGGCCAGGACGAAGCCAGAGGAAAC
TCTGGTGGAGGTCCGCAGCGGTTCTGACGTGCAAATCGATCGTCAGAGCT
TGGTATAGGGGCGCAAGACCAATCGAACCATCTANNNNNNNNNNNNNNNN
NNNNNNNNNNNNNNNNNNNNNNNNNNNNNNNNNNNNNNNNNNNNNNNNNN
NNNNNNNNNNNNNNNNNNNNNNNNNNNNNNNNNNNNNNNNNNNNNNNNNN
NNNNNNNNNNNNNNNNNNNNNNNNNNNNNNNNNNNNNNNNNNNNNNNNNN
NNNNNNNNNNNNNNNNNNNNNNNNNNNNNNNNNNNNNNNNNNNNNNNNNN
NNNNNNNNNNNNNNNNNNNNNNNNNNNNNNNNNNNNNNNNNNNNNNNNNN
NNNNNNNNNNNNNNNNNNNNNNNNNNNNNNNNNNNNNNNNNNNNNNNNNN
NNNNNNNNNNNNNNNNNNNNNNNNNNNNNNNNNNNNNNNNNNNNNNNNNN
NNNNNNNNNNNNNNNNNNNNNNNNNNNNNNNNNNNNNNNNNNNNNNNNNN
NNNNNNNNNNNNNNNNNNNNNNNNNNNNNNNNNNNNNNNNNNNNNNNNNN
NNNNNNNNNNNNNNNNNNNNNNNNNNNNNNNNNNNNNNNNNNNNNNNNNN
NNNNNNNNNNNNNNNNNNNNNNNNNNNNNNNNNNNNNNNNNNNNNNNNNN
NNNNNNNNNNNNNNNNNNNNNNNNNNNNNNNNNNNNNNNNNNNNNNNNNN
NNNNNNNNNNNNNNNNNNNNNNNNNNNNNNNNNNNNNNNNNNNNNNNNNN
NNNNNNNNNNNNNNNNNNNNNNNNNNNNNNNNNNNNNNNNNNNNNNNNNN
NNNNNNNNNNNNNNNNNNNNNNNNNNNNNNNNNNNNNNNNNNNNNNNNNN
NNNNNNNNNNNNNNNNNNNNNNNNNNNNNNNNNNNNNNNNNNNNNNNNNN
NNNNNNNNNNNNNNNNNNNNNNNNNNNNNNNNNNNNNNNNNNNNNNNNNN
NNNNNNNNNNNNNNNNNNNNNNNNNNNNNNNNNNNNNNNNNNNNNNNNNN
NNNNNNNNNNNNNNNNNNNNNNNNNNNNNNNNNNNNNNNNNNNNNNNNNN
NNNNNNNNNNNNNNNNNNNNNNNNNNNNNNNNNNNNNNNNNNNNNNNNNN
NNAAGATTATATTTGATATTTGGAGCTTGATGTGCTATAGTAGGGATAGG
AATAAGAATTTTAATTCGATTAGAATTAAGACAAAGAGGTCGGTTTTTTG
GTGATGATCAGTTATATAATGTTATTGTTACTAGTCATGCATTTATTATA
ATTTTTTTTATAGTTATACCTATTTTAATTGGTGGATTTGGAAATTGATT
AATTCCTTTAATATTAGGTGCTCCTGATATATCATTCCCTCGAATAAATA
ATTTAAGATTTTGATTATTACCTCCTTCATTATTGTTATTGTTTATTTCA
TCTATAGTGGATATAGGTGTAGGATCAGGTTGAACTATTTATCCTCCTTT
ATCGTCTTTAATAGGACATAATGGTTTATCTGTAGATTTTTCTATTTTTT
CGTTACATTTAGCTGGTATATCATCTATTATAGGAGCTATTAATTTTATT
AGAACTATTTTAAATATACGTAGTTATGTAATATCTATAGATAAAATTCC
TTTATTTATTTGATCTGTATTTATTACTGCTATTTTATTATTATTATCTT
TACCTGTATTAGCAGGAGCTATTACTATATTATTAAGTGATCGAAATTTT
AATACTTCATTTTTTGATCCTGCTGGAGGAGGTGATCCTATTTTATTTCA
ACATTTATTTTAGGAAAAGTACCGGTGGGAAGGCTCCCCGTAAGCAGCTG
GCCACCAAGGCTGCAAGAAAGAGTGCACCAGCCACCGGTGGTGTGAAAAA
GCCTCATCGTTACAGGCCCGGAACCGTCGCTCTTCGTGAAATCCGTCGTT
ACCAGAAGTCGACCGAGCTTTTGATCAGAAAACTCCCATTCCAGCGCCTT
GTCAGAGAAATCGCTCAGGATTTCAAGACCGATCTGCGTTTCCAGAGCTC
TGCCGTCATGGCCCTCCAGGAAGCTAGCGAGGCCTATTTGGTTGGTCTCT
TCGAAGACACCAACTTGTGCGCTATCCATGCCAAGAGA
>SYMP 006 AUST
NNNNNNNNNNNNNNNNNNNNNNNNNNNNNNNNNNNNNNNNNNNNNNNNNN
NNNNNNNNNNNNNNNNNNNNNNNNNCACAAAGTTCKTTAT-TAA-TACAG
AATGGAGKTTAAA-TTTTAGGTAA-TTTAATAATTTATATAGGAGGATGT
AAACATTTAATTTAAATATATTATGAGAATAA----AGATATAAAAACTT
ACCTAAACCTTTACTGTATAATTACCATTAA-ATCTCTTCGATTAAAAA-
TTATTTAATAAAAAATTTTA----AATGTTATTAAGTTACAATTTAATAT
TAATTATATA-TTAATAATAT---ATAATCAATAAATTTAAA---TCTCG
--------------------------------------------------
--------------------------------------------------
--------------------------------------------------
--------------------------------------------------
--------------------------------------------------
--------------------------------------------------
--------------------------------------------------
--------------------------------------------------
--------------------------------------------------
----------------NNNNNNNNNNNNNNNNNNNNNNNNNNNNNNNNNN
NNNNNNNNNNNNNNNNNNNNNNNNNNNNNNNNNNNNNNNNNNNNNNNNNN
NNNNNNNNNNNNNNNNNNNNNNNNNNNNNNNNNNNNNNNNNNNNNNNNNN
NNNNNNNNNNNNNNNNNNNNNNNNNNNNNNNNNNNNNNNNNNNNNNNNNN
NNNNNNNNNNNNNNNNNNNNNNNNNNNNNNNNNNNNNNNNNNNNNNNNNN
NNNNNNNNNNNNNNNNNNNNNNNNNNNNNNNNNNNNNNNNNNNNNNNNNN
NNNNNNNNNNNNNNNNNNNNNNNNNNNNNNNNNNNNNNNNNNNNNNNNNN
NNNNNNNNNNNNNNNNNNNNNNNNNNNNNNNNNNNNNNNNNNNNNNNNNN
NNNNNNNNNNNNNNNNNNNNNNNNNNNNNNNNNNNNNNNNNNNNNNNNNN
NNNNNNNNNNNNNNNNNNNNNNNNNNNNNNNNNNNNNNNNNNNNNNNNNN
NNNNNNNNNNNNNNNNNNNNNNNNNNNNNNNNNNNNNNNNNNNNNNNNNN
NNNNNNNNNNNNNNNNNNNNNNNNNNNNNNNNNNNNNNNNNNNNNNNNNN
NNNNNNNNNNNNNNNNNNNNNNNNNNNNNNNNNNNNNNNNNNNNNNNNNN
NNNNNNNNNNNNNNNNNNNNNNNNNNNNNNNNNNNNNNNNNNNNNNNNNN
NNNNNNNNNNNNNNNNNNNNNNNNNNNNNNNNNNNNNNNNNNNNNNNNNN
NNNNNNNNNNNNNNNNNNNNNNNNNNNNNNNNNNNNNNNNNNNNNNNNNN
NNNNNNNNNNNNNNNNNNNNNNNNNNNNNNNNNNNNNNNNNNNNNNNNNN
NNNNNNNNNNNNNNNNNNNNNNNNNNNNNNNNNNNNNNNNNNNNNNNNNN
NNNNNNNNNNNNNNNNNNNNNNNNNNNNNNNNNNNNNNNNNNNNNNNNNN
NNNNNNNNNNNNNNNNNNNNNNNNNNNNNNNNNNNNNNNNNNNNNNNNNN
NNNNNNNNNNNNNNNNNNNTGTTTCCATTAATCAAGAACGAAAGTTAGAG
GCTCAAAGGCGATCAGATACCGCCCTAGTTCTAACCATAAACGATGCCAG
TCGGAGATGCGGCTGCGTTCC-T------CAAAT-GACGCGCCGCGCATC
CTCGGGGAAACCA-AAACGTTTGGGCTCCGGGGGAA-GTTAAAGGAATTG
ACGGAAGGGCA-CACAAGCGATGGAGCTTGCGGCTTAATTTGACTCAACA
CGGGGAAGCTTACCAGGATAGGACACAAGAAGGATTGACAGATTGAGAGT
TCTTTCTTGATTTTGTGGATG-GTGGTGCACGGCCGCTCCTAGTCCGTGG
AGCGATTTGTCAGATTGATTTCGATAACGAACGAGATTCTAACCGATTAA
ATAGACC-GTCCCGATCT-----CCC-----TCGTCGG--GGG-------
--TCTTCTTAGTGGGACGGGCGGCGTCTAAGCCGCACGAGGCAGTNNNNN
NNNNNNNNNNNNNNNNNNNNNNNNNNNNNNNNNNNNNNNNNNNNNNNNNN
NNNNNNNNNNNNNNNNNNNNNNNNNNNNNNNNNNNNNNNNNNNNNNNNNN
NNNNNNNNNNNNNNNNNNNNNNNNNNNNNNNNNNNNNNNNNNNNNNNNNN
NNNNNNNNNNNNNNNNNNNNNNNNNNNNNNNNNNNNNNNNNNNNNNNNNN
NNNNNNNNNNNNNNNNNNNNNNNNNNNNNNNNNNNNNNNNNNNNNNNNNN
NNNNNNNNNNNNNNNNNNNNNNNNNNNNNNNNNNNNNNNNNNNNNNNNNN
NNNNNNNNNNNNNNNNNNNNNNNNNNNNNNNNNNNNN-------------
--------------------------------------------------
--------------------------------------------------
--------------------------------------------------
--------------------------------------------------
--------------------------------------------------
--------------------------------------------------
--------------------------------------------------
--------------------------------------------------
--------------------------------------------------
--------------------------------------------------
--------------------------------------------------
--------------------------------------------------
--------------------------------------------------
--------------------------------------------------
--------------------------------------------------
--------------------------------------------------
--------------------------------------------------
--------------------------------------------------
--------------------------------------------------
--------------------------------------------------
--------------------------------------------------
--------------------------------------------------
--------------------------------------------------
--------------------------------------------------
--------------------------------------------------
--------------------------------------------------
--------------------------------------------------
--------------------------------------------------
--------------------------------------------------
--------------------------------------------------
--------------------------------------------------
--------------------------------------------------
--------------------------------------------------
--------------------------------------------------
--------------------------------------------------
--------------------------------------------------
--------------------------------------------------
--------------------------------------------------
--------------------------------------------------
--------------------------------------------------
--------------------------------------------------
--------------------------------------------------
--------------------------------------------------
--------------------------------------------------
--------------------------------------------------
--------------------------------------------------
--------------------------------------------------
--------------------------------------------------
--AACTATATATTTAATATTTGGGGCTTGATCTGCAATAGTTGGAACTTC
GTTAAGAGTATTGATTCGAATTGAATTAGGTCAATTAGGAAGATTTTTAG
GGGATGATCAATTATATAATGTAATTGTTACTGCTCATGCTTTTATTATA
ATTTTTTTTATAGTTATGCCTGTAATAATTGGGGGATTTGGAAATTGATT
AATTCCTATAATATTGGGGTCTCCTGATATAGCTTTTCCTCGAATAAATA
ATTTAAGATTTTGGTTATTACCTCCCTCATTGATATTGTTATTGATATCA
TCAATAGTAGAAATAGGAGTAGGGTCGGGGTGAACTATTTATCCTCCATT
ATCTTCATTGGAAGGGCATTTAGGTTTATCTGTAGATTTATCTATTTTTT
CTTTACATTTAGCTGGGGCTTCTTCAATTATAGGGGCTATTAATTTTATT
TCGACTATTTTAAATATACGTTCTTATGGGTTAAGAATAGAAAAAATAAG
ATTATTTATTTGATCAGTTTTAATTACAGCTATTTTATTATTATTATCTT
TACCTGTTTTAGCGGGGGCTATTACTATGTTATTAACTGATCGAAATTTT
AATACATCATTTTTTGACCCAAGAGGGGGAGGAGATCCTATTTTATTTCA
ACATTTATTTTCGCAAAAGTACCGGCGGGAAGGCTCCCAGGAAGCAGTTG
GCGACCAAAGCGGCTCGCAAAAGCGCCCCTGCGACCGGCGGAGTGAAAAA
ACCTCATCGCTACAGGCCGGGCACCGTCGCCCTGAGAGAGATTCGTCGCT
ACCAGAAGTCGACCGAATTGTTGATCCGCAAGCTGCCTTTCCAGCGGTTG
GTGCGTGAAATCGCTCAGGACTTCAAGACCGACCTGCGTTTCCAGAGCTC
CGCCGTCATGGCCTTGCAGGAGGCCAGCGAGGCTTACCTGGTCGGCTTGT
TCGAGGACACGAACCTTTGCGCCATCCACGCCAAGCGA
>SYMP 007 AUST
ATTTAAATAAA----TCAACTATTATAAATATTTTATACAAAGTTTTATA
TA-ATCCGCCGATTAAA---AATTACACCAAGTTCTTTAT-TAA-TACAG
AATGGAGTTTAAA-TTTTAGGTAA-ATTTAAAAATTATATAGGAGGATGT
AAACATTTAATTTAAATATATAATGAGAAAAA----TAATATAATAACTT
ACCTAAACCTGTACTGAAGATTTACCATTAA-AGCTCTTAGATTAAATA-
TTATTTAACCAGTTTATTTT---AAAATTAAATAAAAAACCATTTAAAAA
TAATTATAAA-ATAATAATTT---ATAATCAATATTTATAAA---TCTCT
--------------------------------------------------
--------------------------------------------------
--------------------------------------------------
--------------------------------------------------
--------------------------------------------------
--------------------------------------------------
--------------------------------------------------
--------------------------------------------------
--------------------------------------------------
----------------NNNNNNNNNNNNNNNNNNNNNNNNNNNNNNNNNN
NNNNNNNNNNNNNNNNNNNNNNNNNNNNNNNNNNNNNNNNNNNNNNNNNN
NNNNNNNNNNNNNNNNNNNNNNNNNNNNNNNNNNNNNNNNNNNNNNNNNN
NNNNNNNNNNNNNNNNNNNNNNNNNNNNNNNNNNNNNNNNNNNNNNNNNN
NNNNNNNNNNNNNNNNNNNNNNNNNNNNNNNNNNNNNNNNNNNNNNNNNN
NNNNNNNNNNNNNNNNNNNNNNNNNNNNNNNNNNNNNNNNNNNNNNNNNN
NNNNNNNNNNNNNNNNNNNNNNNNNNNNNNNNNNNNNNNNNNNNNNNNNN
NNNNNNNNNNNNNNNNNNNNNNNNNNNNNNNNNNNNNNNNNNNNNNNNNN
NNNNNNNNNNNNNNNNNNNNNNNNNNNNNNNNNNNNNNNNNNNNNNNNNN
NNNNNNNNNNNNNNNNNNNNNNNNNNNNNNNNNNNNNNNNNNNNNNNNNN
NNNNNNNNNNNNNNNNNNNNNNNNNNNNNNNNNNNNNNNNNNNNNNNNNN
NNNNNNNNNNNNNNNNNNNNNNNNNNNNNNNNNNNNNNNNNNNNNNNNNN
NNNNNNNNNNNNNNNNNNNNNNNNNNNNNNNNNNNNNNNNNNNNNNNNNN
NNNNNNNNNNNNNNNNNNNNNNNNNNNNNNNNNNNNNNNNNNNNNNNNNN
NNNNNNNNNNNNNNNNNNNNNNNNNNNNNNNNNNNNNNNNNNNNNNNNNN
NNNNNNNNNNNNNNNNNNNNNNNNNNNNNNNNNNNNNNNNNNNNNNNNNN
NNNNNNNNNNNNNNNNNNNNNNNNNNNNNNNNNNNNNNNNNNNNNNNNNN
NNNNNNNNNNNNNNNNNNNNNNNNNNNNNNNNNNNNNNNNNNNNNNNNNN
NNNNNNNNNNNNNNNNNNNNNNNNNNNNNNNNNNNNNNNNNNNNNNNNNN
NNNNNNNNNNNNNNNNNNNNNNNNNNNNNNNNNNNNNNNNNNNNNNNNNN
NNNNNNNNNNNNNNNNNNNTGTTTCCATTAATCAAGAACGAAAGTTAGAG
TTTCGAAGGCGATCAGATACCGCCCTAGTTCTAACCATAAACGATGCCAG
CTAGTGATCCGGCTGTGTTCC-T------CAAAT-GACACGCCGGGCAGC
TTCCGGGAAACCA-AAGCTTTTGGGCTCCGGGGGAA-GTTAAAGGAATTG
ACGGAAGGGCA-CACAAGCGGTGGAGCTTGCGGCTCAATTCGACTCAACA
CGGTGAAGCCTACCAGAATAGGACACAGGAAGGATTGACAGATTGAGAGC
TCTTTCTTGATTCTGTGGGTG-GTGGTGCATGGCCGCTCCTGGTCCGTGG
ATTGATTTGTCAGATTTATTTCGATAACGAACGAGATTCTAGCCTACTAA
ATAGACG--TCCCGATCC-----TCC-----CTGTCGG--ACG-------
GCTCTTCTTAGAGGGACGGGCGGCATATAAGCCGCACGAAGCAGTTCTGG
GCCGCACGCGTGCTACATTGAAGGAGTCAACATGTTTT-CTCCCGGCCCG
GAAGGGCTGGGTAACCCGATCAATTTCCTTCGTGCTGGGGATAGCGGGCT
GTAA-TGTCC-GCT-TGAACGAGGAACCCCCAGTAAGCG-CGAATCATCA
GTTCG-TGCTGATTACGTCCCTGGCCTTTGTCCACACCGCCCGTCGCTGC
AACCGATTGAGTGATTTAGTGAGATCTTCGGACCAGCTTCCGGGTTGG-C
CTC------CGGGT-CGAGCCGG--TGTGCCGGAAAGATGACCGAACTTG
ATTACTTAGAGGATGCAAAAGTCGTAACAAGGCAACCNNNNNNNNNNNNN
NNNNNNNNNNNNNNNNNNNNNNNNNNNNNNNNNNNNNNNNNNNNNNNNNN
NNNNNNNNNNNNNNNNNNNNNNNNNNNNNNNNNNNNNNNNNNNNNNNNNN
NNNNNNNNNNNNNNNNNNNNNNNNNNNNNNNNNNNNNNNNNNNNNNNNNN
NNNNNNNNNNNNNNNNNNNNNNNNNNNNNNNNNNNNNNNNNNNNNNNNNN
NNNNNNNNNNNNNNNNNNNNNNNNNNNNNNNNNNNNNNNNNNNNNNNNNN
NNNNNNNNNNNNNNNNNNNNNNNNNNNNNNNNNNNNNNNNNNNNNNNNNN
NNNNNNNNNNNNNNTTTGAAGAGAGAGTTCAAGAGTACGTGAAACTGCTC
AGAGGCAAACGGGTGGGTCCTCGAAGTCCTG-TGGCG-G-ATGGATTCAG
--CCGCGT-----TCCGCTACTCTCGCGTCGGA-----------------
------------------------GCACCGCATACTTCTCCCCCGAGGGT
CGATGACGGAGCACCGGGATGTCGGGAAGCGGCGTGGCGC-ATTTCCAAT
TGTTCCGCCCGAA-GGACCCCGCGACCGGTTGG-TGGACGGCCTTGA---
--GGGGCGG-CGATGG----------CGGGTCGCCGGCGGCGGACGAGTT
CCGCTGC----------------------------------------CGG
AGT--GTTGGCCGCTCGCCCCAG--GAGCTGCTCGTCTG-----------
--------CACCGACCGTGGCGTC--------ACGAGGCCT--GTTACAT
GGGCTTCTCCGCCTCCTCC-------------------------------
-----------GAAAAAAAACAGCAAGGACACACGGGCGCTGCGGCCAGG
GCGCCGGCACGATAACAGGACGAGGGCGCCCCACGATCGGGGCGACGACG
CCTGCGCCGGTCTGCCCGCTGGGCCTCGGAATTAGCTGCGCCCGCTGTTG
GGGGCTGGCGGTCCGCGGGGAGTAGGTCGGTCACCCACCCGTCCCCCAAG
GAGTCTAACATGCGTGCGAGTCAGTGGGTCTCGAATAAGCCCAGAGGCGC
AACGAAAGCGAAGGTTCCCGAAGA------GGAATCGCG-GGTCGCGATC
CCGGGCCCGATGA-----AGGCCGTGGGCGCAGCGGCACCCTACCCC--G
T-----CCGGCTCTGT--CCGGTGGGGCGGAGGTCGAGCACGTACGTTGG
GACCCGAAAGGTGGTGACCTATGCCCGGGCAGGACGAAGCCAGAGGAAAC
TCTGGTGGAGGTCCGCAGCGGTTCTGACGTGCAAATCGATCGTCAGACCC
AGGTATGGGGGCGAAAGACTCATCGAATCACCTANNNNNNNNNNNNNNNN
NNNNNNNNNNNNNNNNNNNNNNNNNNNNNNNNNNNNNNNNNNNNNNNNNN
NNNNNNNNNNNNNNNNNNNNNNNNNNNNNNNNNNNNNNNNNNNNNNNNNN
NNNNNNNNNNNNNNNNNNNNNNNNNNNNNNNNNNNNNNNNNNNNNNNNNN
NNNNNNNNNNNNNNNNNNNNNNNNNNNNNNNNNNNNNNNNNNNNNNNNNN
NNNNNNNNNNNNNNNNNNNNNNNNNNNNNNNNNNNNNNNNNNNNNNNNNN
NNNNNNNNNNNNNNNNNNNNNNNNNNNNNNNNNNNNNNNNNNNNNNNNNN
NNNNNNNNNNNNNNNNNNNNNNNNNNNNNNNNNNNNNNNNNNNNNNNNNN
NNNNNNNNNNNNNNNNNNNNNNNNNNNNNNNNNNNNNNNNNNNNNNNNNN
NNNNNNNNNNNNNNNNNNNNNNNNNNNNNNNNNNNNNNNNNNNNNNNNNN
NNNNNNNNNNNNNNNNNNNNNNNNNNNNNNNNNNNNNNNNNNNNNNNNNN
NNNNNNNNNNNNNNNNNNNNNNNNNNNNNNNNNNNNNNNNNNNNNNNNNN
NNNNNNNNNNNNNNNNNNNNNNNNNNNNNNNNNNNNNNNNNNNNNNNNNN
NNNNNNNNNNNNNNNNNNNNNNNNNNNNNNNNNNNNNNNNNNNNNNNNNN
NNNNNNNNNNNNNNNNNNNNNNNNNNNNNNNNNNNNNNNNNNNNNNNNNN
NNNNNNNNNNNNNNNNNNNNNNNNNNNNNNNNNNNNNNNNNNNNNNNNNN
NNNNNNNNNNNNNNNNNNNNNNNNNNNNNNNNNNNNNNNNNNNNNNNNNN
NNNNNNNNNNNNNNNNNNNNNNNNNNNNNNNNNNNNNNNNNNNNNNNNNN
NNNNNNNNNNNNNNNNNNNNNNNNNNNNNNNNNNNNNNNNNNNNNNNNNN
NNNNNNNNNNNNNNNNNNNNNNNNNNNNNNNNNNNNNNNNNNNNNNNNNN
NNNNNNNNNNNNNNNNNNNNNNNNNNNNNNNNNNNNNNNNNNNNNNNNNN
NNAACTTTGTATTTAATTTTTGGTGCTTGATCAGCTATAATTGGAACTTC
TTTAAGAGTTTTAATTCGACTTGAATTAGGACAATTGGGTAGATTTTTTG
GAGATGATCAATTATATAATGTTATTGTTACTTCTCATGCTTTTATTATA
ATTTTTTTTATAGTAATACCTATTTTAATTGGAGGATTTGGAAATTGATT
AGTTCCTATAATATTAGGATCTCCTGATATAGCGTTTCCTCGAATAAATA
ATTTGAGATTTTGATTATTACCTCCTTCTTTGTTGTTACTGTTAATATCT
TCTATAGTGGAAATAGGTGTAGGATCAGGATGGACTATTTATCCTCCTTT
ATCTTCTTTAGAGGGTCATTCTGGTTTATCAGTAGATTTATCAATTTTTT
CTTTACATTTGGCTGGGGCTTCTTCAATTATAGGAGCAGTTAATTTCATC
TCTACTATTTTAAATATMCGATCTTTAGGAATATCTTTAGAAAAAATATC
TTTATTTGTATGATCTGTATTTATTACGGCTATTTTATTATTATTATCTC
TTCCTGTTTTAGCGGGTGCTATTACAATATTATTGACTGATCGAAATTTT
AATACATCGTTTTTTGATCCTTCGGGTGGAGGAGATCCAATTTTATTTCA
ACATCTATTT----------------------------------------
--------------------------------------------------
--------------------------------------------------
--------------------------------------------------
--------------------------------------------------
--------------------------------------------------
--------------------------------------
>SYMP 004 THAI
ATTTTAAAAAA----GAACCAACTATAAAATTTTTATAAAAAGGAATATA
TC-ATCCGCCGATTTAT--TTATTACACCAAGTTCTTTAA-TAA-TACAT
AATGGAGTTTAAT-TTTTAGGTAATTTTTAAAAGTTTGATAGGAGGATGT
AAACATTTAATTTAAGGATATTATGTAAATAA----ATTTATAAAAACTT
ACCTAAACCTCTAATGGATAATTACCTTAAA-ATCTCTTAGATTAAATA-
TAATTTAACCATAATTTATA-AATTTTAAATTTAAAAAACCATTTAAAAC
TANNNNNNNNNNNNNNNNNNNNNNNNNNNNNNNNNNNNNNNNNNNNNNNN
TTCTTATCGATAATAATTATAAGTAATATCTGCTCAATGGA-------AT
ATAAATAGCCGCAGAATTTTTACTGTGCTAAGGTAGCATAATCACTTGCC
TTTTAATTTTAGGCTAGAATGAACGATAAAACAATTAATTAATTTTTTTA
-ATTTTTT--AAATTTAAATTATATTAAATATAAAAATATATTTATA-AA
TAATAAGACGACAAGACCCTATTGAACTTTACTTTA-GTTTAGCTGGGGC
AGCTAATTAATAAATATTTTAATTATTAATA-----AAA--AATATCTAA
T-----ATAATTAAT----ATATTAAGTTACCATAGGGATAACAGCGTAA
TAATATTTTTTAGTTCATATTTACAATAAA-GATTACGACCTCGATGTTG
AATTATTATAAACTTTTATAAGCAAAAATATAAAAAGTAGATCTGTTCGA
TCTTTAAATTAATACANNNNNNNNNNNNNNNNNNNNNNNNNNNNNNNNNN
NNNNNNNNNNNNNNNNNNNNNNNNNNNNNNNNNNNNNNNNNNNNNNNNNN
NNNNNNNNNNNNNNNNNNNNNNNNNNNNNNNNNNNNNNNNNNNNNNNNNN
NNNNNNNNNNNNNNNNNNNNNNNNNNNNNNNNNNNNNNNNNNNNNNNNNN
NNNNNNNNNNNNNNNNNNNNNNNNNNNNNNNNNNNNNNNNNNNNNNNNNN
NNNNNNNNNNNNNNNNNNNNNNNNNNNNNNNNNNNNNNNNNNNNNNNNNN
NNNNNNNNNNNNNNNNNNNNNNNNNNNNNNNNNNNNNNNNNNNNNNNNNN
NNNNNNNNNNNNNNNNNNNNNNNNNNNNNNNNNNNNNNNNNNNNNNNNNN
NNNNNNNNNNNNNNNNNNNNNNNNNNNNNNNNNNNNNNNNNNNNNNNNNN
NNNNNNNNNNNNNNNNNNNNNNNNNNNNNNNNNNNNNNNNNNNNNNNNNN
NNNNNNNNNNNNNNNNNNNNNNNNNNNNNNNNNNNNNNNNNNNNNNNNNN
NNNNNNNNNNNNNNNNNNNNNNNNNNNNNNNNNNNNNNNNNNNNNNNNNN
NNNNNNNNNNNNNNNNNNNNNNNNNNNNNNNNNNNNNNNNNNNNNNNNNN
NNNNNNNNNNNNNNNNNNNNNNNNNNNNNNNNNNNNNNNNNNNNNNNNNN
NNNNNNNNNNNNNNNNNNNNNNNNNNNNNNNNNNNNNNNNNNNNNNNNNN
NNNNNNNNNNNNNNNNNNNNNNNNNNNNNNNNNNNNNNNNNNNNNNNNNN
NNNNNNNNNNNNNNNNNNNNNNNNNNNNNNNNNNNNNNNNNNNNNNNNNN
NNNNNNNNNNNNNNNNNNNNNNNNNNNNNNNNNNNNNNNNNNNNNNNNNN
NNNNNNNNNNNNNNNNNNNNNNNNNNNNNNNNNNNNNNNNNNNNNNNNNN
NNNNNNNNNNNNNNNNNNNNNNNNNNNNNNNNNNNNNNNNNNNNNNNNNN
NNNNNNNNNNNNNNNNNNNNNNNNNNNNNNNNNNNNNNNNNNNNNNNNNN
NNNNNNNNNNNNNCAGATACCGCCCTAGTTCTAACCATAAACGATGCCAG
CCAGCGATCCGGCTGCGTTCC-T------CAAAT-GACGCGCCGGGCAGC
TTCCGGGAAACCA-AAGCCTTTGGGTTCCGGGGGAA-GTTAAAGGAATTG
ACGGAAGGGCA-CACAAGGATTGGAGCCTGCGGCTTAATTTGACTCAACA
CGGGAAAGCTCACCCGAACCGGACACAAGAAGGATTGACAGATTAAGAGC
TCTTTCTTGATTTTGTGGGTG-GTGGTGCATGGCCGCTCTTAGTTGGTGG
AGCGATTTGTCTGGTTCATTCCGATAACGAACGAGATTCCAGCCTGCTAA
ATAGACG--TCCCGGTCC-----TCC-----CAGCCGG--ACG-------
-GTCTTCTTAGAGGGACAGGCGGCAT-AGAGTCGCACGAAGCGGACCGGG
GCCGCACGCGCGCTACATTGAAGGACTCAGCGTGTACT-CTCCCTGCCCG
ACAGGGCCGGGTAACCCGTTGAAACTCCTTCGTGCTGGGGATAGGCGACT
GTAA-TTACC-GCCTTGAACGAGGAATTCCCAGTAAGCG-CGAGTCATCA
GCTCG-TGCTGATTACGTCCCTGGCCTTTGTCCACACCGCCCGTCGCTAC
AACCGATTGAATGATTTAGTGAGGTCTTCGGACTGGCTCTCGGACTGG-C
CTC------CGGGT-CGGGCCGG--CGTGCCGGAAAGATGACCAAACTTG
ATTATTTAGAGGATGTAAAAGTCGTAACAAGGTTGTC-------------
--------------------------------------------------
--------------------------------------------------
--------------------------------------------------
--------------------------------------------------
--------------------------------------------------
--------------------------------------------------
--------------------------------------------------
--------------------------------------------------
--------------------------------------------------
--------------------------------------------------
--------------------------------------------------
--------------------------------------------------
--------------------------------------------------
--------------------------------------------------
--------------------------------------------------
--------------------------------------------------
--------------------------------------------------
--------------------------------------------------
--------------------------------------------------
--------------------------------------------------
--------------------------------------------------
--------------------------------------------------
--------------------------------------------------
--------------------------------------------------
--------------------------------------------------
--------------------------------------------------
--------------------------------------------------
--------------------------------------------------
--------------------------------------------------
--------------------------------------------------
--------------------------------------------------
--------------------------------------------------
--------------------------------------------------
--------------------------------------------------
--------------------------------------------------
--------------------------------------------------
--------------------------------------------------
--------------------------------------------------
--------------------------------------------------
--------------------------------------------------
--------------------------------------------------
--------------------------------------------------
--------------------------------------------------
--------------------------------------------------
--------------------------------------------------
--------------------------------------------------
--------------------------------------------------
--------------------------------------------------
--TTCTTTATATTTAATTTTTGGAGCGTGGGCTGCTATAGTAGGTACTGG
AATAAGAGTTTTAATTCGGATTGAATTAGGACAAACTGGAAGAATATTAG
GAGATGATCAATTATATAATGTAATTGTAACTGCTCATGCTTTTGTAATA
ATTTTTTTTATAGTTATACCTATTTTAATTGGAGGTTTTGGAAATTGATT
AGTTCCTTTAATATTAGGGGCTCCTGATATGGCTTTTCCTCGAATAAATA
ATTTGAGATTTTGATTATTACCTCCTTCTTTAATATTATTATTTATTTCA
TCTATAATTGAAATTGGGGTAGGAGCAGGATGAACTGTTTATCCTCCTTT
ATCTTCATTARAAGGACATTCTGGAAGATCAATAGATTTTGCTATTTTTT
CTTTACATTTAGCTGGAGCTTCTTCTATTATGGGGGCTGTAAATTTTATT
TCTACTATTTTAAATATACGATTTAATATAATAAGATTTGAAAAAATTTC
TTTATTTGTATGATCTGTATTAATTACTGCTGTATTATTATTATTTTCTT
TACCTGTATTAGCAGGGGCAATTACTATATTATTAACTGATCGTAATTTT
AATACTTCATTTTTTGATCCTTCAGGAGGAGGGGATCCAGTTTTATTTCA
ACATTTATTTCCGAAAGAGCACTGGTGGGAAAGCCCCACGTAAGCAACTG
GCCACCAAGGCTGCTCGCAAGAGCGCGCCTGCGACCGGAGGCGTGAAAAA
GCCTCATCGCTACAGGCCCGGAACCGTCGCCCTGAGAGAGATTCGTCGTT
ATCAGAAGTCTACCGAGTTGCTGATCCGAAAGTTGCCTTTCCAGCGCTTA
GTCCGTGAGATTGCTCAGGACTTCAAGACCGACTTGCGCTTTCAGAGCTC
GGCCGTGATGGCCCTTCAGGAAGCCAGCGAGGCTTACTTGGTCGGCTTGT
TCGAAGACACCAACCTTTGCGCTATTCACGCAAAGCGT
>Tetragnatha versicolor
TTATTTATAGTATAAATTCCTACTAAAA-----TTATAAAAAGGTTTATA
TT-ATCCTCCGATTTGATTTTATTACACCACTATCTTTAA-TAA-TGCTA
ATTAGAGCATTAG-TTTTAGTTGT-AGTAATATTTTATATAGGCGGCTTT
AAA--ATAAATATAAAAATTTTATTTTTAAAA---AAATTGTAAAAAGTT
ACCTAAACCTCTAAAGTATCTAAAACTTTAA-ATCTTGTAGATTAAATA-
AAAATTTAACCAATAATATA-AGTATATATTAACAAAACCCATTTATAAC
TATTATTTTA-TTAATATTAA---AATTTCAATAAAAAAATAA-ATCTCG
--------------------------------------------------
--------------------------------------------------
--------------------------------------------------
--------------------------------------------------
--------------------------------------------------
--------------------------------------------------
--------------------------------------------------
--------------------------------------------------
--------------------------------------------------
----------------TCATATGCTTGTCTCAAAGATTAAGCCATGCATG
TCTAAGTTCATGCCGTATTAAGGCGAAACCGCGAATGGCTCATTAAATCA
GTTATGGTTCCTTGGATCGTAC-TTTACTACTTGGATAACTGTGGCAATT
CTAGAGCTAATACATGCAGCAGAGCTCCGACCTTCG----------GGGA
CGAGCGCTTTTATTAGA-CCAAAACCGATCGAGACTCGT-----------
TCTCG-----------------TTCTCGTGGTGACTCTGTATAACTTTGG
GCTGATCGCACGGCCTTAGTGCCGGCGACGTATCTTTCAAGTGTCTGCCT
TATCAACTGTCGATGGTAGGTTACGCGCCTACCATGGTCGTAACGGGTAA
CGGGGGATCAGGGTTCGATTCCGGAGAGGGAGCCTGAGAAACGGCTACCA
CATCCAAGGAAGGCAGCAGGCGCGCAAATTACCCACTCCCGGCACGGGGA
GGTAGTGACGAAAAATAACAATACGGGACTCTTTTGAGACCCCGTAATTG
GAATGAG-TACACTCTAAATCCTTTAACGATGAACTATTGGAGGTAAAGT
CTGGTGCCAGCAGCCGCNNNNNNNNNNNNNNNNNNNNNNNNNNNNNNNNN
NNNNNNNNNNNNNNNNNNNNNNNNNNNNNNNNNNNNNNNNNNNNNNNNNN
NNNNNNNNNNNNNNNNNNNNNNNNNNNNNNNNNNNNNNNNNNNNNNNNNN
NNNNNNNNNNNNNNNNNNNNNNNNNNNNNNNNNNNNNNNNNNNNNNNNNN
NNNNNNNNNNNNNNNNNNNNNNNNNNNNNNNNNNNNNNNNNNNNNNNNNN
NNNNNNNNNNNNNNNNNNNNNNNNNNNNNNNNNNNNNNNNNNNNNNNNNN
NNNNNNNNNNNNNNNNNNNNNNNNNNNNNNNNNNNNNNNNNNNNNNNNNN
NNNNNNNNNNNNNNNNNNNNNNNNNNNNNNNNNNNNNNNNNNNNNNNNNN
NNNNNNNNNNNNNNNNNNNNNNNNNNNNNNNNNNNNNNNNNNNNNNNNNN
NNNNNNNNNNNNNNNNNNNNNNNNNNNNNNNNNNNNNNNNNNNNNNNNNN
NNNNNNNNNNNNNNNNNNNNNNNNNNNNNNNNNNNNNNNNNNNNNNNNNN
NNNNNNNNNNNNNNNNNNNNNNNNNNNNNNNNNNNNNNNNNNNNNNNNNN
NNNNNNNNNNNNNNNNNNNNNNNNNNNNNNNNNNNNNNNNNNNNNNNNNN
NNNNNNNNNNNNNNNNNNNNNNNNNNNNNNNNNNNNNNNNNNNNNNNNNN
NNNNNNNNNNNNNNNNNNNNNNNNNNNNNNNNNNNNNNNNNNNNNNNNNN
NNNNNNNNNNNNNNNNNNNNNNNNNNNNNNNNNNNNNNNNNNNNNNNNNN
NNNNNNNNNNNNNNNNNNNNNNNNNNNNNNNNNNNNNNNNNNNNNNNNNN
NNNNNNNNNNNNNNNNNNNNNNNNNNNNNNNNNNNNNNNNNNNNNNNNNN
NNNNNNNNNNNNNNNNNNNNNNNNNNNNNNNNNNNNNNNNNNNNNNNNNN
NNNNNNNNNNNNNNNNNNNNNNNNNNNNNNNNNNNNNNNNNNNNNNNNNN
NNNNNNNNNNNNNNNNNNNNNNNNNNNNNNNNNNNNNNNNNNNNNNNNNN
NNNNNNNNNNNNNNNNNNNNNNNNNNNNNNNNNNNNNNNNNNNNNNNNNN
NNNNNNNNNNNNNNNNNNNNNNNNNNNNNNNNNNNNNNNNNNNNNNNNNN
NNNNNNNNNNNNNNNNNNNNNNNNNNNNNNNNNNNNNNNNNNNNNNNNNN
NNNNNNNNNNNNNNNNNNNNNNNNNNNNNNNNNNNNNNNNNNNNNNNNNN
NNNNNNNNNNNNNNNNNNNNNNNNNTGAGTAACGGCGAGCGAAA-GGGAA
GAGTCCAGCACCGAATCCC-CTCGTCT--TTGGCGAGCGGGAAATGTGGT
GTTTGGGAGTGA-GCGTCTCGACGGCA-G-AC-TCTGCAGCAAGTCCCCC
TGACCGGGGCT-CTT--TCCCAGAGTGGGTGCGAGGCCCATAGCTGCTAG
GTC-TC--CGTCGAATGCGATCTCCTCGGAGTCGGGTTGCTTGGGAGTGC
AGCCCTAAGCGGGTGGTAAACTCCACCTAAGACTAAATACTGCCGTGAGA
CCGATAGCAAACAATTTGAAGAGAGAGTTCAAGAGTACGTGAAACTGCTC
AAAGGGAAACGGGTGGGCCCTCGAAATCCTG-TGACT-G-AAGGATTCAG
--TGCTCT-----GACTTGTTCGA-----TGTAGGGTGGCGTTA------
-TCAGAATGGTATCC---------GGGATC----------------GGAC
CTCTGC-CTTGCATTAGGATGAGT------CGGAGTACGC-ATTTCT--T
--TTCAGTCCGAA-GGACGCCGCAACCGGTTGGCGGGACGGCTATGA---
--GGGTCGT-CGACGG----------CAGGTGGCCGGATC----------
---TTAGCCTCGTGTTGATT-------------T-------------CCG
GTT--GTTAGCCAGAC-----GATTCGA--GC-CGTA-------------
--------CCCCGACCGTGGTGTC--------GCGAGGCCCG-TC---AT
GGGCCTCTCCGTCTCCTCC-TAGTGTGGCGAGTAGGCGTGGCAGGTGAGG
CTTCGT--TT---TCTCGGTGCGCACCGGT------TCACCGGTGGCATC
GGGAGCGTGAGTCCCCGTTGGCTGTGTAG---------------------
---------------------------------T--CT--CGTATGG--A
G--GCCNNNNNNNNNNNNNNNNNNNNNNNNNNNNNNNNNNNNNNNCCAAG
GAGTCTAACATGTGTGCGAGTCAATGGGTCTCGCTAAAGCCCATAGGCGC
AATGAAAGCAAAGGTGCT------------CATGCACCG-AGTCGGGATC
GACG----TTTAT-----TTAAGCGTCGCGCACCGACGACCCGGAAC--G
T-----CCGATT-TA---TCGGTGTTGCGGAGTCTGAGCATACACGTTGG
GACCCGAAAGATGGTGAACTATGCCCGGGCAGGACGAGGCCAGAGGAAAC
TCTGGTGGAGGTCCGCAGCGGTTCTGACGTGCAAATCGATCGTCAGACCC
GTGTATAGCGGCGAAAGACCAATCGAACCATCTAGTAGCTGGTTCCCTCC
GAAGTTTCCCTCAGGATAGCTGGCGCTCATTATA--TTCAGTCTCATCCG
GTAAAGCGAATGATTAGAGGCATTGGGGTCG-AAACGACCTCAACCTATT
CTCAAACTTTAAATGGGTGAGAAGTCCGCCTTGC-----ATGACTGAAGG
CCGGACGTCTT---AGGATGAGAGTGCCCAGTGGGCCACTTTTGGTAAGC
AGAACTGGGGCTGTGGGATGAACCAAACGCCGGGTTAAGGCGCCCGATGC
GAGACGCTCATGAGACCCCATGAAAGGTGTTGGTTGCTCTAGA-CAGCAG
GGCGGTGTCCAC-GGAGGTCGGAATCCGCTAAGGAGTGTGT-AACAACTC
ACCTGCCGAAG--CAACTAGCCCTAAAAATGGATGGCGCTCC-AGCGTCG
AGCCCATACCCGGCCGCTAT-TTCAAAAAATACTTC-----TCAATGGAG
TTTTAAGAAATAGTGAGTAGGAGGGTCGCAGCGGTGAGCGTTGAAGGTGC
CGGGCGTGAGCCCGCCTGGAGCCACCGCTGGTGCA-ATCTTGGTGGTAGT
AGCAAATACTCAAGTGAGAACCTTGAGGACTGAAGTTGGAGAAGGGTTCC
CAGTCGGTCCTAAGGGATTGGAGAAATCCGTTGAGAAGCGGGTCTGGAA-
---------------------------CTTAAATTCTGTCCCGC-TTTTG
ACCGAAAGGGAATGGGGTCAATATTCCCCAACCCGGACACGGAGATAGGA
AATTCATT---TTTCCAAGTGCGGTAACGC-AAACGAACTCGGAGACGTC
GACGGAAGACCCGGGGAAGAGTTGTCTTTTCTTTGTAA-GAGTTCGTGTC
CCTGGAATCGGCTCGTCCGGAGATAGGGACGCT-GTTCTCGTAAAAGCTC
CGCGGCTCTTGCGGAGTCCGGTGCGCTTCTGTCGGCCCTTGCAAATCCGA
GGGAGATGGTGTGATTTTCGTGCCGGTCCGTACCCATATNNNNNNNNNNN
NNNAGTTTATATTTTTTGTTTGGTGTTTGGTCAGCTATAGTGGGGACTGC
TATAAGAGTTTTAATTCGGATTGAGTTAGGGCAATCTGGAAGTTTTTTAG
GAGATGATCAATTATATAATGTTATTGTTACTGCACATGCTTTTGTTATA
ATTTTTTTTATAGTAATACCTATTTTAATTGGAGGTTTTGGAAATTGATT
AGTTCCTTTGATGTTAGGTGCACCAGATATAGCGTTTCCTCGGATAAATA
ATTTAAGATTTTGACTTTTACCTCCGTCTCTTTTTATATTATTTATTTCA
TCAATGGTTGATGTGGGTGTTGGGGCAGGTTGGACTATCTACCCCCCTTT
AGCTTCATTAGAAGGTCATTCGGGAAGATCTGTAGATTTTGCTATTTTTT
CTTTACATTTAGCAGGGGCTTCTTCAATTATAGGGGCTATTAATTTTATT
TCAACAATTATTAATATACGAATGAGAGGAATTTTTATAGAAAAAGTCCC
ACTTTTTGTGTGATCTGTATTAATTACTGCGGTGTTATTATTATTATCCT
TACCTGTTTTGGCTGGGGCTATTACTATATTATTAACAGATCGAAATTTT
AATACGTCTTTTTTTGATCCTTCAGGAGGAGGGGATCCTATTTTATTTCA
ACATTTATTT----------------------------------------
--------------------------------------------------
--------------------------------------------------
--------------------------------------------------
--------------------------------------------------
--------------------------------------------------
--------------------------------------
>Theridiosoma gemmosum
TTTMTTTMAKA------TACATACTAAATTTGTAKTTTAAAATGATTATT
AT-TTCCGCCGATTT--TTAAKTTACCCCAAGGTCTTTAY-TAA-TGCAG
AGTGGGGMTTAAT-TGTAAGTTTA-TATAAAATTTTATATATGAGGATGT
TCAATTCATTTTTAAGATTTACATGTAAAAAT----AATTGTAATAACTT
ACCTAAACATCTACAGTATTATAAACATTAA-ATCCCTTAGATTAAAAA-
AATTTATACMAATTKTWAGA-AAAATTTTTTTTAAAATACCAGTTAATAC
TAATTTATAA-ATAATATTTM---TAATTCAATTATTTTAAAA-ATCTCG
-TTCTATTATACTTAATTAATAGTATAATCTGCTCAATGAA-----ACTA
ATAAATAGCCGCA--------TTTGTGCTAAGGTAGCATAATCATTTGTC
TTTTAAATGAAGTCTAGAACAAAAGATCAAACATTTTAATTAATTTCTTT
-ATTATATA-ATCTCAAACTTATTTTAAATGTAATAAAACATTTATGTAA
AAGAAAGACGACAAGACCCTATTGAACTTAACTATA-GTTAAACTGGGGT
AGTTTATTAATTATTATTTTAAATTA---ACAATAAACA-AAATCCATAA
T------ATGTTAAT---TATATTCAGTTACCATAGGGATAACAGCATAA
TAAATATTATAAGACCTTATATAAATAATA-GATTATGACCTCGATGTTG
AATTAATTA--TCTATTTAAAGCAAAAATTAAATAAGAAAGTCTGTTCGA
CTTTTAAAAATTTACANNNNNNNNNNNNNNNNNNNNNNNNNNNNNNNNNN
NNNNNNNNNNNNNNNNNNNNNNNNNNNNNNNNNNNNNNNNNNNNNNNNNN
NNNNNNNNNNNNNNNNNNNNNNNNNNNNNNNNNNNNNNNNNNNNNNNNNN
NNNNNNNNNNNNNNNNNNNNNNNNNNNNNNNNNNNNNNNNNNNNNNNNNN
NNNNNNNNNNNNNNNNNNNNNNNNNNNNNNNNNNNNNNNNNNNNNNNNNN
NNNNNNNNNNNNNNNNNNNNNNNNNNNNNNNNNNNNNNNNNNNNNNNNNN
NNNNNNNNNNNNNNNNNNNNNNNNNNNNNNNNNNNNNNNNNNNNNNNNNN
NNNNNNNNNNNNNNNNNNNNNNNNNNNNNNNNNNNNNNNNNNNNNNNNNN
NNNNNNNNNNNNNNNNNNNNNNNNNNNNNNNNNNNNNNNNNNNNNNNNCA
CATCC-AGGAAGGCAGCAGGCGCGCAAATTACCCACTCCCGGCACGGGGA
GGTAGTGACGAAAAATAACGATGCGGGACTCTTTCGAGACCCCGTAATCG
GAATGAG-GACAGTCCAAACCCCTTATCGATTAGCAATCGGAAGGCAAGT
CTGGTGCCAGCCGCTGCGGTAACTCCAGCTCCGATAGCGTATATTAATGT
TGCTGCGGTTAAAAAGCTCGTAGTTGGACATCAGTCCGTCCCGGGCGGTC
CGCCG-------------CCAGGCGC--------CCTCGCCCGCCAGGAC
GACACAT--TCCGGCCGGCTTC-CCCGATGATCTTCGCCGGTCGTCGCCG
CGGCGGCCGGCCACTTTACTTTGAAGAAACCAGAGTGCTCAGAGCAGGTC
GCTAAACTTCGCCCGAATGGTGGTGCATGGAATAATGGAACAGGAGGTCG
CCCCCGTCGT--TTGTCGGCTGT---GGGGGGCGCCCTAATGATCGAAAG
GGACAGACGGGGGCATTCGTACTGCGACGCTAGAGGTGAAATTCTTGGAC
CGTCGCAAGACGAACCACATGTTTCCGTTGATCAAGAACGAAAGTCAGAG
GCTCGAAGGCGATCAGATACCGCCCTAGTTCTGACCGTAAACGATGCCAG
CCAGCGATCCGGCTGCGTTCC-T------CAAAC-GACGCGCCGGGCAGC
TTCCGGGAAACCA-AAGCTCTTGGGCTCCGGGGGAA-GTTGAAGGAATTG
GCGGAAGGGCACCACCAGCCTTGGGGCCTGCGGCTTAATTTGACTCAACA
CGGGACAACTCACCCGGCCCGGACACGAGAAGGATTGACAGATTGAGAGC
TCTTTCTTGATTACGTGGGTG-GTGGTGCATGGCCGCTCTTAGTTGGTGG
AGCGATTTGTCTGCTTGATTGCGATAACGAACGAGATTCTAGCCTTCTAA
ATAGACG--TCCCGGCTG-----ACC----TCCGCCGG--GCGACCCCAA
TTTCTTCTTAGAGGGACAGCCGGCTT-CAAGCCGGACGAAACGGACCGGG
GCCGCACGCGCGCCACAATGAAGGAGCCAGCGCGCGCT-CTCCCCCGCCC
GAGAGGGCGGGGCAACCGTTCAGACTCCTTCGTGCTGGGGACAGGGGATT
GCAA-TTGTTCCCCTCGAACGAGGAAAGCCCAGTAAGCG-CGAGTCATCA
GCTCG-CGTTGACTAAGTCCCTGCCCTTTGCCCACACCGCCCGTCGCTGT
TTCCGATTGAATGATCGGGTGAGGTCTTCGGACCGACCCACGGACCGG-C
CTC------CGGGC-CGGGCCGT--CGTGCCGGAAAGACGATCGAACTGG
ACCCTTTAGAGGAAGCAAAAGTCGTAACAAGGTTACCNNNNNNNNNNNNN
NNNNNNNNNNNNNNNNNNNNNNNNNNNNNNNNNNNNNNNNNNNNNNNNNN
NNNNNNNNNNNNNNNNNNNNNNNNNNNNNNNNNNNNNNNNNNNNNNNNNN
NNNNNNNNNNNNNNNNNNNNNNNNNNNNNNNNNNNNNNNNNNNNNNNNNN
NNNNNNNNNNNNNNNNNNNNNNNNNNNNNNNNNNNNNNNNNNNNNNNNNN
NNNNNNNNNNNNNNNNNNNNNNNNNNNNNNNNNNNNNNNNNNNNNNNNNN
NNNNNNNNNNNNNNNNNNNNNNNNNNNNNNNNNNNNNNNNNNNNNNNNNN
NNNNNNNNNNNNNNNNNNNNNNNNNNNNNNNNNNNNNNNNNNNNNNNNNN
NNNNNNNNNNNNNNNNNNNNNNNNNNNNNNNNNNNNNNNNNNNNNNNNNN
NNNNNNNNNNNNNNNNNNNNNNNNNNNNNNNNNNNNNNNNNNNNNNNNNN
NNNNNNNNNNNNNNNNNNNNNNNNNNNNNNNNNNNNNNNNNNNNNNNNNN
NNNNNNNNNNNNNNNNNNNNNNNNNNNNNNNNNNNNNNNNNNNNNNNNNN
NNNNNNNNNNNNNNNNNNNNNNNNNNNNNNNNNNNNNNNNNNNNNNNNNN
NNNNNNNNNNNNNNNNNNNNNNNNNNNNNNNNNNNNNNNNNNNNNNNNNN
NNNNNNNNNNNNNNNNNNNNNNNNNNNNNNNNNNNNNNNNNNNNNNNNNN
NNNNNNNNNNNNNNNNNNNNNNNNNNNNNNNNNNNNNNNNNNNNNNNNNN
NNNNNNNNNNNNNNNNNNNNNNNNNNNNNNNNNNNNNNNNNNNNNNNNNN
NNNNNNNNNNNNNNNNNNNNNNNNNNNNNNNNNNNNNNNNNNNNNNNNNN
NNNNNNNNNNNNNNNNNNNNNNNNNNNNNNNNNNNNNNNNNNNNNNNNNN
NNNNNNNNNNNNNNNNNNNNNNNNNNNNNNNNNNNNNNNNNNNNNNNNNN
NNNNNNNNNNNNNNNNNNNNNNNNNNNNNNNNNNNNNNNNNNNNNNNNNN
NNNNNNNNNNNNNNNNNNNNNNNNNNNNNNNNNNNNNNNNNNNNNNNNNN
NNNNNNNNNNNNNNNNNNNNNNNNNNNNNNNNNNNNNNNNNNNNNNNNNN
NNNNNNNNNNNNNNNNNNNNNNNNNNNNNNNNNNNNNNNNNNNNNNNNNN
NNNNNNNNNNNNNNNNNNNNNNNNNNNNNNNNNNNNNNNNNNNNNNNNNN
NNNNNNNNNNNNNNNNNNNNNNNNNNNNNNNNNNNNNNNNNNNNNNNNNN
NNNNNNNNNNNNNNNNNNNNNNNNNNNNNNNNNNNNNNNNNNNNNNNNNN
NNNNNNNNNNNNNNNNNNNNNNNNNNNNNNNNNNNNNNNNNNNNNNNNNN
NNNNNNNNNNNNNNNNNNNNNNNNNNNNNNNNNNNNNNNNNNNNNNNNNN
NNNNNNNNNNNNNNNNNNNNNNNNNNNNNNNNNNNNNNNNNNNNNNNNNN
NNNNNNNNNNNNNNNNNNNNNNNNNNNNNNNNNNNNNNNNNNNNNNNNNN
NNNNNNNNNNNNNNNNNNNNNNNNNNNNNNNNNNNNNNNNNNNNNNNNNN
NNNNNNNNNNNNNNNNNNNNNNNNTGCCCAGTGGGCCACTTTTGGTAAGC
AGAACTGGCGCTGTGGGATGAACCAAACGCCGGGTTACGGTGTCCGATGC
GAGACGCTCATGAGACCCCATAAAAGGTGTTGGTTGCTCCTGA-CAGCAG
GAGGGTGGCCAT-GGAAGTCGGAATCCCCTAAGGAGTGTGT-AACAACTC
ACCTGCCGAAG--CAACTAGCCCTGAAAATGGATGACGCTCC-AGCGTCG
AACCCATACCCGGCCGCCTC-CGTTAAAACCGAATC-------------A
CTTTAAAACGAGGCGAGTAGGAGGGTCGCGGAGGAGAGCGTCGAAGGTGC
CGGGCGCGAGCCCGCCTGGAGCCTCCTCCGGTGCAGATCTTGGTGGTAGT
AGCAAATATTCGAGTGAGAACCTCGAAGACTGAAGACGGAGAAGGGTTCC
CAGTCGGACCTGAGGAACTGGCGAAAGCCATTCTAACAGTGTGGACATTA
CGAAACGAAGTCCT-------------------TTTT-TTGCACAAGCAT
GCCGAAAGGGAATGGGGTTAATAATCCCCAACCCGGACACGGAGATCGGG
CCTTCGGG-----CTCAAGTGCGGCGACGCAAACCGAACTCGGGGACGCT
GGCGGAGGACCCGGGGATGAGTTATCTTTTCTTCGTAAGGGGAGCGCGTC
CCTGGAATCGAGTCGCTCGGAGATAGGGACGCCGGCCCCCGCAAGAGCGC
CGCGGATCTTGCGGCGTCCGGTGCGCCTCCGCCGGCCCTTGAAAACCCGA
GGGAGAGGGTGTGATTCTCGTGCCGGGCCGTACCCGAATNNNNNNNNNNN
NNCACGTTGTATTTGGTTTTTGGGGCTTGRGCTGCTATAGTAGGAACTGC
TATAAGAGTTTTAATTCGAAGAGAATTAGGGCAACCTGGTAGGTTTATAG
GGGATGATCAGTTGTACAATGTAATTGTAACAGGGCATGCATTTGTTATA
ATTTTTTTTATAGTTATACCAATCTTGATTGGGGGATTTGGAAATTGACT
AGTTCCTTTAATATTAGGGGCGCCTGATATAGCCTTTCCACGAATAAATA
ATTTAAGTTTTTGGTTGCTTCCACCTTCTTTATTTTTGTTATTTATTTCA
TCTATAGTTGAAATAGGAGTTGGGTCTGGGTGGACTGTTTATCCACCCTT
GGCAGGATTAGAGGGGCATTCTGGTAGATCTGTAGACTATGCTATTTTTT
CTTTGCATTTGGCAGGGGCTTCTTCTATTATAGGGGCTATTAATTTTATT
TCTACTATTTTAAATATACGGTTATATGGGGTGAGAATAGATAAAATCCC
TTTGTTTGTGTGATCTGTTTTAATTACAGCAGTATTATTATTGCTTTCAT
TACCTGTTTTAGCAGGGGCTATCACTATATTATTAACTGATCGAAATTTT
AATACTTCTTTTTTTGATCCTGCTGGGGGGGGGGATCCTATTTTATTCCA
ACATTTATTTTCGTAAGAGTACCGGAGGCAAGGCCCCCAGGAAGCAGTTG
GCCACCAAGGCRGCCCGTAAGAGCGCCCCTGCAACCGGAGGCGTCAAGAA
GCCCCATCGTTACAGGCCTGGAACCGTAGCGCTCAGGGAAATCCGTCGTT
ATCAGAAATCCACCGAGCTTCTGATCCGCAAATTGCCCTTCCAACGCTTG
GTCAGGGAGATCGCTCAGGACTTCAAGACCGATTTGCGATTCCAGAGCTC
TGCCGTCATGGCTCTGCAGGAGGCTAGCGAGGCTTACTTGGTCGGATTGT
TCGAAGACACCAACTTGTGCGCAATTCACGCCAAGAGA
>TSMD 001 THAI
NNNNNNNNNNNNNNNNNNNNNNNNNNNNNNNNNNNNNNNNNNNNNNNNNN
NNNNNCCGCCGATAATAT-TTTGTACACCAAGTTCTTTTT-TAA-TGCAT
AATGGAGCATAAT-TTTGAGTTTT-ATTAAAAATTTATATAGGAGGCTTT
ACA--ATTAATTTTATAATTTTATTGTAAATA---ATTTTATAAAAAATG
ACCTAAACCTCTAATTTATATAAAACATTTGAATCACTTAGATTAAATT-
TTATTTAACAAATTTTAAAA--AAATTTATTAACAAAAACCATTTACAAC
TAATTGTGTA-GTAATATTTT---ATAGTCAAAATATTTTTATTATCTCT
TTTTTATAGATATTAATTTTAAGTAAAACCTGCTCAATGAA---AATATT
TTATATAGCCGCAA------TACTGTGCTAAGGTAGCATAATCATTTGTT
TTTTAATTAAAAACTAGAATGAATGGTTTAACATTTTAATTTCTTTTTTA
AAATTTAT--TTTTTTAATTTATATTAAAAATAAAAATATTTTTATAAAA
AAAAAAGACGACAAGACCCTATTGAACTTAACTTTA-GTTTAGCTGGGGC
AGCTAATTAATTATTATTTTAATTTT---TATTTTTATA--AATATCTAA
T-----AAAATTAA-----TAACCAAGTTACCTTAGGGATAACAGCATAA
TATCTTTTTCCAGTTCATATACAAAAAGAA-GTTTATGANNNNNNNNNNN
NNNNNNNNNNNNNNNNNNNNNNNNNNNNNNNNNNNNNNNNNNNNNNNNNN
NNNNNNNNNNNNNNNNNNNNNNNNNNNNNNNNNNNNNNNNNNNNNNNNNN
NNNNNNNNNNNNNNNNNNNNNNNNNNNNNNNNNNNNNNNNNNNNNNNNNN
NNNNNNNNNNNNNNNNNNNNNNNNNNNNNNNNNNNNNNNNNNNNNNNNNN
NNNNNNNNNNNNNNNNNNNNNNNNNNNNNNNNNNNNNNNNNNNNNNNNNN
NNNNNNNNNNNNNNNNNNNNNNNNNNNNNNNNNNNNNNNNNNNNNNNNNN
NNNNNNNNNNNNNNNNNNNNNNNNNNNNNNNNNNNNNNNNNNNNNNNNNN
NNNNNNNNNNNNNNNNNNNNNNNNNNNNNNNNNNNNNNNNNNNNNNNNNN
NNNNNNNNNNNNNNNNNNNNNNNNNNNNNNNNNNNNNNNNNNNNNNNNNN
NNNNNNNNNNNNNNNNNNNNNNNNNNNNNNNNNNNNNNNNNNNNNNNNNN
NNNNNNNNNNNNNNNNNNNNNNNNNNNNNNNNNNNNNNNNNNNNNNNNNN
NNNNNNNNNNNNNNNNNNNNNNNNNNNNNNNNNNNNNNNNNNNNNNNNNN
NNNNNNNNNNNNNNNNNNNNNNNNNNNNNNNNNNNNNNNNNNNNNNNNNN
NNNNNNNNNNNNNNNNNNNNNNNNNNNNNNNNNNNNNNNNNNNNNNNNNN
NNNNNNNNNNNNNNNNNNNNNNNNNNNNNNNNNNNNNNNNNNNNNNNNNN
NNNNNNNNNNNNNNNNNNNNNNNNNNNNNNNNNNNNNNNNNNNNNNNNNN
NNNNNNNNNNNNNNNNNNNNNNNNNNNNNNNNNNNNNNNNNNNNNNNNNN
NNNNNNNNNNNNNNNNNNNNNNNNNNNNNNNNNNNNNNNNNNNNNNNNNN
NNNNNNNNNNNNNNNNNNNNNNNNNNNNNNNNNNNNNNNNNNNNNNNNNN
NNNNNNNNNNNNNNNNNNNNNNNNNNNNNNNNNNNNNNNNNNNNNNNNNN
NNNNNNNNNNNNNNNNNNNNNNNNNNNNNNNNNNNNNNNNNNNNNNNNNN
NNNNNNNNNNNNNNNNNNNTGTTTCCATTAATCAAGAACGAAAGTTAGAG
GTTCGAAGGCGATCAGATACCGCCCTAGTTCTAACCATAAACGATGCCAG
CCAGCGATCCGGCTGTGTTCC-T------CAAAT-GACACGCCGGGCAGC
TTCCGGGAAACCA-AAGCTTTTGGGTTCCGGGGGAA-GTTAAAGGAATTG
ACGGAAGGGCACCACCAGTAGTGGAGCTTGCGGTTTAATTTGACTCAACA
CGGGACATCTCACCCGACCCGGACACAGGAAGGATTGACAGATTGAGAGC
TCTTTCTTGATTCTGTGGTAG-GTGGTGCATGGCCATTCTTAGTTGGTGG
AGCGATTTGTCTGGTTAATTCCGTTAACGATCGAGACTCTAGCCTACTAA
ATAGACG--TTCCGATCA-----CTC-----AAGTCGG--ACG-------
-TTCTTCTTAGAGGGACAAGCGGCGT-TTAGCCGCACGAGACAGATCGGG
GCCACACGCGTGCTACATTGAAGGAATCAGCGTGTGCT-TTCCCTGTCCG
ACAGGACTGGGTAACCCGTTGAACTTCCTTCGTGCTGGGGATAGGAAATT
GTAA-TTATTTTCCTTGAACGAGGAACTTCCAGTAAGCA-CGAGTCATCA
GCTCG-TGTTGATTACGTCCCTGCCCTTTGTGCACACCGCCCGTCGCTAT
TACCGATTGAATTATTTAGTGAGATTCTCAGACTGGCTCTCGGCGTGG-C
CTT------CGGGT-CGTGCCGG--TGTGCCGGAAAGATAATCGAACTTG
ATTATTTAGAGGAAATAAAAGTCGTAACAAGGTTACCATAAATAAGCGGA
GGAAAAGAAACCAACAGGGATTCCCTGAGTAACGGCGAGCGAAAAGGGAA
GAGCCCAGCGCCGAATCCCGAGCCCTT--TGGGTTTCTGGGAAATGTGGC
GTTTAGGAGCGA-GCGTGCCGGAGGTT-G-AC-TCTGCAGCAAGTCCCCC
TGACCGGGGCT-TTT--ATCCAGAGCGGGTGCGAGGCCCATAGCTGCTAG
GTC-TC--CTTCGGATGCGAACTCCTTGGAGTCGGGTTGCTTGGGAGTGC
AACCCTAATCGGGTGGTAAACTCCACCTAAGGCTAAATACGGCCGTGAGA
CCGATAGCAAACAATTTGAAGAGAGAGTTCAAGAGTACGTGAAACTGCTC
AGAGGTAAACAGGTGGGCCCTCGAAATCCTG-TGGTG-G-GAGGATTCAG
--TCAAAG-----GGCGAGAGCC--------TTGCGTGTCCTAA------
-TTCATGATTTGATC---------CGTGAC----------------GGAC
TATCAGGATCGTTTGCTCTCTCGC------ACGGCGACGC-AATTCT--T
--TCCTGCCCGAA-GGACGCCGCAACCGGTTGGGAGACGGCTTGAAA---
--GGTGGAC-TAAGCA----------TAGGTGGCCGGCTG----------
---CTGCTCTTGTGGTAGTC-------------A-------------GTC
GGT--GTCTGGGCTGT-----CCGTCAGTGGCACGTA-------------
--------TCCCGACCGTGGTGAC--------ACGAAGCCCG-CTCACAT
GGGCTTCTCCGTCTCCTCCTTAACTGGACGGCGGACTTTGTGACGTGGCA
GGGGTTCTCCGCACCGTGGGCGCACAGAAA------CATCTGTCGGCCAC
GCGGTCAGTAGTCCTCGAGATGGCCACGC---------------------
---------------------------------T--TT--TCCGTTG--G
AG-GCTGACGGTTGGCGGCGAGTAGGTCNNNNNNNNNNNNNNNNNCCAAG
GAGTCTAACATGTGTGCGAGTCAATGGGACTTGAATATGCCCAGAGGCGC
AATGAAAGCAAAGGTCGGAGCCA-------CTCCGACTG-TGTTGGGATC
CCTT-C-GCCTTC-----GAGCGAGGGGCGCACCAACGACCCGTCCT--A
T-----CCGTTT-CA---TCGGTTGGGCGGAGTCTGAGCATACACGTTGG
GACCCGAAAGATGGTGAACTATGCCCGGGCAGGACGAGGCCAGAGGAAAC
TCTGGTGGAGGTCCGCAGCGGTTCTGACGTGCAAATCGATCGTCAGNNNN
NNNNNNNNNNNNNNNNNNNNNNNNNNNNNNNNNNNNNNNNNNNNNNNNNN
NNNNNNNNNNNNNNNNNNNNNNNNNNNNNNNNNNNNNNNNNNNNNNNNNN
NNNNNNNNNNNNNNNNNNNNNNNNNNNNNNNNNNNNNNNNNNNNNNNNNN
NNNNNNNNNNNNNNNNNNNNNNNNNNNNNNNNNNNNNNNNNNNNNNNNNN
NNNNNNNNNNNNNNNNNNNNNNNNNNNNNNNNNNNNNNNNNNNNNNNNNN
NNNNNNNNNNNNNNNNNNNNNNNNNNNNNNNNNNNNNNNNNNNNNNNNNN
NNNNNNNNNNNNNNNNNNNNNNNNNNNNNNNNNNNNNNNNNNNNNNNNNN
NNNNNNNNNNNNNNNNNNNNNNNNNNNNNNNNNNNNNNNNNNNNNNNNNN
NNNNNNNNNNNNNNNNNNNNNNNNNNNNNNNNNNNNNNNNNNNNNNNNNN
NNNNNNNNNNNNNNNNNNNNNNNNNNNNNNNNNNNNNNNNNNNNNNNNNN
NNNNNNNNNNNNNNNNNNNNNNNNNNNNNNNNNNNNNNNNNNNNNNNNNN
NNNNNNNNNNNNNNNNNNNNNNNNNNNNNNNNNNNNNNNNNNNNNNNNNN
NNNNNNNNNNNNNNNNNNNNNNNNNNNNNNNNNNNNNNNNNNNNNNNNNN
CAGTCGGCCCTAAGGGATCGGAGAAATCCGTTCTGAAGCGGGACGTTAAT
ATCAT--------TGTGAAACACTGTGACTTGTGTTTGTCCCGC-TGCCG
ACCGAAAGGGAATGGGGTCAATATTCCCCAACCCGGACACGGAGATAGTG
CCCTCGGG-----CACAAGTGCGGCAACGC-AACCGAACTCGGAGACGTC
GGCGGAGGACCCGGAGAAGAGTTGTCTTTTCTTTGTAA-GAGTTCGTGTC
CCTGGAATCGGCTCATCCGGAGATAGGGACGCT-GTTCTCGTAAAAGCAC
CGCGGCTCTTGCGGTGTCCGGTGCGCCTCTGCCGGCCCTTGCAAATCCGA
GGGAGAGAGTGTGATTTTCGTGCCGGTCCGTACCCATATCCGCAGCAGGT
CTAACTTTATATTTATTATTTGGGGCTTGATCAGCTATAGTTGGGACTGC
AATAAGAGTATTAATTCGAGTGGAATTAGGAAAATTAGGAAGATTTCTAG
GTGATGATCAATTATATAATGTTATTGTTACTGCTCATGCATTTATTATA
ATTTTTTTTATAGTGATACCTATTTTAATTGGAGGGTTTGGAAATTGACT
AGTACCTTTAATATTAGGGGCTCCTGATATAGCATTTCCTCGAATAAATA
ATTTGAGATTTTGATTACTTCCTCCTTCTTTAATATTATTATTTATTTCT
TCAATAATTGAAATAGGAGTAGGGGCTGGATGAACTATTTATCCTCCTTT
ATCTTCTTTAGAGGGGCATAGAGGTAGATCAGTAGATTTTGCTATTTTTT
CTTTACATTTGGCTGGGGCTTCTTCAATTATAGGAGCTATCAATTTTATT
TCTACTATTTTAAATATACGTTCTTTTGGTATAAGTATAGAAAAAATTTC
TTTGTTTGTTTGGTCAGTTTTAATCACTGCTGTTTTATTATTATTATCTT
TACCGGTTTTAGCTGGAGCTATTACTATACTTTTAACTGATCGAAATTTT
AATACATCATTTTTTGACCCGGCTGGTGGAGGAGATCCAGTCTTATTTCA
ACATTTATTTCCGTAAGAGTACTGGAGGKAAGGCCCCCAGAAAGCAGTTG
GCRACTAAGGCTGCCCGTAAAAGCGCCCCTGCAACCGGAGGTGTCAAGAA
ACCCCATCGTTACAGGCCTGGAACTGTTGCCCTCAGAGAAATCCGTCGTT
ATCAGAAATCTACYGAACTTCTGATCCGAAAATTGCCCTTCCAACGGCTG
GTYCGAGAAATCGCCCARGATTTCAAGACCGAYTTGCGMTTCCAAAGCTC
TGCTGTCATGGCATTGCAAGAAGCCAGTGAAGCTTACTTAGTTGGACTTT
TYGAGGACACCAATCTGTGCGCTATCCATGCYAAGAGA
>Coddingtonia euryopoides
ATTTATAGTAT-----TTACTTAATAGTATATTTGTAACCAAAATAAATT
TATTTCCGCCTATTTAT--ATTTTCCACCAAGGTCTTTTTATAA-TTCAT
AATTGAGAATAAA-TTTTAGTTAG-TTTTAAATTTTATATAGGAGGATGT
ACACAAATTTTTAAAATTAAGGTGTTAATAAT----TTACGTAAAATCTT
ACCTAAACCTCTACAGAATAAATAACCTAAAAATCTCTTAGTTTCAATT-
TATTTAAAAATTTGTAAATT-AAATRTTACAATCAATTACCATTGATCAC
TAAAAATTTA-ATATTTAAAA---ATTTTCAAAATTATTATAA-ATATCT
-TTTTTACAGAATTTATTATAAATATAACCTGCTAACTGAT-----KATT
TTTAACAGCTGCAA--TTGATTTTGTACTAAGGTAGCATAATCATTAGTC
TCCTAATTAGAGTCCAGAATGAAAGGTATAACATTTTAAAAKCTTTTTTT
-TATAAGA--CTTTTGAATTTACATTAAAGGTTAAAATTCCTTTATTTTA
TTGAAAGACGACAAGACCCTATTGAACTTTACTTAA-GTTTAACTGGGGA
AGTTAATTAAATATCATTTTAMCATA-KATTACTATTA---AAGAACCAA
T-----ATAATTGMATATTAGAATAAGTTACCATAGGGATAACAGGGTAA
TTAATTTTTGAAGATCTTATATAAAAATTA-GTTTGCGACCTCGATGTTG
AATTATTAT--CCTTTTAAATGCAATAATTTAAATAGTAAGTCTGTTCYA
CTTTTAAATTTTTACANNNNNNNNNNNNNNNNNNNNNNNNNNNNNNNNNN
NNNNNNNNNNNNNNNNNNNNNNNNNNNNNNNNNNNNNNNNNNNNNNNNNN
NNNNNNNNNNNNNNNNNNNNNNNNNNNNNNNNNNNNNNNNNNNNNNNNNN
NNNNNNNNNNNNNNNNNNNNNNNNNNNNNNNNNNNNNNNNNNNNNNNNNN
NNNNNNNNNNNNNNNNNNNNNNNNNNNNNNNNNNNNNNNNNNNNNNNNNN
NNNNNNNNNNNNNNNNNNNNNNNNNNNNNNNNNNNNNNNNNNNNNNNNNN
NNNNNNNNNNNNNNNNNNNNNNNNNNNNNNNNNNNNNNNNNNNNNNNNNN
NNNNNNNNNNNNNNNNNNNNNNNNNNNNNNNNNNNNNNNNNNNNNNNNNN
NNNNNNNNNNNNNNNNNNNNNNNNNNNNNNNNNNNNNNNNNNNNNNNNNN
NNNNNNNNNNNNNNNNNNNNNNNNNNNNNNNNNNNNNNNNNNNNNNNNNN
NNNNNNNNNNNNNNNNNNNNNNNNNNNNNNNNNNNNNNNNNNNNNNNNNN
NNNNNNNNNNNNNNNNNNNNNNNNNNNNNNNNNNNNNNNNNNNNNNNNNN
NNNNNNNNNNNNNNNNNNNNNNNNNNNNNNNNNNNNNNNNNNNNNNNNNN
NNNNNNNNNNNNNNNNNNNNNNNNNNNNNNNNNNNNNNNNNNNNNNNNNN
NNNNNNNNNNNNNNNNNNNNNNNNNNNNNNNNNNNNNNNNNNNNNNNNNN
NNNNNNNNNNNNNNNNNNNNNNNNNNNNNNNNNNNNNNNNNNNNNNNNNN
NNNNNNNNNNNNNNNNNNNNNNNNNNNNNNNNNNNNNNNNNNNNNNNNNN
NNNNNNNNNNNNNNNNNNNNNNNNNNNNNNNNNNNNNNNNNNNNNNNNNN
NNNNNNNNNNNNNNNNNNNNNNNNNNNNNNNNNNNNNNNNNNNNNNNNNN
NNNNNNNNNNNNNNNNNNNNNNNNNNNNNNNNNNNNNNNNNNNNNNNNNN
NNNNNNNNNNNNNNNNNNNNNNNNNNNNNNNNNNNNNNNNNNNNNNNNNN
NNNNNNNNNNNNNCAGATACCGCCCTAGTTCTGACCGTAAACTATGACAG
CCAGCGATCCGACACCGTTCC-T------CAAAT-GACACGTCGGGAAAC
TTCCGGGAAACCACAAGCTTTTGGTTTCCGGGGGAA-GTTAAAGGAATTG
GCGGAAGGGCACCACCAGGAATGGAGTCTGCGGCTTAATTTGACTCAACA
CGGGAAAACTTACCTGGCCCGGACACGGGAAGGATTGACAGATTAATAGC
CCTTTCTTGATTCCGTGGGTG-GTGGTGCATGGCCGTTCTTAGTTCGTGG
AGCGATTTGTCTGGTTAATTCCGTTAACGAACGAGACTCTAGCCTATTAA
CTAGACG--ACCGGATCC---------AATGCGATCCG--GCG-CCCAAA
TTTCTTCTTAGAGGGACAAGCGGCTC-TCAGCCGCACGAAAAGGACCGGG
GCCGCACGCGCACTACATTGAAGGAGTCAGCGTGTGTT-CTCCCCGTCCG
ATACGACAGGGTAACCCGTTGAACCTCCTTCGTGCTTGGGACAGGGACTT
GAAA-CTGTGACCCTCTAACGAGGAATTCCCAGTAAGCG-CGAGTCATTA
GCTCG-TGCTGATTAAGTCCCTGCCCTTTGCACACACCGCCCGTCGCTAC
TACCGATTGGATGGCTCGGTGAGGCCTTCCGACCGGCATTCCTGATCGAT
TCC------------TGTGACGGTGCTTGCGGGGAAAAAGCCCTAACCCG
GTCATTTAGAGGAAGTAAAAGTCGTAACAAGGTTTCC-------------
--------------------------------------------------
--------------------------------------------------
--------------------------------------------------
--------------------------------------------------
--------------------------------------------------
--------------------------------------------------
--------------------------------------------------
--------------------------------------------------
--------------------------------------------------
--------------------------------------------------
--------------------------------------------------
--------------------------------------------------
--------------------------------------------------
--------------------------------------------------
--------------------------------------------------
--------------------------------------------------
--------------------------------------------------
--------------------------------------------------
--------------------------------------------------
--------------------------------------------------
--------------------------------------------------
--------------------------------------------------
--------------------------------------------------
--------------------------------------------------
--------------------------------------------------
--------------------------------------------------
--------------------------------------------------
--------------------------------------------------
--------------------------------------------------
--------------------------------------------------
--------------------------------------------------
--------------------------------------------------
--------------------------------------------------
--------------------------------------------------
--------------------------------------------------
--------------------------------------------------
--------------------------------------------------
--------------------------------------------------
--------------------------------------------------
--------------------------------------------------
--------------------------------------------------
--------------------------------------------------
--------------------------------------------------
--------------------------------------------------
--------------------------------------------------
--------------------------------------------------
--------------------------------------------------
--------------------------------------------------
--GACATTATATTTGATTTTTGGAACTTGGGCAGGAATAGTAGGAACTGC
TATAAGGGTGTTAATTCGAATTGAGTTAGGTCAACCAGGAAGATTTTTAG
GTGATGATCAAGTTTATAATGTAGTAGTTACTGCTCATGCTTTTGTTATA
ATTTTTTTTATAGTAATACCTATTTTRATTGGGGGGTTTGGAAATTGATT
AGTCCCTTTAATATTAGGAGCTCCAGATATAGCATTTCCACGAATAAATA
ATTTAAGATTTTGATTATTRCCTCCATCTTTATTTTTATTATTTATTTCA
TCAATAGTAGAGATGGGAGTTGGGGCGGGGTGAACTGTTTAYCCTCCTTT
AGCTGGATTAGARGGACATTCAGGAGGAGCTGTAGATTTTGCTATTTTTT
CTTTACATTTAGCTGGTGCGTCTTCAATTATAGGRGCTGTTAATTTTATT
TCTACTATTATTAATATRCGAAGAGAAGGAATAAGGATAGAAAAAGTTCC
TTTATTTGTRTGATCTGTTTTAATTACTGCAGTTTTRTTATTATTATCTC
TTCCTGTGTTAGCAGGAGCAATTACTATATTATTAACAGATCGAAATTTT
AATACTTCATTTTTNNNNNNNNNNNNNNNNNNNNNNNNNNNNNNNNNNNN
NNNNNNNNNNTCGTAAGAGTACCGGAGGCAAAGCCCCCAGGAAGCAGTTG
GCCACCAAGGCTGCTCGTAAGAGCGCCCCTGCCACCGGTGGTGTTAAGAA
ACCCCACAGATACAGGCCTGGTACTGTGGCTYTGAGAGAAATCCGTCGTT
ACCAAAAATCGACTGAGCTGTTGATCAGGAAATTGCCTTTCCAACGCTTG
GTTAGAGAGATCGCTCAGGATTTCAAGACTGATCTGCGTTTCCAGAGCTC
AGCTGTTATGGCTYTGCAGGAAGCCAGTGAAGCTTACCTTGTCGGTTTGT
TTGAGGACACTAACTTGTGCGCTATTCACGCCAAGCGA
>Mysmena MYSM 037 THAI
NNNNNNNNNNNNNNNNNNNNNNNNNNNNNNNNNNNNNNNNNNNNNNNNNN
NNNNNCCGCCGATTTAATATAGTTACACCAATATCTTTGW-TAA-TGCAG
AAGGGGGCTTAAA-TGTTAGTTAA-TCTAAAATTTTATATAGGTGGCYGT
AAACACATTTTAAAAATAATTGGTGTA---------AATTAAAATAACTG
ACCTAAACCTCTAAAGTAAATTTAACATCAA-ATCTATTAGTATAAAAG-
TAATTTAACCAATAAAATTT--AAGGAATTTAGAAAACACCATTTATAAC
TANNNNNNNNNNNNNNNNNNNNNNNNNNNNNNNNNNNNNNNNNNNNNNNN
--------------------------------------------------
--------------------------------------------------
--------------------------------------------------
--------------------------------------------------
--------------------------------------------------
--------------------------------------------------
--------------------------------------------------
--------------------------------------------------
--------------------------------------------------
----------------NNNNNNNNNNNNNNNNNNNNNNNNNNNNNNNNNN
NNNNNNNNNNNNNNNNNNNNNNNNNNNNNNNNNNNNNNNNNNNNNNNNNN
NNNNNNNNNNNNNNNNNNNNNNNNNNNNNNNNNNNNNNNNNNNNNNNNNN
NNNNNNNNNNNNNNNNNNNNNNNNNNNNNNNNNNNNNNNNNNNNNNNNNN
NNNNNNNNNNNNNNNNNNNNNNNNNNNNNNNNNNNNNNNNNNNNNNNNNN
NNNNNNNNNNNNNNNNNNNNNNNNNNNNNNNNNNNNNNNNNNNNNNNNNN
NNNNNNNNNNNNNNNNNNNNNNNNNNNNNNNNNNNNNNNNNNNNNNNNNN
NNNNNNNNNNNNNNNNNNNNNNNNNNNNNNNNNNNNNNNNNNNNNNNNNN
NNNNNNNNNNNNNNNNNNNNNNNNNNNNNNNNNNNNNNNNNNNNNNNNNN
NNNNNNNNNNNNNNNNNNNNNNNNNNNNNNNNNNNNNNNNNNNNNNNNNN
NNNNNNNNNNNNNNNNNNNNNNNNNNNNNNNNNNNNNNNNNNNNNNNNNN
NNNNNNNNNNNNNNNNNNNNNNNNNNNNNNNNNNNNNNNNNNNNNNNNNN
NNNNNNNNNNNNNNNNNNNNNNNNNNNNNNNNNNNNNNNNNNNNNNNNNN
NNNNNNNNNNNNNNNNNNNNNNNNNNNNNNNNNNNNNNNNNNNNNNNNNN
NNNNNNNNNNNNNNNNNNNNNNNNNNNNNNNNNNNNNNNNNNNNNNNNNN
NNNNNNNNNNNNNNNNNNNNNNNNNNNNNNNNNNNNNNNNNNNNNNNNNN
NNNNNNNNNNNNNNNNNNNNNNNNNNNNNNNNNNNNNNNNNNNNNNNNNN
NNNNNNNNNNNNNNNNNNNNNNNNNNNNNNNNNNNNNNNNNNNNNNNNNN
NNNNNNNNNNNNNNNNNNNNNNNNNNNNNNNNNNNNNNNNNNNNNNNNNN
NNNNNNNNNNNNNNNNNNNNNNNNNNNNNNNNNNNNNNNNNNNNNNNNNN
NNNNNNNNNNNNNNNNNNNNNNNNNNNNNNNNNNNNNNNNNNNNNNNNNN
NNNNNNNNNNNNNCAGATACCGCCCTAGTTCTAACCATAAACGATGCCAG
CCAGCGATCCGTCTGTGTTCC-T------CAAAT-GACACGACGGGCAGC
TTCCGGGAAACCA-AAGCTTTTGGGTTCCGGGGGAA-GTTAAAGGAATTG
GCGGAAGGGCACCACCAGGAATGGGGCCTGCGGCTTAATTTGACTCAACA
CGGGAAAACTTACCCGGCCCGGACACAGGAAGGATTGACAGATTAAGAGC
TCTTTCTTGATTCTGTGGGTG-GTGGTGCATGGCCGTTCTTAGTTGGTGG
AGCGATTTGTCTGGTTAATTCCGATAACGAACGAGACTCTAGCCTACTAA
ATAGGCG-ATTCCGATCC-----TAT-----CAGTCGG--ACG-------
-TTCTTCTTAGAGGGACAAGCGGCGT-TTAGCCGCACGAGACAGACCGGG
GCCGCACGCGCGCCACATTGAAGGAATCAGCGTGTGCT-TTCCCGGTCCG
ACAGGATTGGGTAACCCGTTGAACCTCCTTCGTGCTGGGGATAGAACCTT
GTAACTTAGT--TCTTGAACGAGGAATTCCCAGTAAGCA-CGAGTCATCA
GCTCG-TGTTGATTACGTCCCTGCCCTTTGCACACACCGCCCGTCGCTAC
TACCGATTGAATGATTAAGTGAGGCCTTCGGACTGGCGCTCGGACTGG-C
CTT------CGGGT-CGAGCCGA--AGTGCCGGAAAGATGGCCAAACTTG
ATCACTTAGAGATAGTAAAAGTCGTAACAAGGTTTCCNNNNNNNNNNNNN
NNNNNNNNNNNNNNNNNNNNNNNNNNNNNNNNNNNNNNNNNNNNNNNNNN
NNNNNNNNNNNNNNNNNNNNNNNNNNNNNNNNNNNNNNNNNNNNNNNNNN
NNNNNNNNNNNNNNNNNNNNNNNNNNNNNNNNNNNNNNNNNNNNNNNNNN
NNNNNNNNNNNNNNNNNNNNNNNNNNNNNNNNNNNNNNNNNNNNNNNNNN
NNNNNNNNNNNNNNNNNNNNNNNNNNNNNNNNNNNNNNNNNNNNNNNNNN
NNNNNNNNNNNNNNNNNNNNNNNNNNNNNNNNNNNNNNNNNNNNNNNNNN
NNNNNNNNNNNNNNNNNNNNNNNNNNNNNNNNNNNNNNNNNNNNNNNNNN
NNNNNNNNNNNNNNNNNNNNNNNNNNNNNNNNNNNNNNNNNNNNNNNNNN
NNNNNNNNNNNNNNNNNNNNNNNNNNNNNNNNNNNNNNNNNNNNNNNNNN
NNNNNNNNNNNNNNNNNNNNNNNNNNNNNNNNNNNNNNNNNNNNNNNNNN
NNNNNNNNNNNNNNNNNNNNNNNNNNNNNNNNNNNNNNNNNNNNNNNNNN
NNNNNNNNNNNNNNNNNNNNNNNNNNNNNNNNNNNNNNNNNNNNNNNNNN
NNNNNNNNNNNNNNNNNNNNNNNNNNNNNNNNNNNNNNNNNNNNNNNNNN
NNNNNNNNNNNNNNNNNNNNNNNNNNNNNNNNNNNNNNNNNNNNNNNNNN
NNNNNNNNNNNNNNNNNNNNNNNNNNNNNNNNNNNNNNNNNNNNNNNNNN
NNNNNNNNNNNNNNNNNNNNNNNNNNNNNNNNNNNNNNNNNNNNNNNNNN
NNNNNNNNNNNNNNNNNNNNNNNNNNNNNNNNNNNNNNNNNNNNNNNNNN
NNNNNNNNNNNNNNNNNNNNNNNNNNNNNNNNNNNNNNNNNNNNNNNNNN
NNNNNNNNNNNNNNNNNNNNNNNNNNNNNNNNNNNNNNNNNNNNNNNNNN
NNNNNNNNNNNNNNNNNNNNNNNNNNNNNNNNNNNNNNNNNNNNNNNNNN
NNNNNNNNNNNNNNNNNNNNNNNNNNNNNNNNNNNNNNNNNNNNNCCAAG
GAGTNTAACATGTGTGCGAGTCAGTGGGACTTGAATAAGCCCAGAGGCGC
AATGAAAGCAAAGGCCGCGGAAAGAAAGATCCGCGGTCG-AGCCGAGATC
CCCG---CACGACATAGCAACGGCGGGGCGCATCGGCGACCCGTCCC--G
T-----CYGACA-CGT--TCGGTGGGGCGGAGTTTGAGCATACACGTTGG
GACCCGAAAGATGGTGAGCTATACCTGGGCAGGACGAAKCCAGAGGAAAC
TYTGGTGGAGGTCCGCAGCGGTTCTGACGTGCAAATCGATNNNNNNNNNN
NNNNNNNNNNNNNNNNNNNNNNNNNNNNNNNNNNNNNNNNNNNNNNNNNN
NNNNNNNNNNNNNNNNNNNNNNNNNNNNNNNNNNNNNNNNNNNNNNNNNN
NNNNNNNNNNNNNNNNNNNNNNNNNNNNNNNNNNNNNNNNNNNNNNNNNN
NNNNNNNNNNNNNNNNNNNNNNNNNNNNNNNNNNNNNNNNNNNNNNNNNN
NNNNNNNNNNNNNNNNNNNNNNNNNNNNNNNNNNNNNNNNNNNNNNNNNN
NNNNNNNNNNNNNNNNNNNNNNNNNNNNNNNNNNNNNNNNNNNNNNNNNN
NNNNNNNNNNNNNNNNNNNNNNNNNNNNNNNNNNNNNNNNNNNNNNNNNN
NNNNNNNNNNNNNNNNNNNNNNNNNNNNNNNNNNNNNNNNNNNNNNNNNN
NNNNNNNNNNNNNNNNNNNNNNNNNNNNNNNNNNNNNNNNNNNNNNNNNN
NNNNNNNNNNNNNNNNNNNNNNNNNNNNNNNNNNNNNNNNNNNNNNNNNN
NNNNNNNNNNNNNNNNNNNNNNNNNNNNNNNNNNNNNNNNNNNNNNNNNN
NNNNNNNNNNNNNNNNNNNNNNNNNNNNNNNNNNNNNNNNNNNNNNNNNN
NNNNNNNNNNNNNNNNNNNNNNNNNNNNNNNNNNNNNNNNNNNNNNNNNN
NNNNNNNNNNNNNNNNNNNNNNNNNNNNNNNNNNNNNNNNNNNNNNNNNN
NNNNNNNNNNNNNNNNNNNNNNNNNNNNNNNNNNNNNNNNNNNNNNNNNN
NNNNNNNNNNNNNNNNNNNNNNNNNNNNNNNNNNNNNNNNNNNNNNNNNN
NNNNNNNNNNNNNNNNNNNNNNNNNNNNNNNNNNNNNNNNNNNNNNNNNN
NNNNNNNNNNNNNNNNNNNNNNNNNNNNNNNNNNNNNNNNNNNNNNNNNN
NNNNNNNNNNNNNNNNNNNNNNNNNNNNNNNNNNNNNNNNNNNNNNNNNN
NNNNNNNNNNNNNNNNNNNNNNNNNNNNNNNNNNNNNNNNNNNNNNNNNN
NNNNNNNNNNNNNNNNNNNNNNNNNNNNNNNNNNNNNNNNNNNNNNNNNN
NNNNNNNNNNNTTTGATTTTCGGTGCGTGATCGGCTATAGTAGGGACAGC
TATAAGAGTTTTAATTCGTACTGAGTTAGGGCAGGTGGGGAGTTTAATAG
GAGATGATCAATTATATAATGTTATTGTAACAGCTCATGCTTTTGTGATA
ATTTTTTTTATGGTTATGCCTGTATTAATTGGGGGGTTTGGTAATTGGCT
GGTCCCTTTAATATTAGGGGCTCCAGATATAGCATTTCCTCGAATAAATA
ATTTAAGTTTTTGGTTACTTCCTCCTTCTCTGATGTTATTATTTATTTCT
TCTATGGTTGAGATAGGAGTAGGGGCAGGGTGAACAGTGTATCCTCCTCT
TGCTTCTTTGGAGGGACATGGGGGGAGTTCTGTAGATTTTGCTATTTTTT
CTTTACACTTAGCGGGGGCTTCTTCAATTATAGGGGCTATTAATTTTATT
TCTACAATTATTAATATGCGGGGGTATGGAATGATTATAGAGAAAGTTCC
TTTATTTGTTTGATCTGTTTTAATTACTGCTATTCTTTTATTGTTATCTT
TACCAGTTTTAGCTGGGGCTATTACTATATTGTTAACAGATCGAAATTTT
AATACTTCTTTTTTTGACCCTGCTGGGGGGGGAGATCCAATTTTATTTNN
NNNNNNNNNNTCGTAAGAGTACCGGAGGCAAAGCCCCCAGGAAACAGTTG
GCCACCAAGGCTGCTCGTAAGAGTGCCCCGGCAACTGGAGGAGTCAAGAA
GCCCCATCGTTACAGGCCTGGAACCGTCGCTCTGAGAGAGATCCGTCGTT
ACCAGAAATCCACCGAGCTGTTGATCCGCAAGTTGCCATTCCAGCGTCTT
GTCAGAGAAATCGCTCAGGATTTCAAGACCGATCTCCGATTCCAGAGCTC
TGCTGTCATGGCTCTCCAGGAGGCTAGCGAAGCCTACCTTGTTGGTCTTT
TCGAAGATACCAACTTGTGCGCTATCCACGCCAAGCGA
>MYSM 031 MAD
AAGTAAATATT-------ACCTACTAATATGTTATTATTAAAGGAATATA
AA-TTCCGCCGATTTAATATATGTACACCAAGGTCGTTTT-TAA-TGCAT
AAGGGAGCATAAT-GTTGAGTTAA-TATAAGATTTTATATAGGCGGCTTG
AAACACTTTTAATTAAATAGTTGTGTAAA-------GTTTATAAAAAATG
ACCTAAACCTCTAAAGAAAAATTAACTTAAA-CTCCCTTAGTATAATTT-
TAACTTAACCATTAATAAAT--AAATTTATTATAAAATACCATTTATAAC
TAAAAATTAA-ATAATTAGTA---ATTTTAAAGTAATTATTAA--TCTCG
---TGTTTAATTTTATTATTAAATAAAACCTGCTCAATGAA-------AA
TTAAATAGCCGCAGAATTTTAACTGTGCTAAGGTAGCATAATCATTAGAT
TTTTAATTAAAATCTAGAATGAAAGGTTTAACTTTTATTTACTTTATTAA
-ATTCACT--TAATTTAAATTATATTAAAAATAAAAATATTTTTATA-AT
TTAAAAGACGACAAGACCCTATTGAACTTAACTTTA-GTTAAGCTGGGGC
AGCTAATTAAAAATAATTTTAATTTA-ATTATTTATATA--GATACCTAA
T-----ATTATTAAA----TAAATAAGTTACCATAGGGATAACAGCGTAA
TTTTTTATAAAAGTTCTTATTAAATATAAA-GATTGCGACCTCGATGTTG
AATTATTTA--CCTGATAGGAGCAAAATTTTAAAAAGGGAGTCTGTTCGA
CTTTTAAATATTTACANNNNNNNNNNNNNNNNNNNNNNNNNNNNNNNNNN
NNNNNNNNNNNNNNNNNNNNNNNNNNNNNNNNNNNNNNNNNNNNNNNNNN
NNNNNNNNNNNNNNNNNNNNNNNNNNNNNNNNNNNNNNNNNNNNNNNNNN
NNNNNNNNNNNNNNNNNNNNNNNNNNNNNNNNNNNNNNNNNNNNNNNNNN
NNNNNNNNNNNNNNNNNNNNNNNNNNNNNNNNNNNNNNNNNNNNNNNNNN
NNNNNNNNNNNNNNNNNNNNNNNNNNNNNNNNNNNNNNNNNNNNNNNNNN
NNNNNNNNNNNNNNNNNNNNNNNNNNNNNNNNNNNNNNNNNNNNNNNNNN
NNNNNNNNNNNNNNNNNNNNNNNNNNNNNNNNNNNNNNNNNNNNNNNNNN
NNNNNNNNNNNNNNNNNNNNNNNNNNNNNNNNNNNNNNNNNNNNNNNNNN
NNNNNNNNNNNNNNNNNNNNNNNNNNNNNNNNNNNNNNNNNNNNNNNNNN
NNNNNNNNNNNNNNNNNNNNNNNNNNNNNNNNNNNNNNNNNNNNNNNNNN
NNNNNNNNNNNNNNNNNNNNNNNNNNNNNNNNNNNNNNNNNNNNNNNNNN
NNNNNNNNNNNNNNNNNNNNNNNNNNNNNNNNNNNNNNNNNNNNNNNNNN
NNNNNNNNNNNNNNNNNNNNNNNNNNNNNNNNNNNNNNNNNNNNNNNNNN
NNNNNNNNNNNNNNNNNNNNNNNNNNNNNNNNNNNNNNNNNNNNNNNNNN
NNNNNNNNNNNNNNNNNNNNNNNNNNNNNNNNNNNNNNNNNNNNNNNNNN
NNNNNNNNNNNNNNNNNNNNNNNNNNNNNNNNNNNNNNNNNNNNNNNNNN
NNNNNNNNNNNNNNNNNNNNNNNNNNNNNNNNNNNNNNNNNNNNNNNNNN
NNNNNNNNNNNNNNNNNNNNNNNNNNNNNNNNNNNNNNNNNNNNNNNNNN
NNNNNNNNNNNNNNNNNNNNNNNNNNNNNNNNNNNNNNNNNNNNNNNNNN
NNNNNNNNNNNNNNNNNNNNNNNNNNNNNNNNNNNNNNNNNNNNNNNNNN
NNNNNNNNNNNNNCAGATACCGCCCTAGTTCTAACCATAAACGATGCCAG
CCAGCGATCCGTCTGTGTTCC-T------CAAAT-GACACGACGGGCAGC
TTCCGGGAAACCA-AAGCTTTTGGGTTCCGGGGGAA-GTTAAAGGAATTG
GCGGAAGGGCACCACCAGGAATGGGGCCTGCGGCTTAATTTGACTCAACA
CGGGAAAACTTACCCGGCCCGGACACAGGAAGGATTGACAGATTAAGAGC
TCTTTCTTGATTCTGTGGGTG-GTGGTGCATGGCCGTTCTTAGTTGGTGG
AGCGATTTGTCTGGTTAATTCCGATAACGAACGAGACTCTAGCCTACTAA
ATAGACG--TTCCGATCC-----CTA----TCAGTCGG--ACG-------
-TTCTTCTTAGAGGGACAAGCGGCGT-TTAGCCGCACGAGACAGACCGGG
GCCGCACGCGCGCCACATTGAAGGAATCAGCGTGTGCT-TTCCCGGTCCG
ACAGGATTGGGTAACCCGTTGAACCTCCTTCGTGCTGGGGATAGAACCTT
GTAA-TTAGT--TCTTGAACGAGGAATTCCCAGTAAGCA-CGAGTCATCA
GCTCG-TGTTGATTACGTCCCTGCCCTTTGCACACACCGCCCGTCGCTAC
TACCGATTGAATGATTAAGTGAGGTCTTCGGACTGGCGCTCGGATTGG-C
CTC------CGGGT-CGAGCCGA--AGTGCCGGAAAGATGACCAAACTTG
ATCATTTAGAGATAGTAAAAGTCGTAACAAGGTTTCCNNNNNNNNNNNNN
NNNNNNNNNNNNNNNNNNNNNNNNNNNNNNNNNNNNNNNNNNNNNNNNNN
NNNNNNNNNNNNNNNNNNNNNNNNNNNNNNNNNNNNNNNNNNNNNNNNNN
NNNNNNNNNNNNNNNNNNNNNNNNNNNNNNNNNNNNNNNNNNNNNNNNNN
NNNNNNNNNNNNNNNNNNNNNNNNNNNNNNNNNNNNNNNNNNNNNNNNNN
NNNNNNNNNNNNNNNNNNNNNNNNNNNNNNNNNNNNNNNNNNNNNNNNNN
NNNNNNNNNNNNNNNNNNNNNNNNNNNNNNNNNNNNNNNNNNNNNNNNNN
NNNNNNNNNNNNNNTTTGAAGAGAGAGTTCAACAGTACGTGAAACTGCTC
AGAGGTAAACGGATGGGCCCTCGAAATCCTG-TGGCG-G-GAGGATTCAG
--TTGGAT-----GATGCGGGTGC-AGATGCGTGCTGGCTTTGA------
-ATCATGATCTCCTT---------TTGAGG----------------AAAC
GGCCGC-GTGCACAGTGCCTGCGT------CGGACGACGC-ATTTGC--T
--TCCCGTCCGAA-GGACGCCGCAACCGGTTGG-GAGACGGCCTTAA---
--AGGTAGC-CGCTGG----------CAGGTGACTGACGG----------
-----TGCCGACGATTCGTC--GTTGGCTAAGTT-------------TGC
GTT--ATAGCCTGGCA-----TGCCGGATGGCTCGTA-------------
--------ACCCGACCGAGGTATC--------GCAAAGGCCC-AC-----
--------------------CATGGGC---ATTAATCGTCTCCTCTGTGA
AATGATTTCKGACGCATGAATGGCGACAGC------GGCTCGAAGGCCTT
GAGGGAGCACGGCACCGAAACCGTGTCCCA--------CGAT--------
-----GGTCTCGCCCACGATGGTTGCCCG--CGA--CG--TCCGTTG--G
AG-GTTGGCGGTTGGCGGCGAGTAGATCGGTCACCCATCYGACCCNNNNN
NNNNNNNNNNNNNNNNNNNNNNNNNNNNNNNNNNNNNNNNNNNNNNNNNN
NNNNNNNNNNNAGACCGCGGAGAT------CTCCGGTCG-AGTCGTGATC
ACTG---TTCCTC-----RTGRACGGGGCGCMACGGCCACCCGTCCC--G
T-----CCGATT-CAT--TCGGTGGGGCGGAGTTTGAGCACACACGTTGG
GACCCGAAAGATGGTGAACTATACCTGGACAGGACGAAGCCAGAGGAAAC
TCTGGTGGAGGTCCGCAGCGNNNNNNNNNNNNNNNNNNNNNNNNNNNNNN
NNNNNNNNNNNNNNNNNNNNNNNNNNNNNNNNNNNNNNNNNNNNNNNNNN
NNNNNNNNNNNNNNNNNNNNNNNNNNNNNNNNNNNNNNNNNNNNNNNNNN
NNNNNNNNNNNNNNNNNNNNNNNNNNNNNNNNNNNNNNNNNNNNNNNNNN
NNNNNNNNNNNNNNNNNNNNNNNNNNNNNNNNNNNNNNNNNNNNNNNNNN
NNNNNNNNNNNNNNNNNNNNNNNNNNNNNNNNNNNNNNNNNNNNNNNNNN
NNNNNNNNNNNNNNNNNNNNNNNNNNNNNNNNNNNNNNNNNNNNNNNNNN
NNNNNNNNNNNNNNNNNNNNNNNNNNNNNNNNNNNNNNNNNNNNNNNNNN
NNNNNNNNNNNNNNNNNNNNNNNNNNNNNNNNNNNNNNNNNNNNNNNNNN
NNNNNNNNNNNNNNNNNNNNNNNNNNNNNNNNNNNNNNNNNNNNNNNNNN
NNNNNNNNNNNNNNNNNNNNNNNNNNNNNNNNNNNNNNNNNNNNNNNNNN
NNNNNNNNNNNNNNNNNNNNNNNNNNNNNNNNNNNNNNNNNNNNNNNNNN
NNNNNNNNNNNNNNNNNNNNNNNNNNNNNNNNNNNNNNNNNNNNNNNNNN
NNNNNNNNNNNNNNNNNNNNNNNNNNNNNNNNNNNNNNNNNNNNNNNNNN
NNNNNNNNNNNNNNNNNNNNNNNNNNNNNNNNNNNNNNNNNNNNNNNNNN
NNNNNNNNNNNNNNNNNNNNNNNNNNNNNNNNNNNNNNNNNNNNNNNNNN
NNNNNNNNNNNNNNNNNNNNNNNNNNNNNNNNNNNNNNNNNNNNNNNNNN
NNNNNNNNNNNNNNNNNNNNNNNNNNNNNNNNNNNNNNNNNNNNNNNNNN
NNNNNNNNNNNNNNNNNNNNNNNNNNNNNNNNNNNNNNNNNNNNNNNNNN
NNNNNNNNNNNNNNNNNNNNNNNNNNNNNNNNNNNNNNNNNNNNNNNNNN
NNNNNNNNNNNNNNNNNNNNNNNNNNNNNNNNNNNNNNNNNNNNNNNNNN
NNNNNNNNNNNNNNNNNNNNNNNNNNNNNNNNNNNNNNNNNNNNNNNNNN
NNGACATTATATTTAATTTTTGGAGCTTGGGCTGCAATAGTTGGAACTGC
AATAAGAGTATTGATTCGTACAGAATTAGGGCAAGTTGGGAGATTAATTG
GGGATGATCAATTGTATAATGTAATTGTAACGGCTCATGCTTTTGTGATG
ATTTTTTTTATAGTAATACCTGTTTTAATTGGGGGATTTGGAAATTGGTT
AGTTCCCTTAATATTAGGAGCTCCTGATATGGCTTTTCCTCGTATAAATA
ATTTAAGTTTTTGGTTATTACCCCCTTCTTTAATATTATTATTTATTTCC
TCTATAGTTGAAATAGGGGTAGGGGCTGGTTGAACAGTTTATCCTCCTTT
GGCTTCTTTAGAGGGGCATTCGGGGAGATCAGTGGATTTTGCTATTTTTT
CTTTACATTTAGCTGGGGCTTCTTCTATTATAGGGGCTATTAATTTTATT
TCTACAATTATTAATATACGAAGATTTGGGATAAGAATAGAAAAGGTTCC
TTTATTTGTTTGGTCTGTTTTAATTACTGCTATTCTATTATTACTGTCCT
TACCTGTTTTAGCAGGGGCTATTACAATACTATTAACAGATCGTAATTTT
AATACTTCTTTCTTNNNNNNNNNNNNNNNNNNNNNNNNNNNNNNNNNNNN
NNNNNNNNNN----------------------------------------
--------------------------------------------------
--------------------------------------------------
--------------------------------------------------
--------------------------------------------------
--------------------------------------------------
--------------------------------------
>Mysmena MYSM 036 THAI
AATTAAAGAAT-------ACCTACTAAAAGTTTTTTTTAAAAGGAATATA
AA-GTCCGCCGATTTAATATATTTACACCAAGGTCTTTTT-TAA-TGCAG
AATAGAGCTTAAA-TTTTAGTTACTTATAAAATTTTATATAGGCGGCTGA
AAACACTTTTTATAAATTATTTGTGTTA--------AAATAAAATATCTG
ACCTAAACCTCTAAAGTAATAGTAACATAAA-ATCTCTTAGAATAAAAA-
ATATTTAACAATTGAAAATT-AAAAATTTTAATTAAAAACCATTTATAAC
TAAAAGTAATAATAATAATTA---ATATTTAATTAAATATTAA--TCTCG
--------------------------------------------------
--------------------------------------------------
--------------------------------------------------
--------------------------------------------------
--------------------------------------------------
--------------------------------------------------
--------------------------------------------------
--------------------------------------------------
--------------------------------------------------
----------------NNNNNNNNNNNNNNNNNNNNNNNNNNNNNNNNNN
NNNNNNNNNNNNNNNNNNNNNNNNNNNNNNNNNNNNNNNNNNNNNNNNNN
NNNNNNNNNNNNNNNNNNNNNNNNNNNNNNNNNNNNNNNNNNNNNNNNNN
NNNNNNNNNNNNNNNNNNNNNNNNNNNNNNNNNNNNNNNNNNNNNNNNNN
NNNNNNNNNNNNNNNNNNNNNNNNNNNNNNNNNNNNNNNNNNNNNNNNNN
NNNNNNNNNNNNNNNNNNNNNNNNNNNNNNNNNNNNNNNNNNNNNNNNNN
NNNNNNNNNNNNNNNNNNNNNNNNNNNNNNNNNNNNNNNNNNNNNNNNNN
NNNNNNNNNNNNNNNNNNNNNNNNNNNNNNNNNNNNNNNNNNNNNNNNNN
NNNNNNNNNNNNNNNNNNNNNNNNNNNNNNNNNNNNNNNNNNNNNNNNNN
NNNNNNNNNNNNNNNNNNNNNNNNNNNNNNNNNNNNNNNNNNNNNNNNNN
NNNNNNNNNNNNNNNNNNNNNNNNNNNNNNNNNNNNNNNNNNNNNNNNNN
NNNNNNNNNNNNNNNNNNNNNNNNNNNNNNNNNNNNNNNNNNNNNNNNNN
NNNNNNNNNNNNNNNNNNNNNNNNNNNNNNNNNNNNNNNNNNNNNNNNNN
NNNNNNNNNNNNNNNNNNNNNNNNNNNNNNNNNNNNNNNNNNNNNNNNNN
NNNNNNNNNNNNNNNNNNNNNNNNNNNNNNNNNNNNNNNNNNNNNNNNNN
NNNNNNNNNNNNNNNNNNNNNNNNNNNNNNNNNNNNNNNNNNNNNNNNNN
NNNNNNNNNNNNNNNNNNNNNNNNNNNNNNNNNNNNNNNNNNNNNNNNNN
NNNNNNNNNNNNNNNNNNNNNNNNNNNNNNNNNNNNNNNNNNNNNNNNNN
NNNNNNNNNNNNNNNNNNNNNNNNNNNNNNNNNNNNNNNNNNNNNNNNNN
NNNNNNNNNNNNNNNNNNNNNNNNNNNNNNNNNNNNNNNNNNNNNNNNNN
NNNNNNNNNNNNNNNNNNNNNNNNNNNNNNNNNNNNNNNNNNNNNNNNAG
GTTCGAAGGCGATCAGATACCGCCCTAGTTCTAACCATAAACGATGCCAG
CCAGCGATCCGTCTGCGTTCC-T------CAAAT-GACGCGACGGGCAGC
TTCCGGGAAACCA-AAGCTTTTGGGTTCCGGGGGAA-GTTAAAGGAATTG
GCGGAAGGGCACCACCAGGAATGGGGCCTGCGGCTTAATTTGACTCAACA
CGGGAAAACTTACCCGGCCCGGACACAGGAAGGATTGACAGATTAAGAGC
TCTTTCTTGATTCTGTGGGTG-GTGGTGCATGGCCGTTCTTAGTTGGTGG
AGCGATTTGTCTGGTTAATTCCGATAACGAACGAGACTCTAGCCTACTAA
ATAGGCG--TTCCGATCC-----TTA---TGAAGTCGG--ACG-----TT
TTTCTTCTTAGAGGGACAAGCGGCGT-TTAGCCGCACGAGACAGACCGGG
GCCGCACGCGCGCCACATTGAAGGAATCAGCGTGTGCT-TTCCCGGTCCG
ACAGGATTGGGTAACCCGTTGAACCTCCTTCGTGCTGGGGATAGAACCTT
GTAA-TTAGT--TCTTGAACGAGGAATTCCCAGTAAGCA-CGAGTCATCA
GCTCG-TGTTGATTACGTCCCTGCCCTTTGCACACACCGCCCGTCGCTAC
TACCGATTGAATGATTAAGTGAGGTCTTCGGACTGGCGCTCGGATTGG-C
CTT------CGGGT-CGAGCCGA--AGTGCCGGAAAGATGACCAAACTTG
ATCACTTAGAGATAGTAAAAGTCGTAACAAGGTTTCCNNNNNNNNNNNNN
NNNNNNNNNNNNNNNNNNNNNNNNNNNNNNNNNNNNNNNNNNNNNNNNNN
NNNNNNNNNNNNNNNNNNNNNNNNNNNNNNNNNNNNNNNNNNNNNNNNNN
NNNNNNNNNNNNNNNNNNNNNNNNNNNNNNNNNNNNNNNNNNNNNNNNNN
NNNNNNNNNNNNNNNNNNNNNNNNNNNNNNNNNNNNNNNNNNNNNNNNNN
NNNNNNNNNNNNNNNNNNNNNNNNNNNNNNNNNNNNNNNNNNNNNNNNNN
NNNNNNNNNNNNNNNNNNNNNNNNNNNNNNNNNNNNNNNNNNNNNNNNNN
NNNNNNNNNNNNNNNNNNNNNNNNNNNNNNNNNNNNNNNNNNNNNNNNNN
NNNNNNNNNNNNNNNNNNNNNNNNNNNNNNNNNNNNNNNNNNNNNNNNNN
NNNNNNNNNNNNNNNNNNNNNNNNNNNNNNNNNNNNNNNNNNNNNNNNNN
NNNNNNNNNNNNNNNNNNNNNNNNNNNNNNNNNNNNNNNNNNNNNNNNNN
NNNNNNNNNNNNNNNNNNNNNNNNNNNNNNNNNNNNNNNNNNNNNNNNNN
NNNNNNNNNNNNNNNNNNNNNNNNNNNNNNNNNNNNNNNNNNNNNNNNNN
NNNNNNNNNNNNNNNNNNNNNNNNNNNNNNNNNNNNNNNNNNNNNNNNNN
NNNNNNNNNNNNNNNNNNNNNNNNNNNNNNNNNNNNNNNNNNNNNNNNNN
NNNNNNNNNNNNNNNNNNNNNNNNNNNNNNNNNNNNNNNNNNNNNNNNNN
NNNNNNNNNNNNNNNNNNNNNNNNNNNNNNNNNNNNNNNNNNNNNNNNNN
NNNNNNNNNNNNNNNNNNNNNNNNNNNNNNNNNNNNNNNNNNNNNNNNNN
NNNNNNNNNNNNNNNNNNNNNNNNNNNNNNNNNNNNNNNNNNNNNNNNNN
NNNNNNNNNNNNNNNNNNNNNNNNNNNNNNNNNNNNNNNNNNNNNNNNNN
NNNNNNNNNNNNNNNNNNNNNNNNNNNNNNNNNNNNNNNNNNNNNNNNNN
NNNNNNNNNNNNNNNNNNNNNNNNNNNNNNNNNNNNNNNNNNNNNCCAAG
GAGTCTAACATGTGTGCGAGTCAGTGGGACTCGAATAAGCCCAGAGGCGC
AATGAAAGCAAAGTCCGGA---AGAAC---TTCCGGACG-AGTCGAGATC
CTTC---TGCTTC-----AAGCAGGGGGCGCATCGACGACCCGTCCC--G
A-----CCGATT-CAT--TCGGTGGGGCGGAGTTTGAGCACACACGTTGG
GACCCGAAAGATGGTGAGCTATACCTGGGCAGGACGAAGCCAGGGGAAAC
CCTGGTGGAGGTCCGCAGCGGTTCTGACGTGCAAATCGATCGTCAGATCC
GGGTCTAGGGGCGAAAGACTAATCGAATCATCTANNNNNNNNNNNNNNNN
NNNNNNNNNNNNNNNNNNNNNNNNNNNNNNNNNNNNNNNNNNNNNNNNNN
NNNNNNNNNNNNNNNNNNNNNNNNNNNNNNNNNNNNNNNNNNNNNNNNNN
NNNNNNNNNNNNNNNNNNNNNNNNNNNNNNNNNNNNNNNNNNNNNNNNNN
NNNNNNNNNNNNNNNNNNNNNNNNNNNNNNNNNNNNNNNNNNNNNNNNNN
NNNNNNNNNNNNNNNNNNNNNNNNNNNNNNNNNNNNNNNNNNNNNNNNNN
NNNNNNNNNNNNNNNNNNNNNNNNNNNNNNNNNNNNNNNNNNNNNNNNNN
NNNNNNNNNNNNNNNNNNNNNNNNNNNNNNNNNNNNNNNNNNNNNNNNNN
NNNNNNNNNNNNNNNNNNNNNNNNNNNNNNNNNNNNNNNNNNNNNNNNNN
NNNNNNNNNNNNNNNNNNNNNNNNNNNNNNNNNNNNNNNNNNNNNNNNNN
NNNNNNNNNNNNNNNNNNNNNNNNNNNNNNNNNNNNNNNNNNNNNNNNNN
NNNNNNNNNNNNNNNNNNNNNNNNNNNNNNNNNNNNNNNNNNNNNNNNNN
NNNNNNNNNNNNNNNNNNNNNNNNNNNNNNNNNNNNNNNNNNNNNNNNNN
NNNNNNNNNNNNNNNNNNNNNNNNNNNNNNNNNNNNNNNNNNNNNNNNNN
NNNNNNNNNNNNNNNNNNNNNNNNNNNNNNNNNNNNNNNNNNNNNNNNNN
NNNNNNNNNNNNNNNNNNNNNNNNNNNNNNNNNNNNNNNNNNNNNNNNNN
NNNNNNNNNNNNNNNNNNNNNNNNNNNNNNNNNNNNNNNNNNNNNNNNNN
NNNNNNNNNNNNNNNNNNNNNNNNNNNNNNNNNNNNNNNNNNNNNNNNNN
NNNNNNNNNNNNNNNNNNNNNNNNNNNNNNNNNNNNNNNNNNNNNNNNNN
NNNNNNNNNNNNNNNNNNNNNNNNNNNNNNNNNNNNNNNNNNNNNNNNNN
NNNNNNNNNNNNNNNNNNNNNNNNNNNNNNNNNNNNNNNNNNNNNNNNNN
NNGACATTATATTTAATTTTTGGTGCTTGAGCTGCTATAGTAGGGACTGC
TATAAGAGTTTTGATTCGGACTGAATTAGGTCAAATGGGGAGATTAATAG
GGGATGACCAGTTATATAATGTTATTGTTACGGCTCACGCTTTTATTATA
ATTTTTTTTATAGTTATACCTGTATTAATTGGGGGTTTTGGAAATTGATT
AATCCCTTTAATATTAGGTGCTCCAGACATAGCTTTTCCTCGAATAAATA
ACTTAAGTTTTTGGTTGTTGCCTCCTTCTTTGATGTTATTATTTATTTCT
TCTATGGTTGAAATAGGTGTTGGAGCGGGGTGGACTGTTTATCCCCCTCT
TGCTTCTTTAGAGGGCCATTCTGGAAGTTCTGTTGATTTTGCAATTTTTT
CTTTACATTTAGCAGGGGCGTCTTCTATTATAGGAGCTATTAATTTTATT
TCTACTATTGTAAATATGCGGGGTTGAGGAATGAGAATGGAAAAAGTTCC
GTTGTTTGTTTGGTCTGTCTTAATTACTGCTATTCTTTTATTATTATCTT
TACCTGTATTAGCGGGGGCTATTACGATGCTTTTAACTGATCGTAATTTT
AATACATCTTTTTTTGATCCTGCGGGGGGAGGAGACCCAATTTTATTTCA
ACATTTATTTTCGTAAGAGTACCGGAGGCAAGGCCCCGAGGAAGCAGTTG
GCCACCAAGGCAGCTCGCAAGAGTGCCCCGGCAACTGGAGGCGTYAAGAA
GCCCCATCGTTACAGGCCTGGAACTGTCGCTCTGAGAGAAATCCGTCGTT
ACCAAAAGTCCACCGAGCTTTTGATCCGCAAGTTGCCCTTCCAGCGACTT
GTCAGAGAAATCGCYCAGGACTTCAAGACCGATCTCCGATTCCAGAGCTC
TGCCGTCATGGCTCTCCAGGAAGCCAGCGAAGCTTACCTCGTCGGTCTCT
TCGAAGACACCAACTTGTGCGCTATCCACGCCAAGCGT
>Elanapis aisen
--------------------------------------------------
--------------------------------------------------
--------------------------------------------------
--------------------------------------------------
--------------------------------------------------
--------------------------------------------------
--------------------------------------------------
TTTTTTAAAGAAGTTATTTTAAATAATATCTGCTCAATGAA--------T
TTAAATAGCCGCAAA------AATGTGCTAAGGTAGCATAATCACTCGCC
TTTTAATTAAAGGATAGAATGAAAGATCTAACATTTCAATAAAAGTTTTA
ATAATAATATATATATAACTTTTATTAAATATAAAAATATATTTATATAT
TAAAAAGACGACAAGACCCTATCGAACTTTACTAAA-GTTAAGTTGGGGA
AACTATTTAATAATAATTTTAGATTA-AAATTTTATAAA-AAACATCTAA
------ATAATTAAA---ACAAATAAGTTACCGTAGGGATAACAGCGCAA
TAATTTTTAAAAGCTCATATTTAAAAAATA-AATTACGACCTCGATGTTG
AATTATAAT-ATCTTATAAAAGAAAAATTTTATAAAGTAAGTCTGTTCGA
CTTATAAAATTTTACA----------------------------------
--------------------------------------------------
--------------------------------------------------
--------------------------------------------------
--------------------------------------------------
--------------------------------------------------
--------------------------------------------------
--------------------------------------------------
--------------------------------------------------
--------------------------------------------------
--------------------------------------------------
--------------------------------------------------
--------------------------------------------------
--------------------------------------------------
--------------------------------------------------
--------------------------------------------------
--------------------------------------------------
--------------------------------------------------
--------------------------------------------------
--------------------------------------------------
--------------------------------------------------
--------------------------------------------------
--------------------------------------------------
--------------------------------------------------
--------------------------------------------------
--------------------------------------------------
--------------------------------------------------
--------------------------------------------------
--------------------------------------------------
--------------------------------------------------
--------------------------------------------------
--------------------------------------------------
--------------------------------------------------
--------------------------------------------------
--------------------------------------------------
--------------------------------------------------
-------------------------------------NNNNNNNNNNNNN
NNNNNNNNNNNNNNNNNNNNNNNNNTCAGTAGCGGCGAGCGAACAGGGAA
GAGTCCAGCGCCGAATCCCGCGCCCTCACCGGGTGTCTGGGAAATGTGGC
GTTTGGGAGTGATGCGTTCCGGCGAGTACGAC-TCTGCAGCAAGTCCCCC
TGACCGGGGCTCTTT--TCCCAGAGTGGGTGCGAGGCCCATAGCTGCTAG
GTC-TC--TCCCGGATGCGATCTCCTTGGAGTCGGGTTGCTTGGGAATGC
AGCCTTAATCGGGTGGTAAACTCCACCTAAGACTAAATACGGCCGTGAGA
CCGATAGCAAACAATTTGAAGAGAGAGTTCAAGAGTACGTGAAACTGTTC
AGAGGTAAACGGATGGGCCCTCGAAATCCTG-TGGCGCG-GAGCATTCAG
--TCGGGA-----GCGGCGGGGG--AGCGGTTGCCAAATCACAT------
-ACGTAGCGGATCCC---------GACCAC----------------GGGC
CGTTTGGTACGCACGCCTCCGTTCTG----CACCCGACGC-ATTTGT--C
--TCCCGCCCTAA-GGACGCCGCAACCGGTTGG-GGGACGGACTTAA---
--AGGCTGG-CGC-GG----------GAGGTCGCCGGCGG----------
---TTCCTCGAGTCTTTCCCGCCTACGGGGGACTATGTGGGTTCCAGCCG
GAT--GTTGACCGCGT-----CG-CACCTGTCTCGTA-------------
--------ACCCGACCGTGGTGTC--------GCGAGGCCCT-CTAAAGT
GGGCCTCTCCGCCTCCTCCCT-----------------------------
--------CTGCTGGGAAGCCGGGCGTTGGCGACGGGAGTCTGTCTCCAC
GCGGGCACACGGGACTACTCCGTGGCCCAAGCGTTCGTTGAC--------
-----GGCTCCGTCGGTTGCCTTACCTTA--TTG--AAGACCCGTGG--G
AGTGCCGGCGGTTGGCGGCGAGTAGATCGGTCACCCATCCGACCCCCAAG
GAGTGTAACATGTGTGCGAGTCAATGGGACTCGAATAAGCCCAGAGGCGC
AATGAAAGCAAAGGCTCGCGGACGTGTC--CGCTTGCCG-TGTCGAGATC
CGGGGC-CCTTGT-----CGGCCCCTGGCGCATCGACGACCCGCCCGC-G
TGCGGCCCCCGT-GG---TCGCTAGGACGGAGTCTGAGCACACACGTTGC
GACCCGAAAGATGGTGAACTATGCCCGGCCAGGACGAGGCCAGAGGAAAC
TCTGGTGGAGGTCCGCAGCGGTTCTGACGTGCAAATCGATCGTCAGAGCC
GGGTCTAGGGGCGAAAGACTAATCGAACCATCTAGTAGCTGGTTCCCTCC
GAAGTTTCCCTCAGGATAGCTGGCGCTCGTTGGA-AATCAGTCGCACCCG
GTAGAGCGAATGATTAGAGGCCTTGGGGCCG-AAACGACCTCAACCTATT
CTCAAACTCAAAATGGGTGTGCGGTCCGCCATTC-----ATGACCGATGG
CGTCGACCGATGA-CGGATGAGAGTGCCCAGTGGGCCACTTTTGGTAAGC
AGAACTGGCGCTGTGGGATGAACCAAACGTCGGGTTAAGGCGTCAGATGC
GAGACGCTCATGAGATCCCATGAAAGGTGTTGGTTGCTCTAGA-CAGCAG
GACGGTGGCCAT-GGAAGTTGGAACCCGCTAAGGAGTGTGT-AACAACTC
ACCTGCCGAAG--CAACTAGCCCTGAAAATGGATGACGCTCC-AGCGTCG
AGCCTACACCCGACCGCCGC-GGCAAAACTCGTTTG---AAACACGGGAG
TRTTACGCCGCGGTGAGTAGGAGGGTCGCGACGGCGAGCGTTGAAGGTGC
CGGGCGTGAGCCCGCCTGGAGCCGCCGTCGGTGCAGATCTTGGTGGTAGT
AGCAAATACTCAAGTGAGAACCTTGAGGACTGAAGCTGGAGAAGGGTTCC
CAGTCGGCCCTAAGGAATCGGTGAAAACCGTTCCGAGGCGGGACGTTAGA
TGACTGTGT----CAGAAACACTGAGTTAATGTGTTTGTCCCGC-TGCTG
ACCGAAAGGGAATGGGGTCAATATTCCCCAACCCGGACACGGAGATAGAG
CCCTCGGG-----CTCAAGTGCGGTAACGC-AACCGAACTCGGAGACGTC
GACGGAAGACCCGGGGAAGAGTTGTCTTTTCTTTGTAA-GAGTTCGTGTC
CCTGGAATCGGCTCGTCCGGAGATAGGGACGCT-GTTCTCGTAAAAGCTC
CGCGGCTCTTGCGGAGTCCGGTCCGCTTCTGTCGGCCCTTGCAAATCCGA
GGGAGAGAGTGTGATTTTCGTGCCGGTCCGTACCCATATCCGCAGCAGGT
CTNNNNNNNNNNNNNNNNNNNNNNNNNNNNNNNNNNNNNNNNGGAACAGC
TATAAGAGTATTAATTCGAACTGAATTAGGTCAAACCGGAAGATTTATAG
GTGATGATCATTTGTATAATGTTATTGTAACTGCACATGCGTTTATTATA
ATTTTTTTTATAGTAATACCGATATTAATTGGTGGATTTGGAAATTGATT
AGTTCCTTTAATATTAGGAGCTCCAGATATAGCTTTTCCTCGAATAAATA
ATTTAAGATTTTGATTATTACCTCCTTCTTTAATACTTTTATTTATTTCT
TCTATAGTTGAAGTTGGTGTAGGAGCAGGATGAACTCTTTATCCTCCTTT
ATCTTCTTTAGAAGGTCATTCTGGTGTTTCAGTTGATTTTGCTATTTTTT
CTTTACATTTAGCAGGAGCTTCTTCTATTATAGGAGCTATTAATTTTATT
TCTACTGTTTTAAATATACGATTATATGGTATAAGAATAGAAAAAATTCC
GTTATTTGTGTGATCAGTTTTTATTACTGCTATTTTATTGCTTTTATCTC
TTCCAGTTTTAGCAGGAGCTATTACTATACTTCTCACTGATCGTAATTTT
AATACTTCTTTTTTTGACCCTGCAGGGGGTGGTGATCCTATTTTATTTCA
ACATTTATTTTAGGAAGAGTACCGGTGGCAAAGCCCCGCGAAAGCAGCTC
GCTACCAAGGCCGCCCGTAAAAGCGCCCCGGCAACGGGAGGTGTAAAGAA
GCCCCATCGTTACAGGCCCGGAACCGTRGCTCTGAGAGAAATTCGTCGTT
ATCAGAAATCCACCGAGCTTTTGATCCGCAAACTGCCCTTCCAGCGTTTG
GTGAGAGAAATCGCCCAAGATTTCAAGACCGATCTCCGATTCCAGAGCTC
GGCTGTCATGGCTCTACAGGAGGCTAGCGAAGCCTACTTGGTTGGATTAT
TCGAGGACACCAACTTGTGCGCTATCCACGCCAAGCGA
>Epeirotypus brevipes
--------------------------------------------------
--------------------------------------------------
--------------------------------------------------
--------------------------------------------------
--------------------------------------------------
--------------------------------------------------
--------------------------------------------------
-TTCTCACAGAAATCATCGCGAGTAAAACCTGCTCCATGAA--------A
TTAAATAGCCGCAGA---CACTCTGTGCTAAGGTAGCATAATCACTTGAC
CTTTAATTAAAGTCTAGAATGAAAGGTTTAATATTTTAAAAACTTTATTA
-TTTATAC--TCTATTAAATTAAAATAAAAATAAAAATATTTTTATGCCT
AAAAAAGACGACAAGACCCTATTGAACTTTACTGTA-GTTTAACTGGGGC
AGTTAAGTAATAATATTTTTATTAAC-CCTAAATAACTA-GAAGACCCAA
T-----AAAATTGACCAATCGAATAAGTTACCATAGGGATAACAGCGTAA
TAAATTTTAATAGATCATATAAAAAGATTT-GATTACGACCTCGATGTTG
AATTATATT-AACTTTTTAATGCAATAATTTTAAAAGTAAGTCTGTTCGA
CTTATAAAAATTTACANNNNNNNNNNNNNNNNNNNNNNNNNNNNNNNNNN
NNNAAGTCCATGCCGAGCTAAGGCGAAACCGCGAATGGCTCATTAAATCA
GTTATGGTTCCCTAGATCGTAC-CTTCCTACTTGGATAACTGTGGCAATT
CTAGAGCTAATACATGCAGTAGAGCTCGAACCTTCG----------GGGA
CGAGCGCTTTTATTAGA-CCAAAATCAATCGGACCTCG------------
GTTCG----------------TGTAACGTGATGACTCTGTATAACTTTCG
GCTGATCACACGGGCTC-GTCCCGGCGACGTATCTTTCAAGTGTCTGCCT
TATCAACTGTCGATGGTAGGTTACGCGCCTACCATGGTCGTAACGGGTAA
CGGGGAATCAGGGTTCGATTCCGGAGAGGGAGCCTGAGAAACGGCTACCA
CATCCAAGGAAGGCAGCAGGCGCGCAAATTACCCACTCCCGGCACGGGGA
GGTAGTGACGAAAAATAACAATACGGGACTCTTTTGAGACCCCGTAATTG
GAATGAG-AACACTCT-AATCCTTTAACGAGGAACAATTGGAGGGCAAGT
CTGGTGCCAGCTGCCGCGGTAATTCCAGCTCCAATAGCGTATATT-CAGT
TGTTGCGGTTAACAAGCTCGTAGTTGGATCTGAGTTCTGCTCGGACGGTC
CACCT-------------TCCGGTGG-------TCACTGTTTGGTGGCG-
--AACAA--TGCAGTCGGTTTCTCTTGATGATCTTCACCGGTTGTC-TTG
CGTGA-CCGACAAGATTACTTTGAAAAAATTAGAGTGCTCAATGCAGGC-
-----GTGACGCCTGAATAATGGTGCATGGAATAATGGAATAGGACCTCG
GTTCTA-TTT--TGTTGGTTTTC---GGAACACGAGGTAATGATTAAGAG
GGACGGACGGGGGCATTCGTATTGCGACGCTAGAGGTGAAATTCTTGGAC
CGTCGCAAGACGAACTACTTGTATCCATTAATCAAGAACGAAAGTTAGAG
GTTCGAAGGCGATCAGATACCGCCCTAGTTCTAACCATAAACAATGCTAG
CCAGCGATCCGGCTGTGTTCC-T------CAAAT-GACACGCCGGGCAGC
TTCCGGGAAACCA-AAGCTTTTGAGTTCCGGGGGAA-GTTAAAGGAATTG
ACGGAAGGGCACCACCAGGACTGGAGTATGCGGCTTAATTTGACTCAACA
CGGGACAGCCCACCCGAACAAGACACAGGAAGGATTGACAGATTAAGAGC
TCTTTCTTGATTCTGTGGGTT-GTGGTGCATGGCCGTTCTTAGTTGGTGG
AGCGATTTGTCTGGTCAATTCCGATAACGAACGAGACTCTAGCCTACTAA
ATAGACG--TTCCGATCC-----TTC-----GAGTCGG--ACG-------
-TTCTTCTTAGAGGGACAGGCGGTAT-TTAACCGCACGAGACAGATCGGG
GCTGCACGCGCACTACATTNNNNNNNNNNNNNNNNNNNNNNNNNNNNNNN
NNNNNNNNNNNNNNNNNNNNNNNNNNNNNNNNNNNNNNNNNNNNNNNNNN
NNNNNNNNNNNNNNNNNNNNNNNNNNNNNNNNNNNNNNNNNNNNNNNNNN
NNNNNNNNNNNNNNNNNNNNNNNNNNNNNNNNNNNNNNNNNNNNNNNNNN
NNNNNNNNNNNNNNNNNNNNNNNNNNNNNNNNNNNNNNNNNNNNNNNNNN
NNNNNNNNNNNNNNNNNNNNNNNNNNNNNNNNNNNNNNNNNNNNNNNNNN
NNNNNNNNNNNNNNNNNNNNNNNNNNNNNNNNNNNNNNNNNNNNNNNNNN
NNNNNNNNNNNNNNNNNNNNNNNNNTGAGTAACGGCGAGCGAAAAGGGAA
AAGCCCAGCACCGAACCCCGTCCTAGCCCTAAGGGACGTGGGAATGTGGT
GTTTAGGAGTGA-GCGTGCTGGAGGTTTGGACGCATGCAGCAAGTCCCCC
TGACCGGGGCA-TTG--ATCCATAGCGGGTGCGAGACCCATAGTTGCTGT
GTC-TC--CTCCGGATGTGATCTCCTTGGAGTCGTGTTGCTTGGGAGTGC
AGCACTAAGTGGGAGGTAAACTCCTCCTAAGGCTAAATACTGCCGTGAGA
CCGATAGCAAACAATTTGAAGAGAGAGTTCAAGAGTACGTGAAACTGCTC
AGAGGGAAACAGATGGGCCCTCGAAATCCTG-TGGCG-G-GAGGATTCAG
--TTTTGT-----CGTTGCGG----ACATGACTGTGGAGTTGGA------
-AAAAAAGTGTTTTCCCCTGACAAGAGGGA----------------GAGC
AGACTCCGCGTTGTGCTTTCGTAG------CGGTAGACGCAATTGTT--T
--TCCCGTCCTGA-GGACGCCGCGACCGGTTGGCGGGACGGCCTTAA---
--GGGTGGA-CAATGG----------CAGTTGACCGGCTA----------
--------------------GTCAAGGCATTCAGTTGCTGGACGCGGTAG
GTT--GTTAGCCAGTT-----CCACCTCCGGCATGTA-------------
--------CCCCGACCGAGGTATC--------GCAAGGCCCCTGATATAT
GGGCTTCAATAACGCCTCCCTCTGGCACCCAGAGA---------GTGCGG
GTAAATGAAAGACGAAAGTGCGTCACTGGCCTGCTACTTTTGGTATTCAC
ACGGATTCACTTCGTGGTTTCCAAAGTAC---------------------
-------------------------TTCC--AAA--GGGCTTGGTTG--G
ACTGC-NNNNNNNNNNNNNNNNNNNNNNNNNNNNNNNNNNNNNNNCCAAG
GAGTCTAACATGTGTGCGAGTCAATGGGACTCGATAAAGCCCAAAGGCGA
AATGAAAGCGATAGCAGGGTGGAAA-----GCCCTGATC-AGTTGGGATC
TCCCT--CCCTTA-----GCGTTGGGGGCGCACCAACGACCCGTCCTTAC
C-----CCTTTC-TG---TGGGTTGGGCGGAGTCTGAGCATACACGTTGG
GACCCGAAAGATGGTGAACTATGCCCGGACAGGACGAAGCCAGAGGAAAC
TCTGATGGAGGTCCGCAGCGGTTCTGACGTGCAAATCGATCGTCAGATCC
AGGTATGGGGGCGAAAGACCAATCGAACCATCTAGTAGCTGGTTCCCTCC
GAAGTTTCCCTCAGGATAGCTGGCGCTCGGAGAA-ACTCAGTCTCATCCG
GTAAAGCGAATGATTAGAGGCCTTGGGGCCG-AAACGACCTCAACCTATT
CTCAAACTTTAAATGGGTGAGAAGTCCACCTTGC-----ATGATACGAAG
GCCGGACAAACGGATGGATGAGAGTGCCCAGTGGGCCACTTTTGGTAAGC
AGAATNNNNNNNNNNNNNNNNNNNNNNNNNNNNNNNNNNNNNNNNNNNNN
NNNNNNNNNNNNNNNNNNNNNNNNNNNNNNNNNNNNNNNNNNNNNNNNNN
NNNNNNNNNNNNNNNNNNNNNNNNNNNNNNNNNNNNNNNNNNNNNNNNNN
NNNNNNNNNNNNNNNNNNNNNNNNNNNNNNNNNNNNNNNNNNNNNNNNNN
NNNNNNNNNNNNNNNNNNNNNNNNNNNNNNNNNNNNNNNNNNNNNNNNNN
NNNNNNNNNNNNNNNNNNNNNNNNNNNNNNNNNNNNNNNNNNNNNNNNNN
NNNNNNNNNNNNNNNNNNNNNNNNNNNNNNNNNNNNNNNNNNNNNNNNNN
NNNNNNNNNNNNNNNNNNNNNNNNNNNNNNNNNNNNNNNNNNNNNNNNNN
NNNNNNNNNNNNNNNNNNNNNNNNNNNNNNNNNNNNNNNNNNNNNNNNNN
NNNNNNNNNNNNNNNNNNNNNNNNNNNNNNNNNNNNNNNNNNNNNNNNNN
NNNNNNNNNNNNNNNNNNNNNNNNNNNNNNNNNNNNNNNNNNNNNNNNNN
NNNNNNNNNNNNNNNNNNNNNNNNNNNNNNNNNNNNNNNNNNNNNNNNNN
NNNNNNNNNNNNNNNNNNNNNNNNNNNNNNNNNNNNNNNNNNNNNNNNNN
NNNNNNNNNNNNNNNNNNNNNNNNNNNNNNNNNNNNNNNNNNNNNNNNNN
NNNNNNNNNNNNNNNNNNNNNNNNNNNNNNNNNNNNNNNNNNNNNNNNNN
NNNNNNNNNNNNNNNNNNNNNNNNNNNNNNNNNNNNNNNNNNNNNNNNNN
NNNNNNNNNNNNNNNNNNNNNNNNNNNNNNNNNNNNNNNNTTGGTACTGC
TATAAGAGTTTTAATTCGGATTGAGTTAGGGCAACCTGGAAGATTGCTAG
GAGATGATCAAGTGTATAATGTTATTGTTACAGCTCATGCGTTTGTAATA
ATTTTTTTTATAGTGATACCTATCTTAATTGGAGGGTTTGGTAATTGGTT
AGTCCCATTGATATTAGGGGCTCCGGATATAGCTTTTCCTCGTATAAATA
ATTTAAGATTTTGGTTACTTCCTCCTTCTTTATTTATATTATTTATTTCT
TCTATAGTTGAGGTAGGGGTAGGGTCAGGATGGACAGTTTATCCCCCTTT
AGCTAGGTTGGAGGGGCATTCAGGGAGTTCTGTTGATTTTGCTATTTTTT
CTTTGCATTTAGCTGGTGCTTCTTCTATTATAGGGGCAATTAATTTCATC
TCCACTGTTATTAATATACGTAGTTATGGTATAACTATAGAAAAAGTTCC
TTTATTTGTATGATCTGTTTTAATTACTGCTGTTTTGTTATTATTGTCTT
TACCTGTTTTAGCGGGGGCTATTACTATGTTATTAACAGATCGAAATTTT
AATACTTCTTTTTTTGACCCNNNNNNNNNNNNNNNNNNNNNNNNNNNNNN
NNNNNNNNNNNCGTAAAAGTACTGGTGGCAAAGCCCCAAGGAAACAACTG
GCTACCAAGGCTGCTCGTAAGAGCGCCCCTGCAACCGGTGGTGTTAAGAA
GCCTCATCGTTACAGGCCTGGTACTGTAGCTTTGAGAGAAATCCGTCGTT
ATCAAAAATCGACTGAACTTCTTATCCGAAAACTTCCCTTCCAACGTTTA
GTCAGGGAAATTGCACAGGATTTCAAAACTGACTTGAGATTCCAAAGCTC
TGCTGTCATGGCTTTGCAAGAAGCTAGCGAAGCTTACTTGGTTGGTCTTT
TCGAAGATACCAACTTGTGCGCTATTCACGCTAAGCGG
>Maymena mayana
--------------------------------------------------
--------------------------------------------------
--------------------------------------------------
--------------------------------------------------
--------------------------------------------------
--------------------------------------------------
--------------------------------------------------
TTTCTTGATGGTATAAAATCAAGTATAATCTGCTCCATGAA------CAA
TTAAATAGCCGCAGAAATTTAACTGTGCTAAGGTAGCATAATCATTAGTC
TTTTAATTAAAGACCAGTATGAAAGATTTAACAGCTCAAAATCTATCATT
-ACTTAAA--ACTTTTAAATTTTATTAAAAATAAAAATATTTTTATTTAC
TAATAAGACGACAAGACCCTATTGAACTTTACTTCA-GTTTAGCTGGGGC
AGCTATTCAATAATTATTTTGAATTT-GAAAATTAAATA--GATATCTAA
T-----ATAAATAAA----TTATCAAGTTACCATAGGGATAACAGCGTAA
TTAAATTTAAAAGTTCTTATTAAAAATTTA-GATTACGACCTCGATGTTG
AATTATTAT-TCCTCTTTTACGCAAAAGTAAAACCAGGAGGTCTGTTCGA
CCTTTAAATTAATACANNNNNNNNNNNNNNNNNNNNNNNNNNNNNNNNNN
NNNNNNNNNNNNNNNNNNNNNNNNNNNNNNNNNNNNNNNNNNNNNNNNNN
NNNNNNNNNNNNNNNNNNNNNNNNNNNNNNNNNNNNNNNNNNNNNNNNNN
NNNNNNNNNNNNNNNNNNNNNNNNNNNNNNNNNNNNNNNNNNNNNNNNNN
NNNNNNNNNNNNNNNNNNNNNNNNNNNNNNNNNNNNNNNNNNNNNNNNNN
NNNNNNNNNNNNNNNNNNNNNNNNNNNNNNNNNNNNNNNNNNNNNNNNNN
NNNNNNNNNNNNNNNNNNNNCCCGGCGACGTATCTTTCAAGTGTCTGCCT
TATCAACTGTCGATGGTAGGTTATGCGCCTACCATGGTTGTAACGGGTAA
CGGGGGATCAGGGTTCGATCCCGGAGAGGGAGCCTGAGAGACGGCTACCA
CATCCAAGGAAGGCAGCAGGCGCGCAAATTACCCACTCCCGGAACGGGGA
GGTAGTGACGAAAAATAACAATACGGGACTCTTTTGAGACCCCGTAATTG
GAATGAG-TACACTCTAAATCCTTTAACGAGGATCTATTGGAAGGCAAGT
CGGGTGCCAGCATCTGCGGTAATACCTGTTCCAATAGCGTATATTACAGT
TGTTGCGGTTAAAAAGCTCGTAGTTGGATCTCAGTTCCAGTCGGGAGGTT
CGCCA-------------TTCGGCGG-------TTACTGTCCCGA-TTG-
--AACAG--CAAGGCCGGTTTCCCTCGATCATCTTCACCGGTTGTC-TTG
GGTGA-CCGGCAAGTTTACTTTGAAAAAATTAGAGTGCTCAAAGCAGGC-
-----GTGACGCCTGGATAGTGGTGCATGGAATAATGGAATAGGACCTCG
GTTCTANNNNNNNNNNNNNNNNNNNNNNNNNNNNNNNNNNNNNNNNNNNN
NNNNNNNNNNNNNNNNNNNNNNNNNNNNNNNNNNNNNNNNNNNNNNNNNN
NNNNNNNNNNNNNNNNNNNNNNNNNNNNNNNNNNNNNNNNNNNNNNNNNN
NNNNNNNNNNNNNNNNNNNNNNNNNNNNNNNNNNNNNNNNNNNNNNNNNN
NNNNNNNNNNNNNNNNNNNNNNNNNNNNNNNNNNNNNNNNNNNNNNNNNN
NNNNNNNNNNNNNNNNNNNNNNNNNNNNNNNNNNNNNNTTAAAGGAATTG
ACGGAGGGGCA-CACAAGAAATGGAGCCTGCGGCTTAATTAGACTCAACA
CTCGAAAGCTCATCCGGCCCGGACACAGGAAGGATTGACAGATTAAGAGC
TCTTTCTTGATTCTGTGGATG-GTGGTGCATGGCCGCTCTTAGTTGGTGG
AGCGATTTGTCTGATTAATTTCGATAACGATCGAGACTCTAGCCTGCTAA
GTAGACG--ATCCGATCA-----GTT-----TAGTCGG--ACG------T
TTTCTTCTTAGAGGGACAAACGGCAT-TGAGCCGTATGAAACGGACCGGA
GCCGCACGCGCGCTACACTGAAGGACGCAGCGTGTTCA-TTCCCTTTCCG
ACAGGACTGGGTAACCCGATGAAAGTCTTTCGTGCTGGGGATTGCGAAGT
GTAA-TTACT-CGCATGAACTAGGAATTTCTAGTAAGTG-CGAATCATTA
GTTCG-CGTTGATTAAGTCCCTGCCCCTTGTACACACCGCCCGTCGCTAC
AGTCGATTGAATGATGGAGTGAGGGCTTCGGACTGGCGCCCGGACTGG-T
CTT------CGGAT-CGGGCCGG--AGTGTCGGAAAGATGTCCAAACTTG
ATTATTTAGAGACTGTAAAAGTNNNNNNNNNNNNNNNNNNNNNNNNNNNN
NNNNNNNNNNNNNNNNNNNNNNNNNNNNNNNNNNNNNNNNNNNNNNNNNN
NNNNNNNNNNNNNNNNNNNNNNNNNNNNNNNNNNNNNNNNNNNNNNNNNN
NNNNNNNNNNNNNNNNNNNNNNNNNNNNNNNNNNNNNNNNNNNNNNNNNN
NNNNNNNNNNNNNNNNNNNNNNNNNNNNNNNNNNNNNNNNNNNNNNNNNN
NNNNNNNNNNNNNNNNNNNNNNNNNNNNNNNNNNNNNNNNNNNNNNNNNN
NNNNNNNNNNNNNNNNNNNNNNNNNNNNNNNNNNNNNNNNNNNNNNNNNN
NNNNNNNNNNNNNNNNNNNNNNNNNNNNNNNNNNNNNNNNNNNNNNNNNN
NNNNNNNNNNNNNNNNNNNNNNNNNNNNNNNNNNNNNNNNNNNNNNNNNN
NNNNNNNNNNNNNNNNNNNNNNNNNNNNNNNNNNNNNNNNNNNNNNNNNN
NNNNNNNNNNNNNNNNNNNNNNNNNNNNNNNNNNNNNNNNNNNNNNNNNN
NNNNNNNNNNNNNNNNNNNNNNNNNNNNNNNNNNNNNNNNNNNNNNNNNN
NNNNNNNNNNNNNNNNNNNNNNNNNNNNNNNNNNNNNNNNNNNNNNNNNN
NNNNNNNNNNNNNNNNNNNNNNNNNNNNNNNNNNNNNNNNNNNNNNNNNN
NNNNNNNNNNNNNNNNNNNNNNNNNNNNNNNNNNNNNNNNNNNNNNNNNN
NNNNNNNNNNNNNNNNNNNNNNNNNNNNNNNNNNNNNNNNNNNNNNNNNN
NNNNNNNNNNNNNNNNNNNNNNNNNNNNNNNNNNNNNNNNNNNNNNNNNN
NNNNNNNNNNNNNNNNNNNNNNNNNNNNNNNNNNNNNNNNNNNNNNNNNN
NNNNNNNNNNNNNNNNNNNNNNNNNNNNNNNNNNNNNNNNNNNNNNNNNN
NNNNNNNNNNNNNNNNNNNNNNNNNNNNNNNNNNNNNNNNNNNNNNNNNN
NNNNNNNNNNNNNNNNNNNNNNNNNNNNNNNNNNNNNNNNNNNNNNNNNN
NNNNNNNNNNNNNNNNNNNNNNNNNNNNNNNNNNNNNNNNNNNNNCCAAG
GAGTCTAACATGTGTGCGAGTCAATGGGTCTTGGTTAGGCCCAAAGGCGC
AATGAAGGTGAAGGCCGGGAGACGTA----TTCCGGTCA-AGTCGCGATC
CCTG---CCCTTC-----GCGGGTGGGGCGCAGCGACGGCCCGCTTC--G
T-----CCGATT-TA---TCGGTGGAGCGGAGTCTGAGCACATACGTTGG
GACCCGAAAGTTGGTGAACTATGCCCGGGCAGGACGAAGCCAGAGGAAAC
TCTGGTGGAGGTCCGCAGCGGTTCTGACGTGCAAATCGATCGTCAGATCC
AGGTATAGGGGCGAAAGGCTAATCGAACCAACTAGTAGCTGGTTCCCTCC
GAAGTTTCCCTCAGGATAGCTGGCGCTCGTGGGA--TTCAGTCTCATCCG
GTAAAGCGAATGATTAGAGGCCTTGGGGACG-AAACGACCTCAACCTATT
CTCAAACTTTAAATGGGTGAGAAGTCCGCCTTGC-----TTGATCGAAGG
CCGGACGGAGA---CGGATGAGAGTGCCTAGTGGGCCACTTTTGGTAAGC
AGAACTGGCGCTGTGGGATGAACCGAACGACGGGCTAAGGCGACCGATGC
GAGACGCGCATGAGACCCCATGAAAGGTGTTTGTTGCTCTAGA-CAGCCA
GACGGTGGCCAC-GGAAGTCGGAATCCGCTAAGGAGTGTGT-AACAACTC
ACTGGCCGAAG--CAACTAGCCCTGAAAATGGATGTCGCTTC-AGCGTCG
AGCCTATGCCCGTCCGCCGC-GGCAAAACTCTTAAC-------CTGAGAG
GATTACGCCGCGGTGAGTAGGAGGGTCGCGGCGGCGAGCGTTGAAGGTGC
CGGGCGTAAGCCCGCCTGGAGCCGCCGTCGGTGCAGATCTTGGTGGTAGT
AGCAAATACTCAAGTGAGAACCTTGAGGACTGAAGTCGGAGAAGGGTTCC
CAGTCGGTCCTAAGGGATCGGAGAAATCCGTTCCGAAGCGGGACTTGAT-
-----------------------------TTCATTTCGTCCCGC-TGCAG
ACCGAAAGGGAATGGGGTTAATATTCCCCAACCCGGACACGGAGACAGAC
CCCTCGGG-----GTCGAATGCGGTAACGC-AACCGAACTCGGAGACGTC
GGCGGAGGACCCGGGGAAGAGTTATCTTTTCTTTGTAA-GGGTTCGTGTC
CCTGGAATCGGATCATCCGGAGATAGGGACGCT-GTACCCGAAAGAGCAC
CGCGGCTCTTGCGGTGTCCGGTACGCCTCTGCTGGCCCTTGCAAATCCGA
GGGAGAGACAATGATTTTCGTGCCGGTCCGTACCCAT-TCCGCAGCAGGT
CT------------------------------------------------
--------------------------------------------------
--------------------------------------------------
--------------------------------------------------
--------------------------------------------------
--------------------------------------------------
--------------------------------------------------
--------------------------------------------------
--------------------------------------------------
--------------------------------------------------
--------------------------------------------------
--------------------------------------------------
--------------------------------------------------
--------------------------------------------------
--------------------------------------------------
--------------------------------------------------
--------------------------------------------------
--------------------------------------------------
--------------------------------------------------
--------------------------------------
>Microdipoena guttata
--------------------------------------------------
--------------------------------------------------
--------------------------------------------------
--------------------------------------------------
--------------------------------------------------
--------------------------------------------------
--------------------------------------------------
--TGTTTAATTTTTTTTTTTAAATAAAGCCTGCTCAATGAA-------AA
TTAAATAGCCGCAGAATTTTAACTGTGCTAAGGTAGCATAATCATTAGAT
TTTTAATTAAAATCTAGAATGAAAGGCGTAACTTTTATTAACTTTATTAA
-ATTTACT--TAATTAAAATTAAATTAAAAATAAAAATATTTTTATA-AA
ATAATAGACGACAAGACCCTATTGAACTTAACTTTA-GTTAAGCTGGGGC
AGCTAATTAAAAATAATTTTAATTTA-AATAGTTGTATA--AAAACCTAA
T-----ATTATTAAA----TAAATAAGTTACCATAGGGATAACAGCGTAA
TTTTTTATAAAAGTTCTTATTAAATATAAA-GATTGCGACCTCGATGTTG
AATTATTTT--CCTAATAGAGGCAAAACTTTAAAAAGGAAGTCTGTTCGA
CTTTTAAATTTTTACANNNNNNNNNNNNNNNNNNNNNNNNNNNNNNNNNN
NNNNNNNNNNNNNNNNNNNNNNNNGAAACCGCGAATGGCTCATTATATCA
GCTATGGTTCCCAAGATCGTAC-TTTACTACTTGGATAACTGTGGTAATT
CTAGAGCTAATACATGCAGCAGAGCTCCGACCGCGA----------GGGA
CGAGCGCTTTTATTAGA-CCAAAATCAAACGGACCTCGT-----------
GTCCG----------------TTAAATGTGGTGACTCTGTATAAC--TTA
TCTGATCGCACGGGCTT-GTCCCGGCGACGTATCTTTCAAGTGTCTGCCT
TATCAACTGTCGATGGTAGGTTATGCGCCTACCATGGTCGTAACGGGTGA
CGGGGGATCAGGGTTCGATCCCGGAGAGGGAGCCTGAGAAACGGCTACCA
CATCCAAGGAAGGCAGCAGGCGCGCAAATTACCCACTCCCGGCACGGGGA
GGTAGTGACGAAAAATAACAATACAAGACTCTTTTGAGACCTTGTAATTG
GAATGAG-TACACTCTAAGTCCTTTAACGAGGATCCATTGGAAGGCAAGT
CCGGTGCCAGCAGCTGCGGTAACTCCAGCTCCAATAGCGTATATTAAAGT
TGTTGCGGTTAAAAAGCTCGTAGTTGGATCTCAGTTACGGACGGGTGGTC
TACCT-------------ACCGGTAG-------TTACTGCCCGGT-CCG-
--AACAA--TGCCGTCGGTTTCTCTTGATGATCTTCACCGGTTGTC-TTG
GGAGATCCGACAAGTTTACTTTGAAAAAATTAGAGTGCTCAAAGCATGC-
-----GTGATGCATGGATAATGGTGCATGGAATAATGGAATAGGACCTCG
GTTCTG-TTT--TGTTGGTTTTC---GGAACACGAGGTAATGATTAAGAG
GGACAGACGGGGGCATTCGTATTGCGACGCTAGAGGTGAAATTCTTGGAC
CGTCGCAAGACGAACTACTTGTTTCCATTAATCAAGAACGAAAGTTAGAG
GTTCGAAGGCGATCAGATACCGCCCTAGTTCTAACCATAAACGATGCCAG
CCAGCGATCCGTCTGTGTTCC-T------CAAAT-GACACGACGGGCAGC
TTCCGGGAAACCA-AAGCTTTTGGGTTCCGGGGGAA-GTTAAAGGAATTG
GCGGAAGGGCACCACCAGGAATGGGGCCTGCGGCTTAATTTGACTCAACA
CGGGAAAACTTACCCGGCCCGGACACAGGAAGGATTGACAGATTAAGAGC
TCTTTCTTGATTCTGTGGGTG-GTGGTGCATGGCCGTTCTTAGTTGGTGG
AGCGATTTGTCTGGTTAATTCCGATAACGAACGAGACTCTAGCCTACTAA
ATAGACG--TTCCGATCC-----CTA----TCTGTCGG--ACG-------
-GTCTTCTTAGAGGGACAAGCGGCGT-TTAGCCGCACGAGACAGACCGGG
GCCGCACGCGCGCCACATTGAAGGAATCAGCGTGTGCT-TTCCCGGTCCG
ACAGGATTGGGTAACCCGTTGAACCTCCTTCGTGCTGGGGATAGAACCTT
GTAA-TTAGT--TCTTGAACGAGGAATTCCCAGTAAGCA-CGAGTCATCA
GCTCG-TGTTGATTACGTCCCTGCCCTTTGCACACACCGCCCGTCGCTAC
TACCGATTGAATGATTAAGTGAGGTCTTCGGACTGGCGCTCGGATTGG-C
CTC------CGGGT-CGAGCCGA--AGTGCCGGAAAGATGACCAAACTTG
ATCATTTAGAGATAGTAAAAGTCGTAACAAGGTTTCCATTAATAAGCGGA
GGAAAAGAAACCAACTGGGATTCCCTGAGTAACGGCGAGCGAAAAGGGAA
CAGTCCAGCGCCGAATCCCGCACCGGA--GACGGTGCCGGGAAATGTGGC
GTTTAGGAGTGA-GCGTGCCGGAGGAA-GAGC-TCTGCAGCAAGTCCCCC
TGACCGGGGCT-GTT--TTCCAAAGCGGGTGCGAGACCCATAGCTGCTAG
GCC-TC--TTTCGGATGCGATCTCCTTGGAGTCGGGTTGCTTGGGAGTGC
AGCCCTAAGTGGGTGGTAAACTCCACCTAAGACTAAATACGACCGTGAGA
CCGATAGCGAACAATTTGAAGAGAGAGTTCAACAGTACGTGAAACTGCTC
AGAGGTAAACGGATGGGCCCTCGAAGTCCTG-TGTCG-G-GAGGATTCAG
--TTGGAT-----GATGCGGGTGC-GGATGCGTGC-GGCTTTGA------
-ATGACGATTTCCTT---------TCGAGG----------------GAAC
GGCCGCTGTGCACGGTGCCTGCGT------CGGACGACGC-ATTTGC--T
--TCCCGTCCGAA-GGACGCCGCAACCGGTTGG-GAGACGGCCTTAA---
--AGGTAGC-CGCTGG----------CAGGTGACTGACGG----------
-----TTGCCGCGATTCGTT--CGTGGCTCCGAT-------------AGC
GTT--ATAGCCTGGCA-----TGCCGGATGGCTCGTA-------------
--------ACCCGACCGTGGTATC--------GCAAAGGCCC-AC-----
--------------------CATGGGCAAATGTAATCGTCTCCTCTGTGA
AATGATTTCGGACGCATGAATGGCGACAGC------GGCTCGAAGGCCTT
GAGGGCGCACGGCACCGAAACCGTGGCCCA--------CGAT--------
-----GGTCTCGCCCACGATGGTTGCCCG--CGA--CG--TCCGTTG--G
AG-GTTGGCGGTTGGCGGCGAGTAAATCNNNNNNNNNNNNNNNNNCCAAG
GAGTCTAACATGTGTGCAAGTCAGTGGGACTCGAATAAGCCCAGAGGCGA
AATGAAAGCAAAGACCGCGG--AGATC---TCCCGGTCG-AGTCGTGATC
CCTG-T-TCCTTA-----GTGAACGGGGCGCAACGGCGACCCGTCCC--G
T-----CCGATT-CAT--TCGGTGGGGCGGAGTTTGAGCACACACGTTGG
TACCCGAAAGATGGTGAACTATACCTGGACAGGACGAAGCCAGAGGAAAC
TCTGGTGGAGGTCCGCAGCGGTTCTGACGTGCAAATCGATCGTCAGATCC
GGGTCTAGGGGCGAAAGACTAATCGAACCATCTAGTAGCTGGTTCCTTCC
GANNNNNNNNNNNNNNNNNNNNNNNNNNNNNNNNNNNNNNNNNNNNNNNN
NNNNNNNNNNNNNNNNNNNNNNNNNNNNNNNNNNNNNNNNNNNNNNNNNN
NNNNNNNNNNNNNNNNNNNNNNNNNNNNNNNNNNNNNNNNNNNNNNNNNN
NNNNNNNNNNNNNNNNNNNNNNNNTGCCCAGTGGGCCACTTTTGGTAAGC
AGAACTGGCGCTGTGGGATGAACCAAACGACGGGTTAAGGCGTCCGATGC
TAGACGCTCATGCGATCCCATGAAAGGTGTTGGTTGCTCTAGA-CAGCAG
GACGGTGGCCAT-GGAAGTCGGAATCCGCTAAGGAGTGTGT-AACAACTC
ACCTGCCGAAG--CAACTAGCCCTGAAAATGGATGACGCTCC-AGCGTCG
AGCCTATACCCGTCCGCTGCTGGCAGAACTCCCTTG-----AGCAAGGAG
GTTTAAGTCGCAGTGAGTAGGAGGGTCGCGGGGGAGAGCGTTGAAGGTGC
CGGGCGTGAGCCCGCCTGGAGCCTCCCCCGGTGCAGATCTTGGTGGTAGT
AGCAAATACTCAAGTGAGAACCTTGAGGACTGAAGCTGGAGAAGGGTTCC
CAGTCGGCCCTAAGGGATCGGAGAAATCCGTTCCGAAGCGGGACATTGTA
TGATA---TGCTGCTATAGCTGATATATAGATAGCTTGTCCCGC-TGCTG
ACCGAAAGGGAATGGGGTTAATATTCCCCAACCCGGACACGGAGATAGAG
GTCTCTCGCAGACCTCAAATGCGGTAACGC-AATCGAACTCGGAGACGTC
GGCGGAGGACCCGGGGAAGAGTTATCTTTTCTTTGTAA-GGATTCGTGTC
CCTGGAATCGGATCATCCGGAGATAGGGACGCT-GTTTCCGTAAAAGCTC
CGCGGCTCTTGCGGAGTCCGGTGCGCCTCTGCCGGCCCTTGAAAATCCGA
GGGAGAGAGTATGATTTTCGTGCCGGGCCGTACCCNNNNNNNNNNNNNNN
NNGACATTATATTTAATTTTTGGGGCTTGGGCTGCTATAGTTGGGACTGC
AATAAGAGTATTAATTCGAACAGAGTTAGGACAAATTGGRAGATTAATTG
GGGATGATCAATTGTATAATGTAATTGTTACGGCTCATGCTTTTGTAATA
ATTTTTTTTATAGTAATRCCTGTTTTAATTGGGGGTTTTGGGAATTGGYT
GGTTCCTTTAATATTAGGAGCTCCAGATATRGCTTTTCCTCGTATAAATA
ATTTAAGTTTTTGGTTATTACCTCCTTCTTTAATATTATTATTTATTTCT
TCTATAGTTGAAATAGGGGTGGGGGCTGGATGAACAGTTTATCCCCCTTT
AGCTTCTTTAGAGGGRCATTCAGGAAGATCTGTAGATTTTGCTATTTTTT
CTTTACACTTAGCKGGGGYTTCCTCTATTATAGGGGCTATTAATTTTATT
TCTACAATTATTAATATACGAAGATTTGGAATAAGAATAGAGAAGGTYCC
TTTATTTGTTTGGTCTGTTTTAATTACTGCTATTTNNNNNNNNNNNNNNN
NNNNNNNNNNNNNNNNNNNNNNNNNNNNNNNNNNNNNNNNNNNNNNNNNN
NNNNNNNNNNNNNNNNNNNNNNNNNNNNNNNNNNNNNNNNNNNNNNNNNN
NNNNNNNNNNTCGAAAGAGTACGGGGGGCAAGGCCCCGAGGAAGCAGTTG
GCGACCAAGGCAGCCCGTAAGAGCGCCCCAGCAACTGGAGGAGTTAAGAA
ACCCCATCGTTACAGGCCTGGAACCGTCGCTTTGAGGGAGATTCGTCGTT
ACCAGAAATCGACCGAGCTTTTGATCCGCAAGCTCCCATTCCAGCGTCTG
GTCAGGGAAATTGCCCAGGATTTCAAGACCGATCTCCGATTCCAGAGCTC
TGCCGTCATGGCTCTCCAGGAAGCTAGCGAAGCCTACCTCGTCGGTCTCT
TCGAAGACACCAACTTGTGCGCTATCCACGCCAAGCGT
>Microdipoena nyungwe
--------------------------------------------------
--------------------------------------------------
--------------------------------------------------
--------------------------------------------------
--------------------------------------------------
--------------------------------------------------
--------------------------------------------------
---TGTTTAATTTTTTTTTTAAATAAAGCCTGCTCAATGAA-------AA
TTAAATAGCCGCAGAATTTTAACTGTGCTAAGGTAGCATAATCATTAGAT
TTTTAATTAAAATCTAGAATGAAAGGTTTAACTTTTATTTACTTTATTAA
-ATTCACT--TAATTTAAATTATATTAAAAATAAAAATATTTTTATA-CC
CTAATAGACGACAAGACCCTATTGAACTTAACTTTA-GTTAAGCTGGGGC
AGCTAGTTAAAAACAATTTTAATTTT-ATTAATATAATA--AAAACCTAA
T-----ATTATTAAA----TAAATAAGTTACCATAGGGATAACAGCGTAA
TTTTTTATAAAAGTTCTTATTAAATATAAA-GATTGRGACCTCGATGTTG
AATTATTTA--CCTAYTAAGAGCAAAATCTTAAAAAGGGAGTCTGTTCGA
CTTTTAAATATTTACANNNNNNNNNNNNNNNNNNNNNNNNNNNNNNNNNN
NNNNNNNNNNNNNNNNNNNNNNNNNNNNNNNNNNNNNNNNNNNNNNNNNN
NNNNNNNNNNNNNNNNNNNNNNNNNNNNNNNNNNNNNNNNNNNNNNNNNN
NNNNNNNNNNNNNNNNNNNNNNNNNNNNNNNNNNNNNNNNNNNNNNNNNN
NNNNNNNNNNNNNNNNNNNNNNNNNNNNNNNNNNNNNNNNNNNNNNNNNN
NNNNNNNNNNNNNNNNNNNNNNNNNNNNNNNNNNNNNNNNNNNNNNNNNN
NNNNNNNNNNNNNNNNNNNNNNNNNNNNNNNNNNNNNNNNNNNNNNNNNN
NNNNNNNNNNNNNNNNNNNNNNNNNNNNNNNNNNNNNNNNNNNNNNNNNN
NNNNNNNNNNNNNNNNNNNNNNNNNNNNNNNNNNNNNNNNNNNNNNNNNN
NNNNNNNNNNNNNNNNNNNNNNNNNNNNNNNNNNNNNNNNNNNNNNNNNN
NNNNNNNNNNNNNNNNNNNNNNNNNNNNNNNNNNNNNNNNNNNNNNNNNN
NNNNNNNNNNNNNNNNNNNNNNNNNNNNNNNNNNNNNNNNNNNNNNNNNN
NNNNNNNNNNNNNNNNNNNNNNNNNNNNNNNNNNNNNNNNNNNNNNNNNN
NNNNNNNNNNNNNNNNNNNNNNNNNNNNNNNNNNNNNNNNNNNNNNNNNN
NNNNNNNNNNNNNNNNNNNNNNNNNNNNNNNNNNNNNNNNNNNNNNNNNN
NNNNNNNNNNNNNNNNNNNNNNNNNNNNNNNNNNNNNNNNNNNNNNNNNN
NNNNNNNNNNNNNNNNNNNNNNNNNNNNNNNNNNNNNNNNNNNNNNNNNN
NNNNNNNNNNNNNNNNNNNNNNNNNNNNNNNNNNNNNNNNNNNNNNNNNN
NNNNNNNNNNNNNNNNNNNNNNNNNNNNNNNNNNNNNNNNNNNNNNNNNN
NNNNNNNNNNNNNNNNNNNNNNNNNNNNNNNNNNNNNNNNNNNNNNNNNN
NNNNNNNNNNNNNNNNNNNTGTTTCCATTAATCAAGAACGAAAGTTAGAG
GTTCGAAGGCGATCAGATACCGCCCTAGTTCTAACCATAAACGATGCCAG
CCAGCGATCCGTCTGTGTTCC-T------CAAAT-GACACGACGGGCAGC
TTCCGGGAAACCA-AAGCTTTTGGGTTCCGGGGGAA-GTTAAAGGAATTG
GCGGAAGGGCACCACCAGGAATGGGGCCTGCGGCTTAATTTGACTCAACA
CGGGAAAACTTACCCGGCCCGGACACAGGAAGGATTGACAGATTAAGAGC
TCTTTCTTGATTCTGTGGGTG-GTGGTGCATGGCCGTTCTTAGTTGGTGG
AGCGATTTGTCTGGTTAATTCCGATAACGAACGAGACTCTAGCCTACTAA
ATAGACG--TTCCGATCC-----CTA----TCAGTCGG--ACG-------
-TTCTTCTTAGAGGGACAAGCGGCGT-TTAGCCGCACGAGACAGACCGGG
GCCGCACGCGCGCCACATTGAAGGAATCAGCGTGTGCT-TTCCCGGTCCG
ACAGGATTGGGTAACCCGTTGAACCTCCTTCGTGCTGGGGATAGAACCTT
GTAA-TTAGT--TCTTGAACGAGGAATTCCCAGTAAGCA-CGAGTCATCA
GCTCG-TGTTGATTACGTCCCTGCCCTTTGCACACACCGCCCGTCGCTAC
TACCGATTGAATGATTAAGTGAGGTCTTCGGACTGGCGCTCGGATTGG-C
CTC------CGGGT-CGAGCCGA--AGTGCCGGAAAGATGACCAAACTTG
ATCATTTAGAGATAGTAAAAGTCGTAACAAGGTTTCCNNNNNNNNNNNNN
NNNNNNNNNNNNNNNNNNNNNNNNNNNNNNNNNNNNNNNNNNNNNNNNNN
NNNNNNNNNNNNNNNNNNNNNNNNNNNNNNNNNNNNNNNNNNNNNNNNNN
NNNNNNNNNNNNNNNNNNNNNNNNNNNNNNNNNNNNNNNNNNNNNNNNNN
NNNNNNNNNNNNNNNNNNNNNNNNNNNNNNNNNNNNNNNNNNNNNNNNNN
NNNNNNNNNNNNNNNNNNNNNNNNNNNNNNNNNNNNNNNNNNNNNNNNNN
NNNNNNNNNNNNNNNNNNNNNNNNNNNNNNNNNNNNNNNNNNNNNNNNNN
NNNNNNNNNNNNNNNNNNNNNNNNNNNNNNNNNNNNNNNNNNNNCTGCTC
AGAGGTAAACGGATGGGCCCTCGAAATCCTG-TGGCG-G-GAGGATTCAG
--TCGGAC-----GATGCGGGTGC-GGATGCGTGCTGGCTTTGA------
-ATAACGATCTCCTT---------TTGAGG----------------AAAC
GGCCGC-GTGCACAGTGCCTGCGT------CGGACGACGC-ATTTGC--T
--TCCCGTCCGAA-GGACGCCGCAACCGGTTGG-GAGACGGCCTTAA---
--AGGTAGC-CGCTGG----------CAGGTGACTGACTG----------
---TGTGCGCGCGATTCGTCGTGTGCGCGTAGTT-------------TGC
GTT--ATAGCCTGGCA-----TGCCGGATGGCTCGTA-------------
--------ACCCGACCGAGGTATC--------GCAAAGGCCC--T-----
--------------------CATGGGCAAAATCKATCGTCTCCTCTGTGA
AATGATTTCGGACGCATGAATGGCGACAGC------GGCTCGAAGGCCTT
GAGGGCACACGGCAACGAAWCCGTGGCCCA--------CGWC--------
-----GGTCTCGCCCACGATGGTTGCCCG--CGA--CG--TCCGTTG--G
AG-GTTGGCGGTTGGCGGCGAGTAAATCGGTCACCCATCCGACCCNNNNN
NNNNNNNNNNNNNNNNNNNNNNNNNNNNNNNNNNNNNNNNNNNNNNNNNN
NNNNNNNNNNNNNNNNNNNNNNNNNNNNNNNNNNNNNNNNNNNNNNNNTC
CCTG-T-TCCTCC-----RTGAACGGGGCTCWACGGCGACCCGTCCC--G
T-----SCGATT-CAT--TCGGNGGGGCGGAGTTTGAGCACACACGTTGG
GACCCGAAAGATGGTGAACTATACCTGGACAGGACNAANCCAGAGGAAAC
TCTGGYGGAGGKCCNCAGCGGTTCTGACGTGCAAATCGATCRTCMGATCC
GGGTCTAGGGGCNAAAGACTAATCNWMCNNTCTANNNNNNNNNNNNNNNN
NNNNNNNNNNNNNNNNNNNNNNNNNNNNNNNNNNNNNNNNNNNNNNNNNN
NNNNNNNNNNNNNNNNNNNNNNNNNNNNNNNNNNNNNNNNNNNNNNNNNN
NNNNNNNNNNNNNNNNNNNNNNNNNNNNNNNNNNNNNNNNNNNNNNNNNN
NNNNNNNNNNNNNNNNNNNNNNNNNNNNNNNNNNNNNNNNNNNNNNNNNN
NNNNNNNNNNNNNNNNNNNNNNNNNNNNNNNNNNNNNNNNNNNNNNNNNN
NNNNNNNNNNNNNNNNNNNNNNNNNNNNNNNNNNNNNNNNNNNNNNNNNN
NNNNNNNNNNNNNNNNNNNNNNNNNNNNNNNNNNNNNNNNNNNNNNNNNN
NNNNNNNNNNNNNNNNNNNNNNNNNNNNNNNNNNNNNNNNNNNNNNNNNN
NNNNNNNNNNNNNNNNNNNNNNNNNNNNNNNNNNNNNNNNNNNNNNNNNN
NNNNNNNNNNNNNNNNNNNNNNNNNNNNNNNNNNNNNNNNNNNNNNNNNN
NNNNNNNNNNNNNNNNNNNNNNNNNNNNNNNNNNNNNNNNNNNNNNNNNN
NNNNNNNNNNNNNNNNNNNNNNNNNNNNNNNNNNNNNNNNNNNNNNNNNN
NNNNNNNNNNNNNNNNNNNNNNNNNNNNNNNNNNNNNNNNNNNNNNNNNN
NNNNNNNNNNNNNNNNNNNNNNNNNNNNNNNNNNNNNNNNNNNNNNNNNN
NNNNNNNNNNNNNNNNNNNNNNNNNNNNNNNNNNNNNNNNNNNNNNNNNN
NNNNNNNNNNNNNNNNNNNNNNNNNNNNNNNNNNNNNNNNNNNNNNNNNN
NNNNNNNNNNNNNNNNNNNNNNNNNNNNNNNNNNNNNNNNNNNNNNNNNN
NNNNNNNNNNNNNNNNNNNNNNNNNNNNNNNNNNNNNNNNNNNNNNNNNN
NNNNNNNNNNNNNNNNNNNNNNNNNNNNNNNNNNNNNNNNNNNNNNNNNN
NNNNNNNNNNNNNNNNNNNNNNNNNNNNNNNNNNNNNNNNNNNNNNNNNN
NNGACATTATATTTAGTTTTTGGAGCTTGGGCTGCTATAGTTGGGACTGC
AATAAGAGTATTAATTCGTACAGAATTGGGACAAGTTGGTAGATTAATTG
GAGATGACCAATTGTATAATGTTATTGTTACAGCTCATGCTTTTGTGATA
ATTTTTTTTATAGTAATACCTGTTTTAATTGGGGGATTTGGAAATTGATT
AGTTCCTTTAATATTAGGAGCACCTGATATAGCTTTTCCTCGAATAAATA
ATTTAAGTTTTTGATTACTACCCCCTTCTTTAATATTATTGTTTATCTCT
TCTATAGTTGAAATAGGTGTAGGGGCGGGATGAACCGTTTATCCCCCTTT
AGCTTCTTTAGAAGGACATTCAGGAAGATCAGTAGATTTTGCTATTTTTT
CTTTACATTTAGCTGGGGCTTCTTCTATTATAGGGGCTATTAATTTTATT
TCTACAATTATTAATATACGTAGATTTGGAATAAGAATAGAGAAGGTCCC
TTTATTTGTGTGATCTGTTTTAATTACTGCTATTCTTTTACTTTTATCTT
TACCTGTGTTAGCAGGGGCTATTACAATATTATTAACAGATCGAAATTTT
AATACTTCTTTTTTTGACCCTGCCGGGGGAGGAGACCCTATTTTGTTTCA
ACATTTATTTTCGCAAGAGTACGGGGGGCAAGGCCCCGAGGAAGCAGTTG
GCGACCAAGGCAGCGCGGAAGAGCGCCCCGGCGACTGGAGGAGTCAAGAA
GCCCCATCGTTACAGGCCTGGAACCGTCGCTTTGAGGGAGATTCGTCGTT
ACCAGAAATCGACTGAGCTTTTGATCCGCAAGCTCCCGTTCCAGCGTCTT
GTCCGGGAAATCGCCCAGGATTTCAAGACCGATCTCCGATTCCAGAGCTC
TGCCGTCATGGCTCTCCAGGAAGCCAGCGAAGCTTACCTCGTCGGTCTNN
NNNNNNNNNNNNNNNNNNNNNNNNNNNNNNNNNNNNNN
>Mysmena MYSM 007 MEX
--------------------------------------------------
--------------------------------------------------
--------------------------------------------------
--------------------------------------------------
--------------------------------------------------
--------------------------------------------------
--------------------------------------------------
NNNNNNNNNNNNNNNNNNNNNNNNNNNNNNNNNNNNNNNNNNNNNNNNNN
NNNNNNNNNNNNNNNNNNNNNNNNNNNNNNNNNNNNNNNNNNNNNNNNNC
TTTTAATTAAAGGCAAGTATGAAAGATTTAACGTTTAAATTCCTTTTTTT
-NATGAA---TTTTTGAAATTTTCTTGAAAATAAAAATATTTTCATATAA
AAGTTAGACGACAAGACCCTATTGAACTTAACTGAA-GTTTAGCTGGGGC
AGCTATATAATAATTATTTTATTTTT-AATATTAAATTT-TATGACCCAA
T-----AAAATTGAATCATCGATCAAGTTACCATAGGGATAACAGCGTAA
TAATCCTTTGAAGCTCTTATTTAAAGNATA-TATTGCGACCTCGATGTTG
AATTAATTT-TCCTTTAAAACGCANTAGTTTTAAAAGTAAGTCTGTTCGA
CTTTTAAAAAATTACANNNNNNNNNNNNNNNNNNNNNNNNNNNNNNNNNN
NNNNNNNNNNNNNNNNNNNNNNNNNNNNNNNNNNNNNNNNNNNNNNNNNN
NNNNNNNNNNNNNNNNNNNNNNNNNNNNNNNNNNNNNNNNNNNNNNNNNN
NNNNNNNNNNNNNNNNNNNNNNNNNNNNNNNNNNNNNNNNNNNNNNNNNN
NNNNNNNNNNNNNNNNNNNNNNNNNNNNNNNNNNNNNNNNNNNNNNNNNN
NNNNNNNNNNNNNNNNNNNNNNNNNNNNNNNNNNNNNNNNNNNNNNNNNN
NNNNNNNNNNNNNNNNNNNNNNNNNNNNNNNNNNNNNNNNNNNNNNNNNN
NNNNNNNNNNNNNNNNNNNNNNNNNNNNNNNNNNNNNNNNNNNNNNNNNN
NNNNNNNNNNNNNNNNNNNNNNNNNNNNNNNNNNNNNNNNNNNNNNNNNN
NNNNNNNNNNNNNNNNNNNNNNNNNNNNNNNNNNNNNNNNNNNNNNNNNN
NNNNNNNNNNNNNNNNNNNNNNNNNNNNNNNNNNNNNNNNNNNNNNNNNN
NNNNNNNNNNNNNNNNNNNNNNNNNNNNNNNNNNNNNNNNNNNNNNNNNN
NNNNNNNNNNNNNNNNNNNNNNNNNNNNNNNNNNNNNNNNNNNNNNNNNN
NNNNNNNNNNNNNNNNNNNNNNNNNNNNNNNNNNNNNNNNNNNNNNNNNN
NNNNNNNNNNNNNNNNNNNNNNNNNNNNNNNNNNNNNNNNNNNNNNNNNN
NNNNNNNNNNNNNNNNNNNNNNNNNNNNNNNNNNNNNNNNNNNNNNNNNN
NNNNNNNNNNNNNNNNNNNNNNNNNNNNNNNNNNNNNNNNNNNNNNNNNN
NNNNNNNNNNNNNNNNNNNNNNNNNNNNNNNNNNNNNNNNNNNNNNNNNN
NNNNNNNNNNNNNNNNNNNNNNNNNNNNNNNNNNNNNNNNNNNNNNNNNN
NNNNNNNNNNNNNNNNNNNNNNNNNNNNNNNNNNNNNNNNNNNNNNNNNN
NNNNNNNNNNNNNNNNNNNNNNNNNNNNNNNNNNNNNNNNNNNNNNNNNN
NNNNNNNNNNNNNCAGATACCGCCCTAGTTCTAACCATAAACGATGCCAG
CCAGCGATCCGTCTGTGTTCC-T------CAAAT-GACACGACGGGCAGC
TTCCGGGAAACCA-AAGCTTTTGGGTTCCGGGGGAA-GTTAAAGGAATTG
GCGGAAGGGCACCACCAGGAATGGGGCCTGCGGCTTAATTTGACTCAACA
CGGGAAAACTTACCCGGCCCGGACACAGGAAGGATTGACAGATTAAGAGC
TCTTTCTTGATTCTGTGGGTG-GTGGTGCATGGCCGTTCTTAGTTGGTGG
AGCGATTTGTCTGGTTAATTCCGATAACGAACGAGACTCTAGCCTACTAA
ATAGGCG--TTCCGATCT-----TAATTAAATAGTCGG--ACG------T
TTTCTTCTTAGAGGGACAAGCGGCGT-TTAGCCGCACGAGACAGACCGGG
GCCGCACGCGCGCCACATTGAAGGAATCAGCGTGTGCT-TTCCCGGTCCG
ACAGGATTGGGTAACCCGTTGAACCTCCTTCGTGCTGGGGATAGAACCTT
GTAA-TTAGT--TCTTGAACGAGGAATTCCCAGTAAGCA-CGAGTCATCA
GCTCG-TGTTGATTACGTCCCTGCCCTTTGCACACACCGCCCGTCGCTAC
TACCGATTGAATGATTAAGTGAGGTCTTCGGACTGGCGCTCGGATTGG-C
CTC------CGGGT-CGAGCCGA--AGTGCCGGAAAGATGACCAAACTTG
ATCACTTAGAGATAGTAAAAGTCGTAACAAGGTTTCCNNNNNNNNNNNNN
NNNNNNNNNNNNNNNNNNNNNNNNNNNNNNNNNNNNNNNNNNNNNNNNNN
NNNNNNNNNNNNNNNNNNNNNNNNNNNNNNNNNNNNNNNNNNNNNNNNNN
NNNNNNNNNNNNNNNNNNNNNNNNNNNNNNNNNNNNNNNNNNNNNNNNNN
NNNNNNNNNNNNNNNNNNNNNNNNNNNNNNNNNNNNNNNNNNNNNNNNNN
NNNNNNNNNNNNNNNNNNNNNNNNNNNNNNNNNNNNNNNNNNNNNNNNNN
NNNNNNNNNNNNNNNNNNNNNNNNNNNNNNNNNNNNNNNNNNNNNNNNNN
NNNNNNNNNNNNNNTTTGAAGAGAGAGTTCAACAGTACGTGAAACTGCTT
AGAGGTAAACGGATGGGCCCTCGAAATCCTG-TGGCG-G-GAGGATTCAG
--TCGAAC-----AGAATCCATCGATGAGAGGTTAAATTTCGAAAGA---
-GTCTTCGGGTTCGATCGATGT------TATTACTTTTCATTCGGAGGAA
TCTTG----------------------------ACGACGC-ATTTGC--T
--TCCCGTCCGAA-GGACGTCGCAACCGATTGG-GAAACGGCCTTAA---
--AGGTAGC-CGATGG----------CAGGTGACTGACGA----------
---GTTACTTTCGGGTTTCTCGT------------------------TAG
CGT--TATAGCCGGTT-TTGTTGCCGCATGGCTCGTG-------------
--------GCCCGATCGAGGTATC--------GCAATGAGGAATG-----
---------------------TAATACTTCCTTACTTTTCGCCTCCTCTG
TAAAATGATT-ACGGACGTAAAAGGTGACAGAGGTTCGTTAA----TCCG
GCAGGCACACGGAACTGACACCGTGGCCC--------GTTGG--------
-----ACATCTGTCCTCGTTGGTTACCGA--CGA--AATCCGTTTGG--A
GTTGTTGGCGGTTAGCGACGAGTAGATCGGTCACCCATCCGACCCCCAAG
GAGTCTAACATGTGTGCGAGTCAGTGGGACTCGAATAAGCCCAGAGGCGT
AATGAAAGCAAAGACCGCGG--AGATA---TCCCGGTCG-AGTCGAGATC
CGTG----TTCGA-----AAGAATGCGGCGCATCGACGACCCGTCCC--G
T-----CCGATT-TAT--TCGGTGGGGCGGAGTTTGAGCACACACGTTGG
GACCCGAAAGATGGTGAGCTATACCTGGACAGGACGAAGCCAGAGGAAAC
TCTGGTGGAGGTCCGCAGCGGTTCTGACGTGCAAATCGATCGTCAGATCC
GGGTCTAGGGGCGAAAGACTAATCGAATCATCTANNNNNNNNNNNNNNNN
NNNNNNNNNNNNNNNNNNNNNNNNNNNNNNNNNNNNNNNNNNNNNNNNNN
NNNNNNNNNNNNNNNNNNNNNNNNNNNNNNNNNNNNNNNNNNNNNNNNNN
NNNNNNNNNNNNNNNNNNNNNNNNNNNNNNNNNNNNNNNNNNNNNNNNNN
NNNNNNNNNNNNNNNNNNNNNNNNNNNNNNNNNNNNNNNNNNNNNNNNNN
NNNNNNNNNNNNNNNNNNNNNNNNNNNNNNNNNNNNNNNNNNNNNNNNNN
NNNNNNNNNNNNNNNNNNNNNNNNNNNNNNNNNNNNNNNNNNNNNNNNNN
NNNNNNNNNNNNNNNNNNNNNNNNNNNNNNNNNNNNNNNNNNNNNNNNNN
NNNNNNNNNNNNNNNNNNNNNNNNNNNNNNNNNNNNNNNNNNNNNNNNNN
NNNNNNNNNNNNNNNNNNNNNNNNNNNNNNNNNNNNNNNNNNNNNNNNNN
NNNNNNNNNNNNNNNNNNNNNNNNNNNNNNNNNNNNNNNNNNNNNNNNNN
NNNNNNNNNNNNNNNNNNNNNNNNNNNNNNNNNNNNNNNNNNNNNNNNNN
NNNNNNNNNNNNNNNNNNNNNNNNNNNNNNNNNNNNNNNNNNNNNNNNNN
NNNNNNNNNNNNNNNNNNNNNNNNNNNNNNNNNNNNNNNNNNNNNNNNNN
NNNNNNNNNNNNNNNNNNNNNNNNNNNNNNNNNNNNNNNNNNNNNNNNNN
NNNNNNNNNNNNNNNNNNNNNNNNNNNNNNNNNNNNNNNNNNNNNNNNNN
NNNNNNNNNNNNNNNNNNNNNNNNNNNNNNNNNNNNNNNNNNNNNNNNNN
NNNNNNNNNNNNNNNNNNNNNNNNNNNNNNNNNNNNNNNNNNNNNNNNNN
NNNNNNNNNNNNNNNNNNNNNNNNNNNNNNNNNNNNNNNNNNNNNNNNNN
NNNNNNNNNNNNNNNNNNNNNNNNNNNNNNNNNNNNNNNNNNNNNNNNNN
NNNNNNNNNNNNNNNNNNNNNNNNNNNNNNNNNNNNNNNNNNNNNNNNNN
NN------------------------------------------------
--------------------------------------------------
--------------------------------------------------
--------------------------------------------------
--------------------------------------------------
--------------------------------------------------
--------------------------------------------------
--------------------------------------------------
--------------------------------------------------
--------------------------------------------------
--------------------------------------------------
--------------------------------------------------
--------------------------------------------------
----------CCGTAAGAGTACCGGAGGCAAGGCCCCCAGGAAGCAGCTG
GCTACCAAGGCTGCTCGTAAGAGCGCCCCGGCAACCGGAGGTGTCAAGAA
GCCCCATCGTTACAGGCCTGGAACCGTCGCTTTGAGAGAAATCCGTCGTT
ACCAAAAGTCCACCGAGCTTTTGATCCGCAAGTTGCCTTTCCAGCGACTT
GTYCGAGAAATCGCTCAGGATTTCAAGACTGATCTCCGATTCCAGAGCTC
TGCTGTCATGGCTCTCCAGGAAGCTAGCGAAGCTTACCTCGTCGGCCTTT
TCGAAGACACCAACTTGTGCGCAATCCACGCCAAGCGA
>Patu SYMP 001 DR
--------------------------------------------------
--------------------------------------------------
--------------------------------------------------
--------------------------------------------------
--------------------------------------------------
--------------------------------------------------
--------------------------------------------------
-TTCTAATAGTAATTATTATTAGTAAAATCTGCTCAATGAA--------T
TTAAATAGCCGCAGAATTTTTACTGTGCTAAGGTAGCATAATCATTTGTC
TTTTAAATAAAGACTAGAATGAAAGATTTTACAATTAAATAATTGTTATA
TAATTTAT--TTTTATAAATTATACTAAATATAAAAATATATTTATACAT
AAATAAGACGACAAGACCCTATTGAACTTAACTATT-GTTAAGCTGGGGA
AGCTTATTAATAAAAAATTTAATTAT---TAATTATTTA-TAAATTTCTA
T-----ATAAATAAA-----TAACAAGTTACCATAGGGATAACAGCGTAA
TATATTTTTAAAGATCTTATTAAAAAATAA-AATTACGACCTCGATGTTG
AATTTTAAT--TCAATAATTAGAAAAAAAATTATAAGAAAATCTGTTCGA
TTTTTAAAAATAAACANNNNNNNNNNNNNNNNNNNNNNNNNNNNNNNNNN
NNNNNNNNNNNNNNNNNNNNNNNNNNNNNNNNNNNNNNNNNNNNNNNNNN
NNNNNNNNNNNNNNNNNNNNNNNNNNNNNNNNNNNNNNNNNNNNNNNNNN
NNNNNNNNNNNNNNNNNNNNNNNNNNNNNNNNNNNNNNNNNNNNNNNNNN
NNNNNNNNNNNNNNNNNNNNNNNNNNNNNNNNNNNNNNNNNNNNNNNNNN
NNNNNNNNNNNNNNNNNNNNNNNNNNNNNNNNNNNNNNNNNNNNNNNNNN
NNNNNNNNNNNNNNNNNNNNNNNNNNNNNNNNNNNNNNNNNNNNNNNNNN
NNNNNNNNNNNNNNNNNNNNNNNNNNNNNNNNNNNNNNNNNNNNNNNNNN
NNNNNNNNNNNNNNNNNNNNNNNNNNNNNNNNNNNNNNNNNNNNNNNNNN
NNNNNNNNNNNNNNNNNNNNNNNNNNNNNNNNNNNNNNNNNNNNNNNNNN
NNNNNNNNNNNNNNNNNNNNNNNNNNNNNNNNNNNNNNNNNNNNNNNNNN
NNNNNNNNNNNNNNNNNNNNNNNNNNNNNNNNNNNNNNNNNNNNNNNNNN
NNNNNNNNNNNNNNNNNNNNNNNNNNNNNNNNNNNNNNNNNNNNNNNNNN
NNNNNNNNNNNNNNNNNNNNNNNNNNNNNNNNNNNNNNNNNNNNNNNNNN
NNNNNNNNNNNNNNNNNNNNNNNNNNNNNNNNNNNNNNNNNNNNNNNNNN
NNNNNNNNNNNNNNNNNNNNNNNNNNNNNNNNNNNNNNNNNNNNNNNNNN
NNNNNNNNNNNNNNNNNNNNNNNNNNNNNNNNNNNNNNNNNNNNNNNNNN
NNNNNNNNNNNNNNNNNNNNNNNNNNNNNNNNNNNNNNNNNNNNNNNNNN
NNNNNNNNNNNNNNNNNNNNNNNNNNNNNNNNNNNNNNNNNNNNNNNNNN
NNNNNNNNNNNNNNNNNNNNNNNNNNNNNNNNNNNNNNNNNNNNNNNNNN
NNNNNNNNNNNNNNNNNNNNNNNNNNNNNNNNNNNNNNNNNNNNNNNNNN
NNNNNNNNNNNNNNNNNNNNNNNNNNNNNNNNNNNNNNNNNNNNNNNNNN
NNNNNNNNNNNNNNNNNNNNNNNNNNNNNNNNNNNNNNNNNNNNNNNNNN
NNNNNNNNNNNNNNNNNNNNNNNNNNNNNNNNNNNNNNNNNNNNNNNNNN
NNNNNNNNNNNNNNNNNNNNNNNNNNNNNNNNNNNNNNNNNNNNNNNNNN
NNNNNNNNNNNNNNNNNNNNNNNNNNNNNNNNNNNNNNNNNNNNNNNNNN
NNNNNNNNNNNNNNNNNNNNNNNNNNNNNNNNNNNNNNNNNNNNNNNNNN
NNNNNNNNNNNNNNNNNNNNNNNNNNNNNNNNNNNNNNNNNNNNNNNNNN
NNNNNNNNNNNNNNNNNNNNNNNNNNNNNNNNNNNNNNNNNNNNNNNNNN
NNNNNNNNNNNNNNNNNNNNNNNNNNNNNNNNNNNNNNNNNNNNNCCGGG
ACCGCACGCGCAATACATTGAAGGAGGCAGCGTGT--T-GACCCTGTCCG
AAAGGATTGGGTTATCCTGTGAAACTCCTTCGTGCTTGGGATAGAGATTT
GAAA-CTGTCTCTCTTGAACGAGGAATTCCCAGTAAGCA-CGAGTCATAA
TCTCA-TGTTGACTGAGTCCCTGGCCCTTGTGCACACCGCCCGTCGCCAA
GAGCGATTGAATGTGTTAGTGAGATCGTCGGACAGGTCGCTGGTCTGGGC
TCT------AGGGTTCGGACCGG--TGCGCCGGAAAGACGATCGAACTTG
TCCATTTAGAGCACTTGAAAGTCGTAACAAGGTAACCATAAATAAGCGGA
GGAAAAGAAACCAACAGGGATTCCCTCAGTAGCGGCGAGCGAAAGGGGAA
GAGCCCAGCGCCGAATCCCGCACGGTTT-ACTCGTGCCGGGAAATGTGGC
GTATAGGAGTGA-GCGTGACGGAGTG--AGACCGTGGCAGTAAGTCCCCC
TGACCGGGGCAGTTC--GCCCAGGGTGGGTGCTAGGCCCATGTCTGCTTG
GTT-TCTGCTCCGCACGCGAATTCCTCGGAGTCGGGTTGCTTGGGAGTGC
AGCCTAAATCGGGTGGTAAACTCCATCTAAGGCTAAATACGACCGTGAGA
CCGATAGCAAACAATTTGAAGAGAGAGTTCAACAGTACGTGAAACCGTTC
AGAGGGAAAGGGGTGGGCCCTCGAAGCCCTG-TGGCG-G-AGAGATTCAG
CGTCGGGA-----GGTTGCGTGCGCTTCCGACTGCGGGCG----------
------------------------ATCGCA----------------AGGT
CGCCTCGTAGTCGCGTCGCTAAATCGTTTTCGTCCGGTGCGCATTTC--T
--TTCCGTCCGAA-GGACGTCGCAACCGATCGG-GGTACGGCCAAGAGAG
GCCGGGCG-------G----------CAGTACGCCGGTGA----------
---TCCTACCGCTGG--------------------------------GTC
GCC--GGTATGTGGTC-----GCTCGTACGGTTCGGAAGTCGGA------
--------CCCCGATCGAGGTACTGGCTCGGAGAAGAGAGGATAGACTTC
GGTTTTTTTTTTCTCTTCTTCCGGGCGGTGAATCGCCTCCTCC-------
--------AAGCGAAGCGAACTGGCCGGGTCTCGGTTTCCCCGGGCTCTT
GCGGAAACACGACGGCAACGTCGTGTTCC---------GCTC--------
-----AGACCGGACTGGTTACCGCTCTCG--GAT--TTCGTTCGCAG--G
AGCGTCGGTGGTTTGCGGCGAGTAGGTCNNNNNNNNNNNNNNNNNCCAAG
GAGTGCAACATGTATGCGAGTCAATGGGACTTGAACAGGCCCATGGGCGG
AATGAAAGTAAAA---------------------------AGCTGTGATC
CCGGGCCCAATTG-----TCGGTCCGGGCGCAACAGCGCCCCGTCCCGAA
C-----CTACTC-GT---TAGGTGGGGTGGAGGTATAGCATACACGTTAC
TACCCGAAAGATGGTGACCTATGCCTGGGCGGGACGAAGCCAGAGGAAAC
TCTGGTGGAGGTCCGCAGCGGTTCTGACGTGCAAATCGATCGTCAGACCT
TGGTATAGGTGCGATAGACTCATCGAACCATCTANNNNNNNNNNNNNNNN
NNNNNNNNNNNNNNNNNNNNNNNNNNNNNNNNNNNNNNNNNNNNNNNNNN
NNNNNNNNNNNNNNNNNNNNNNNNNNNNNNNNNNNNNNNNNNNNNNNNNN
NNNNNNNNNNNNNNNNNNNNNNNNNNNNNNNNNNNNNNNNNNNNNNNNNN
NNNNNNNNNNNNNNNNNNNNNNNNNNNNNNNNNNNNNNNNNNNNNNNNNN
NNNNNNNNNNNNNNNNNNNNNNNNNNNNNNNNNNNNNNNNNNNNNNNNNN
NNNNNNNNNNNNNNNNNNNNNNNNNNNNNNNNNNNNNNNNNNNNNNNNNN
NNNNNNNNNNNNNNNNNNNNNNNNNNNNNNNNNNNNNNNNNNNNNNNNNN
NNNNNNNNNNNNNNNNNNNNNNNNNNNNNNNNNNNNNNNNNNNNNNNNNN
NNNNNNNNNNNNNNNNNNNNNNNNNNNNNNNNNNNNNNNNNNNNNNNNNN
NNNNNNNNNNNNNNNNNNNNNNNNNNNNNNNNNNNNNNNNNNNNNNNNNN
NNNNNNNNNNNNNNNNNNNNNNNNNNNNNNNNNNNNNNNNNNNNNNNNNN
NNNNNNNNNNNNNNNNNNNNNNNNNNNNNNNNNNNNNNNNNNNNNNNNNN
NNNNNNNNNNNNNNNNNNNNNNNNNNNNNNNNNNNNNNNNNNNNNNNNNN
NNNNNNNNNNNNNNNNNNNNNNNNNNNNNNNNNNNNNNNNNNNNNNNNNN
NNNNNNNNNNNNNNNNNNNNNNNNNNNNNNNNNNNNNNNNNNNNNNNNNN
NNNNNNNNNNNNNNNNNNNNNNNNNNNNNNNNNNNNNNNNNNNNNNNNNN
NNNNNNNNNNNNNNNNNNNNNNNNNNNNNNNNNNNNNNNNNNNNNNNNNN
NNNNNNNNNNNNNNNNNNNNNNNNNNNNNNNNNNNNNNNNNNNNNNNNNN
NNNNNNNNNNNNNNNNNNNNNNNNNNNNNNNNNNNNNNNNNNNNNNNNNN
NNNNNNNNNNNNNNNNNNNNNNNNNNNNNNNNNNNNNNNNNNNNNNNNNN
NNNNNNNNNNNNNNNNNNNNNNNNNNNNNNNNNNNNNNNNNNNNNNNNNN
NNNNNNNNNNNNNNNNNNNNNNNNNNNNNNNNNNNNNNNNNNNNNNNNNN
NNNNNNNNNNNNNNNNNNNNNNNNNNNNNNNNNNNNNNNNNNNNNNNNNN
NNNNNNNNNNNNNNNNNNNNNNNNNNNNNNNNNNNNNNNNNNNNNNNNTT
AATTCCTTTAATATTWGGTGCTCCAGATATAGCTTTTCCTCGTATAAATA
ATTTAAGATTTTGATTGTTACCACCTTCTTTAATATTATTGATTTTATCA
TCAATAATTGATATAGGGGTTGGGGCTGGATGAACTATTTATCCTCCTTT
ATCTTCAATTATAGGTCATGGTGGAAGATCTGTGGATTTTGCTATTTTTT
CTTTACATTTAGCTGGAGCTTCTTCTATTATAGGAGCTATTAATTTTATT
AGAACTATTTTAAATATACGATCATATGGAATAAAATTGGAGAAAATTCC
TTTATTTGTATGGTCAGTATTTATTACTGCTATTTNNNNNNNNNNNNNNN
NNNNNNNNNNNNNNNNNNNNNNNNNNNNNNNNNNNNNNNNNNNNNNNNNN
NNNNNNNNNNNNNNNNNNNNNNNNNNNNNNNNNNNNNNNNNNNNNNNNNN
NNNNNNNNNNCAGGAAGAGTACCGGAGGAAAAGCTCCTCGCAAGCAGCTG
GCCACTAAGGCAGCAAGGAAGAGTGCACCGGCTACCGGAGGTGTGAAAAA
GCCTCACCGTTACAGGCCCGGTACAGTCGCTCTCCGAGAGATCCGTCGGT
ATCAGAAGTCCACCGAGCTCCTGATCCGAAAGCTCCCCTTCCAACGTCTA
GTTAGGGAGATCGCCCAGGACTTCAAGACCGACCTGCGTTTCCAGAGCTC
AGCCGTGATGGCTCTGCAGGAGGCCAGCGAGGCTTACTTGGTGGGTCTGT
TCGAGGACACCAACTTGTGCGCCATTCACGCAAAGAGA
>SYMP 003 MAD
--------------------------------------------------
--------------------------------------------------
--------------------------------------------------
--------------------------------------------------
--------------------------------------------------
--------------------------------------------------
--------------------------------------------------
-TTTTTATAGAAATTATTATAAGTAATATCTGCTCAATGTA--------A
ATAAATAGCCGCAAA---TATAATGTGATAAGGTAGCATAATCACTTGCC
TTTTAATTAAAGGGTAGAATGAATGATTTAACAATTTATTAATTTTTTTA
-ATAATTT--TAATTTAAATTATATTAAATATAAAAATATATTTATAAAT
AAATAAGACGACAAGACCCTATTAAACTTTACTTAA-GTTTAACTGGGGA
AGTTATTTAAAAATTATTTTGAATAA------AAATACA-AAATACCCAT
T-----ACAATAGAA---TAAATCAAGTTACTATAGGGATAACAGCGTAA
TAGAATTTTAAAGCTCACATTAAAAAAAAAAGATTGCGANNNNNNNNNNN
NNNNNNNNNNNNNNNNNNNNNNNNNNNNNNNNNNNNNNNNNNNNNNNNNN
NNNNNNNNNNNNNNNNNNNNNNNNNNNNNNNNNNNNNNNNNNNNNNNNNN
NNNNNNNNNNNNNNNNNNNNNNNNNNNNNNNNNNNNNNNNNNNNNNNNNN
NNNNNNNNNNNNNNNNNNNNNNNNNNNNNNNNNNNNNNNNNNNNNNNNNN
NNNNNNNNNNNNNNNNNNNNNNNNNNNNNNNNNNNNNNNNNNNNNNNNNN
NNNNNNNNNNNNNNNNNNNNNNNNNNNNNNNNNNNNNNNNNNNNNNNNNN
NNNNNNNNNNNNNNNNNNNNNNNNNNNNNNNNNNNNNNNNNNNNNNNNNN
NNNNNNNNNNNNNNNNNNNNNNNNNNNNNNNNNNNNNNNNNNNNNNNNNN
NNNNNNNNNNNNNNNNNNNNNNNNNNNNNNNNNNNNNNNNNNNNNNNNNN
NNNNNNNNNNNNNNNNNNNNNNNNNNNNNNNNNNNNNNNNNNNNNNNNNN
NNNNNNNNNNNNNNNNNNNNNNNNNNNNNNNNNNNNNNNNNNNNNNNNNN
NNNNNNNNNNNNNNNNNNNNNNNNNNNNNNNNNNNNNNNNNNNNNNNNNN
NNNNNNNNNNNNNNNNNNNNNNNNNNNNNNNNNNNNNNNNNNNNNNNNNN
NNNNNNNNNNNNNNNNNNNNNNNNNNNNNNNNNNNNNNNNNNNNNNNNNN
NNNNNNNNNNNNNNNNNNNNNNNNNNNNNNNNNNNNNNNNNNNNNNNNNN
NNNNNNNNNNNNNNNNNNNNNNNNNNNNNNNNNNNNNNNNNNNNNNNNNN
NNNNNNNNNNNNNNNNNNNNNNNNNNNNNNNNNNNNNNNNNNNNNNNNNN
NNNNNNNNNNNNNNNNNNNNNNNNNNNNNNNNNNNNNNNNNNNNNNNNNN
NNNNNNNNNNNNNNNNNNNNNNNNNNNNNNNNNNNNNNNNNNNNNNNNNN
NNNNNNNNNNNNNNNNNNNNNNNNNNNNNNNNNNNNNNNNNNNNNNNNNN
NNNNNNNNNNNNNNNNNNNNNNNNNNNNNNNNNNNNNNNNNNNNNNNNNN
NNNNNNNNNNNNNNNNNNNNNNNNNNNNNNNNNNNNNNNNNNNNNNNNNN
NNNNNNNNNNNNNNNNNNNNNNNNNNNNNNNNNNNNNNNNNNNNNNNNNN
NNNNNNNNNNNNNNNNNNNNNNNNNNNNNNNNNNNNNNNNNNNNNNNNNN
NNNNNNNNNNNNNNNNNNNNNNNNNNNNNNNNNNNNNNTTAAAGGTATTG
ACGGAAGGGCA-CACCAGGAATGGATTTTGCGGCTTAATTTGACTCAACG
CGCGAAAGCTCACCCGAACCGGACACAGGAAGGATTGACAGATTAAGAGC
TCTTTCTTGATTCTGTGGGTG-GTGGTGCATGGCCGCTCTTAGTTAGTGG
AGTGATTTGTCTGGTTGATTCCGGTAACTAACGAGGTTCCAACCTACTAA
ATAGATG--TCCCGGTCC-----TCC-----CAGCCGG--ACA-----GT
TTCCTTCTTAGAGGGACAGGCAGCAT-AGAGTTGCACGAAGCGGACCGGG
GCTGCACGCGTAATACATTGAAGGAGTCAGCATGTTTT-CTCCCTGCCCG
ACAGGGCCGGGTAACCCTTTGAAATTCCTTCGTGCTGGGGATAGGCGACT
GTAA-TTACC-GCCTTGAACGAGGAATTCCCAGTAAGCG-CGAGTCATCA
CCTCG-TGCTGATTACGTCCCTGGCCTTTGTGCACACCGCCCGTCGCTAC
CACCGATTGAGCTTTTTAGTGAGGTCTTCGGACTGGCCTCCGGACTAG-C
CTT------CGGGT-TGGGCCGG--TGTGCCGGAAAGATGCCCAAACTTG
AATGCTTAGAGGATGTAAAAGTCGTAACAAGGTTTTCNNNNNNNNNNNNN
NNNNNNNNNNNNNNNNNNNNNNNNNNNNNNNNNNNNNNNNNNNNNNNNNN
NNNNNNNNNNNNNNNNNNNNNNNNNNNNNNNNNNNNNNNNNNNNNNNNNN
NNNNNNNNNNNNNNNNNNNNNNNNNNNNNNNNNNNNNNNNNNNNNNNNNN
NNNNNNNNNNNNNNNNNNNNNNNNNNNNNNNNNNNNNNNNNNNNNNNNNN
NNNNNNNNNNNNNNNNNNNNNNNNNNNNNNNNNNNNNNNNNNNNNNNNNN
NNNNNNNNNNNNNNNNNNNNNNNNNNNNNNNNNNNNNNNNNNNNNNNNNN
NNNNNNNNNNNNNNNNNNNNNNNNNNNNNNNNNNNNNNNNNNNNNTGTTC
AGAGGCAAAGGGGTGGGCCCTCGAAGTCCTG-TGGCG-G-AAGGATTCAG
--TCTCACTCGTTGTCACTGAGTTGTGCGGAGGACAATAACGGTATGAGT
GGCCCTTGTCTTTACACTTTGAATTTCATGAGTGTTTAGCGAATAGGGTT
TTTTCCGTTCTGCACCCAGTGTGTACGTAGGGAGAGGCGC-ATTTCCTTT
GATTCCGTCCAAAAGGACCCCGCAACCGGTTGGTAAGATGGCNNNNNNNN
NNNNNNNNNNNNNNNNNNNNNNNNNNNNNNNNNNNNNNNNNNNNNNNNNN
NNNNNNNNNNNNNNNNNNNNNNNNNNNNNNNNNNNNNNNNNNNNNNNNNN
NNNNNNNNNNNNNNNNNNNNNNNNNNNNNNNNNNNNNNNNNNNNNNNNNN
NNNNNNNNNNNNNNNNNNNNNNNNNNNNNNNNNNNNNNNNNNNNNNNNNN
NNNNNNNNNNNNNNNNNNNNNNNNNNNNNNNNNNNNNNNNNNNNNNNNNN
NNNNNNNNNNNNNNNNNNNNNNNNNNNNNNNNNNNNNNNNNNNNNNNNNN
NNNNNNNNNNNNNNNNNNNNNNNNNNNNNNNNNNNNNNNNNNNNNNNNNN
NNNNNNNNNNNNNNNNNNNNNNNNNNNNNNNNNNNNNNNNNNNNNNNNNN
NNNNNNNNNNNNNNNNNNNNNNNNNNNNNNNNNNNNNNNNNNNNNCCAAG
GAGTTTAACATGTGTGCAAGTCAGTGGGACTTGAATATGCCCAAAGGCGC
AATGAAAGCAAAGGTTGACTCTTAAC----GGGTCACTG-AGCCGTGATC
CCGCGT-CCTTTG-----ACGGCGCGGGCGCAACGGTGCCCCTCACT--A
T-----CCGGCT-CTGTTCCGGTTGGGAGGAGGTGGAGCACACACGTTGG
AGCCCGAAAGGTGGTGACCTATGCCCGGACAGGACGAAGCCAGAGGAAAC
TCTGGTGGAGGTCCGCAGCGGTTCTGACGTGCAAATCGATCGTCAGATCC
AGGTATAGCGGCGAAAGACTCATCGAAGCACCTANNNNNNNNNNNNNNNN
NNNNNNNNNNNNNNNNNNNNNNNNNNNNNNNNNNNNNNNNNNNNNNNNNN
NNNNNNNNNNNNNNNNNNNNNNNNNNNNNNNNNNNNNNNNNNNNNNNNNN
NNNNNNNNNNNNNNNNNNNNNNNNNNNNNNNNNNNNNNNNNNNNNNNNNN
NNNNNNNNNNNNNNNNNNNNNNNNNNNNNNNNNNNNNNNNNNNNNNNNNN
NNNNNNNNNNNNNNNNNNNNNNNNNNNNNNNNNNNNNNNNNNNNNNNNNN
NNNNNNNNNNNNNNNNNNNNNNNNNNNNNNNNNNNNNNNNNNNNNNNNNN
NNNNNNNNNNNNNNNNNNNNNNNNNNNNNNNNNNNNNNNNNNNNNNNNNN
NNNNNNNNNNNNNNNNNNNNNNNNNNNNNNNNNNNNNNNNNNNNNNNNNN
NNNNNNNNNNNNNNNNNNNNNNNNNNNNNNNNNNNNNNNNNNNNNNNNNN
NNNNNNNNNNNNNNNNNNNNNNNNNNNNNNNNNNNNNNNNNNNNNNNNNN
NNNNNNNNNNNNNNNNNNNNNNNNNNNNNNNNNNNNNNNNNNNNNNNNNN
NNNNNNNNNNNNNNNNNNNNNNNNNNNNNNNNNNNNNNNNNNNNNNNNNN
NNNNNNNNNNNNNNNNNNNNNNNNNNNNNNNNNNNNNNNNNNNNNNNNNN
NNNNNNNNNNNNNNNNNNNNNNNNNNNNNNNNNNNNNNNNNNNNNNNNNN
NNNNNNNNNNNNNNNNNNNNNNNNNNNNNNNNNNNNNNNNNNNNNNNNNN
NNNNNNNNNNNNNNNNNNNNNNNNNNNNNNNNNNNNNNNNNNNNNNNNNN
NNNNNNNNNNNNNNNNNNNNNNNNNNNNNNNNNNNNNNNNNNNNNNNNNN
NNNNNNNNNNNNNNNNNNNNNNNNNNNNNNNNNNNNNNNNNNNNNNNNNN
NNNNNNNNNNNNNNNNNNNNNNNNNNNNNNNNNNNNNNNNNNNNNNNNNN
NNNNNNNNNNNNNNNNNNNNNNNNNNNNNNNNNNNNNNNNNNNNNNNNNN
NNAACTTTGTATTTAATATTTGGGGCTTGATCAGCTATAGTTGGTACTGC
TATAAGAGTTTTAATTCGAATTGAATTAGGTCAAGTTGGGAGTATATTTG
GTGATGATCAGTTATATAATGTAATTGTTACATCTCATGCTTTTGTAATA
ATTTTTTTTATAGTTATACCGATTTTGATTGGAGGATTTGGGAATTGATT
GGTTCCTTTAATATTAGGTGCTCCTGATATGGCTTTTCCTCGTATAAATA
ATTTGAGTTTTTGATTATTACCTCCTTCTTTAATATTATTATTTATTTCT
TCTATAGTTGAAATAGGAGTTGGAGCTGGTTGGACTATTTATCCTCCTTT
ATCATCTTTAGATGGACATTCGGGAAGATCAGTAGATTTTGCTATTTTTT
CTTTACATATAGCTGGGGCTTCATCAATTATAGGAGCTGTAAATTTTATT
TCTACTATTATAAATATACGATATACAGGATTAAGAATAGATAAGGTTTC
TCTTTTTGTATGATCTGTTTTAATTACTGCTATTTTGTTATTATTTTCTT
TACCTGTGTTAGCAGGAGCTATTACTATATTGTTAACTGATCGAAATTTT
AATACTTCTTTTTTTGATCCNNNNNNNNNNNNNNNNNNNNNNNNNNNNNN
NNNNNNNNNNTCGAAAAAGTACCGGTGGCAAAGCACCCAGAAAGCAGCTT
GCCACCAAAGCCGCTCGCAAGAGTGCACCAGCAACAGGTGGTGTAAAGAA
GCCTCATCGTTACAGGCCTGGTACCGTTGCTTTGCGAGAAATCCGTCGTT
ACCAGAAGTCGACTGAGCTTTTGATCAGGAAATTACCTTTCCAGCGCTTG
GTTCGTGAGATTGCTCAGGACTTTAAGACAGACTTGCGTTTCCAGAGCTC
TGCAGTCATGGCTTTGCAGGAGGCTAGTGAGGCTTACTTGGTTGGATTGT
TCGAGGATACTAACCTCTGTGCAATCCACGCAAAACGT
>Tasmanapis strahan
--------------------------------------------------
--------------------------------------------------
--------------------------------------------------
--------------------------------------------------
--------------------------------------------------
--------------------------------------------------
--------------------------------------------------
-TTCTTAAAGAAATAATTTTAAGTAAAATCTGCTCAATGAA---------
TTAAATAGCCGCAA----TATAATGTGCTAAGGTAGCATAATAATTTACC
TATTCATTATAGGATAGTATGAAAGATTCAACAATTCAATTTCTTTATTA
-AATAAAA--ATATTGAATTTAAATATAAAGTAAAAATACTTTTTTAAAT
TAAAAAGACGATAAGACCCTATCGAACTTAACCTAT-GTTTAGTTGGGGA
AACTAATTAATAATAATTTTAATTTA-AATATTTAAATA--TATACCTAA
T-----TAAATTATA---TCAAACAAGTTACCGTAGGGATAACAGCGCAA
TCATTTTCTAAAGTTCTTATTTAAAAAATG-GATTACGACCTCGATGTTG
AATTATAAATTACTTATAAGAGAAAAGTCTTTTAAAGTTAGTCTGTTCGA
CTATTAAATTTATACA----------------------------------
--------------------------------------------------
--------------------------------------------------
--------------------------------------------------
--------------------------------------------------
--------------------------------------------------
--------------------------------------------------
--------------------------------------------------
--------------------------------------------------
--------------------------------------------------
--------------------------------------------------
--------------------------------------------------
--------------------------------------------------
--------------------------------------------------
--------------------------------------------------
--------------------------------------------------
--------------------------------------------------
--------------------------------------------------
--------------------------------------------------
--------------------------------------------------
--------------------------------------------------
--------------------------------------------------
--------------------------------------------------
--------------------------------------------------
--------------------------------------------------
--------------------------------------------------
--------------------------------------------------
--------------------------------------------------
--------------------------------------------------
--------------------------------------------------
--------------------------------------------------
--------------------------------------------------
--------------------------------------------------
--------------------------------------------------
--------------------------------------------------
--------------------------------------------------
-------------------------------------NNNNNNNNNNNNN
NNNNNNNNNNNNNNNNNNNNNNNNNNNNNNNNNNNNNNNNNNNNNNNNNN
NNNNNNNNNNNNNNNNNNNNNNNNNNNNNNNNNNNNNNNNNNNNNNNNNN
NNNNNNNNNNNNNNNNNNNNNNNNNNNNNNNNNNNNNNNNNNNNNNNNNN
NNNNNNNNNNNNNNNNNNNNNNNNNNNNNNNNNNNNNNNNNNNNNNNNNN
NNNNNNNNNNNNNNNNNNNNNNNNNNNNNNNNNNNNNNNNNNNNNNNNNN
NNNNNNNNNNNNNNNNNNNNNNNNNNNNNNNNNNNNNNNNNNNNNNNNNN
NNNNNNNNNNNNNNNNNNNNNNNNNNNNNNNNNNNNNNNNNNNNNNNNNN
NNNNNNNNNNNNNNNNNNNNNNNNNNNNNNNNNNNNNNNNNNNNNNNNNN
NNNNNNNNNNNNNNNNNNNNNNNNNNNNNNNNNNNNNNNNNNNNNNNNNN
NNNNNNNNNNNNNNNNNNNNNNNNNNNNNNNNNNNNNNNNNNNNNNNNNN
NNNNNNNNNNNNNNNNNNNNNNNNNNNNNNNNNNNNNNNNNNNNNNNNNN
NNNNNNNNNNNNNNNNNNNNNNNNNNNNNNNNNNNNNNNNNNNNNNNNNN
NNNNNNNNNNNNNNNNNNNNNNNNNNNNNNNNNNNNNNNNNNNNNNNNNN
NNNNNNNNNNNNNNNNNNNNNNNNNNNNNNNNNNNNNNNNNNNNNNNNNN
NNNNNNNNNNNNNNNNNNNNNNNNNNNNNNNNNNNNNNNNNNNNNNNNNN
NNNNNNNNNNNNNNNNNNNNNNNNNNNNNNNNNNNNNNNNNNNNNNNNNN
NNNNNNNNNNNNNNNNNNNNNNNNNNNNNNNNNNNNNNNNNNNNNNNNNN
NNNNNNNNNNNNNNNNNNNNNNNNNNNNNNNNNNNNNNNNNNNNNNNNNN
NNNNNNNNNNNNNNNNNNNNNNNNNNNNNNNNNNNNNNNNNNNNNNNNNN
NNNNNNNNNNNNNNNNNNNNNNNNNNNNNNNNNNNNNNNNNNNNNNNNNN
NNNNNNNNNNNNNNNNNNNNNNNNNNNNNNNNNNNNNNNNNNNNNNNNNN
NNNNNNNNNNNNNNNNNNNNNNNNNNNNNNNNNNNNNNNNNNNNNNNNNN
NNNNNNNNNNNNNNNNNNNNNNNNNNNNNNNNNNNNNNNNNNNNNNNNNN
NNNNNNNNNNNNNNNNNNNNNNNNNNNNNNNNNNNNNNNNNNNNNNNNNN
NNNNNNNNNNNNNNNNNNNNNNNNNNNNNNNNNNNNNNNNNNNNNNNNNN
NNNNNNNNNNNNNNNNNNNNNNNNNNNNNNNNNNNNNNNNNNNNNNNNNN
NNNNNNNNNNNNNNNNNNNNNNNNNNNNNNNNNNNNNNNNNNNNNNNNNN
NNNNNNNNNNNNNNNNNNNNNNNNNNNNNNNNNNNNNNNNNNNNNNNNNN
NNNNNNNNNNNNNNNNNNNNNNNNNNNNNNNNNNNNNNNNNNNNNNNNNN
NNNNNNNNNNNNNNNNNNNNNNNNNNNNNNNNNNNNNNNNNNNNNNNNNN
NNNNNNNNNNNNNNNNNNNNNNNNNNNNNNNNNNNNNNNNNNNNNNNNNN
NNNNNNNNNNNNNNNNNNNNNNNNTGCCCAGTGGGCCACTTTTGGTAAGC
AGAACTGGCGCTGTGGGATGAACCAAACGTCGGGTTACGGCGTCCGATGC
GAGACGCTCATGAGACCCCATGAAAGGTGTTGGTTGCTCTAGA-CAGCAG
GACGGTGGCCAT-GGAAGTCGGAATCCGCTAAGGAGTGTGT-AACAACTC
ACCTGCCGAAG--CAACTAGCCCTGAAAATGGATGACGCTCC-AGCGTCG
AGCCTATACCCGACCGCTGC-GACAAAACTTCTTAA---------TGGAG
ATTTACGTCGCAGTGAGTAGGAGGGTCGCGACGGTGAGCGTCGAAGGTGC
CGGGCGTGAGCCCGCCTGGAGCCGCCGTCGGTGCAGATCTTGGTGGTAGT
AGCAAATACTCAAGTGAGAACCTTGAGGACTGAAGCTGGAGAAGGGTTCC
CAGTCGGCCCTAAGGGATCGGAGAAATCCGTTCCGAAGCGGGACGTTGAC
AA------------------AGATGACTCTTGAGCTTGTCCCGC-TGCCG
ACCGAAAGGGAATGGGGTCAATATTCCCCAACCCGGACACGGAGATAGAG
CCTTCGGG-----CTCAAGTGCGGTAACGC-AAACGAACTCGGAGACGTC
GACGGAAGACCCGGGGAAGAGTTTTCCTTTCTTTGTAA-GAGTTCGTGTC
CCTGGAATCGGCTCGTCCGGAGATAGGGACGCT-GTTCTCGTAAAAGCAT
CGCGGCTCTTGCGATGTCCGGTGCGCTTCTGTCGGCCCTTGAAAATCCGA
GGGAGAGAGTGTGATTTTCGTGCCGGTCCGTACCCATATNNNNNNNNNNN
NN------------------------------------------------
--------------------------------------------------
--------------------------------------------------
--------------------------------------------------
--------------------------------------------------
--------------------------------------------------
--------------------------------------------------
--------------------------------------------------
--------------------------------------------------
--------------------------------------------------
--------------------------------------------------
--------------------------------------------------
--------------------------------------------------
----------CAGGAAAAGTACCGGTGGCAAGGCCCCGCGAAAGCAGCTG
GCCACCAAGGCCGCTCGCAAGAGCGCCCCTGCCACAGGCGGCGTCAAGAA
GCCCCATCGCTACAGGCCCGGTACCGTAGCTCTCAGGGAGATTCGTCGTT
ACCAAAAGTCCACCGAGCTTTTGATCCGCAAATTGCCCTTCCAGCGGCTG
GTGCGAGAAATCGCTCAGGATTTCAAGACCGATCTCCGATTCCAGAGCTC
GGCCGTCATGGCCCTTCAGGAAGCCAGCGAGGCCTACTTGGTCGGTCTCT
TCGAAGACACCAACTTGTGCGCGATTCACGCTAAGCGG
>Trogloneta MYSM 025 CHILE
--------------------------------------------------
--------------------------------------------------
--------------------------------------------------
--------------------------------------------------
--------------------------------------------------
--------------------------------------------------
--------------------------------------------------
-TTCTTATAAATATATCTATAAGTAAAATCTGCTCAATGAT------ATT
TTTAATAGCCGCAGAAATTTTACTGTGCTAAGGTAGCATAATCATTAGTT
TCTTAATTAGAATCTAGAATGAAAGATTTAACAATTTAATTTCTTTTTTA
AACCTACA--ATATTAAACTTATACTAAAAATAAAAATATTTTTATTCAT
TAAAAAGACGATAAGACCCTATTAAATTTTACTATA-GTTTAGCTGGGGC
AGCTAATTAAAAATAATTTTAATTTTAAATAATTTAATA--AATTCCTAA
T-----ATAATTAAA---TTTAACAAATTACTATAGGGATAACAGCATAA
TTATTTTTTAAAGTTCTTATTAAAAATATA-GTTTATGACCTCGATGTTG
AATTAATTT--ACTTTTATAAGCAAAAATATAAAAAGAGGGTCTGTTCGA
CCCATAATATTTTACANNNNNNNNNNNNNNNNNNNNNNNNNNNNNNNNNN
NNNNNNNNNNNNNNNNNNNNNNNNNNNNNNNNNNNNNNNNNNNNNNNNNN
NNNNNNNNNNNNNNNNNNNNNNNNNNNNNNNNNNNNNNNNNNNNNNNNNN
NNNNNNNNNNNNNNNNNNNNNNNNNNNNNNNNNNNNNNNNNNNNNNNNNN
NNNNNNNNNNNNNNNNNNNNNNNNNNNNNNNNNNNNNNNNNNNNNNNNNN
NNNNNNNNNNNNNNNNNNNNNNNNNNNNNNNNNNNNNNNNNNNNNNNNNN
NNNNNNNNNNNNNNNNNNNNNNNNNNNNNNNNNNNNNNNNNNNNNNNNNN
NNNNNNNNNNNNNNNNNNNNNNNNNNNNNNNNNNNNNNNNNNNNNNNNNN
NNNNNNNNNNNNNNNNNNNNNNNNNNNNNNNNNNNNNNNNNNNNNNNNNN
NNNNNNNNNNNNNNNNNNNNNNNNNNNNNNNNNNNNNNNNNNNNNNNNNN
NNNNNNNNNNNNNNNNNNNNNNNNNNNNNNNNNNNNNNNNNNNNNNNNNN
NNNNNNNNNNNNNNNNNNNNNNNNNNNNNNNNNNNNNNNNNNNNNNNNNN
NNNNNNNNNNNNNNNNNNNNNNNNNNNNNNNNNNNNNNNNNNNNNNNNNN
NNNNNNNNNNNNNNNNNNNNNNNNNNNNNNNNNNNNNNNNNNNNNNNNNN
NNNNNNNNNNNNNNNNNNNNNNNNNNNNNNNNNNNNNNNNNNNNNNNNNN
NNNNNNNNNNNNNNNNNNNNNNNNNNNNNNNNNNNNNNNNNNNNNNNNNN
NNNNNNNNNNNNNNNNNNNNNNNNNNNNNNNNNNNNNNNNNNNNNNNNNN
NNNNNNNNNNNNNNNNNNNNNNNNNNNNNNNNNNNNNNNNNNNNNNNNNN
NNNNNNNNNNNNNNNNNNNNNNNNNNNNNNNNNNNNNNNNNNNNNNNNNN
NNNNNNNNNNNNNNNNNNNNNNNNNNNNNNNNNNNNNNNNNNNNNNNNNN
NNNNNNNNNNNNNNNNNNNTGTTTCCATTAATCAAGAACGAAAGTTAGAG
GTTCGAAGGCGATCAGATACCGCCCTAGTTCTAACCATAAACGATGCCAG
CCAGCGATCCGGCTGTGTTCC-T------CAAAT-GACACGCCGGGCAGC
TTCCGGGAAACCA-AAGCCTTTGGGTTCCGGGGGAA-GTTAAAGGAATAG
ACGGAAGGTCACTACAAGGAATGGAGCCTGCGGCTTAATTTGACTCAACA
CGGGGCAACTCACCCGGCCCGGACATAGGAAGGATTGACAGATTAAGAGC
TCTTTCTTGATTCTACGGGTG-GTGGTGCATGTCCGTTCCTAGTTCGTGG
AGCGATTTGTCTGGTTAATTCCGTCAACGGACGAGATTCTAGCCTACTAA
ATAGGCG--TTCCGATCC-----TTT-----GAGTCGG--ACG-------
-TTCTTCTTAGAGGGAAAAACGGCTT-TTAGCCGCACGAGACAGACCGGG
GCCGCACGCGCGCTACATTGAAGGAATCAGCGTGTGTT-TTCCCGGTCCG
ACAGGATTGGGTAACCCGTTGAATCTCTTTCGTGCTGGGGATAGGAAATT
GCAA-TTGTTTTCCTTGAACGAGGAATTCCCAGTAAGCG-CGAGTCATAA
GCTCG-TGTTGATTACGTCCCTGGCCTTTGTACTCACCGCCCGTCGCAAA
TACCGATTGAATGATTCAGTGAGGTCTTCGGACTGGCGCCCGGACTGG-C
TTT------CGGGTTCGGGCCGG--CGTGCTGGAAAGATGACCGAACTTG
ATCATTTAGAGGAATTTGAAGTCGTAACAAGGTCACCNNNNNNNNNNNNN
NNNNNNNNNNNNNNNNNNNNNNNNNNNNNNNNNNNNNNNNNNNNNNNNNN
NNNNNNNNNNNNNNNNNNNNNNNNNNNNNNNNNNNNNNNNNNNNNNNNNN
NNNNNNNNNNNNNNNNNNNNNNNNNNNNNNNNNNNNNNNNNNNNNNNNNN
NNNNNNNNNNNNNNNNNNNNNNNNNNNNNNNNNNNNNNNNNNNNNNNNNN
NNNNNNNNNNNNNNNNNNNNNNNNNNNNNNNNNNNNNNNNNNNNNNNNNN
NNNNNNNNNNNNNNNNNNNNNNNNNNNNNNNNNNNNNNNNNNNNNNNNNN
NNNNNNNNNNNNNNNNNNNNNNNNNNNNNNNNNNNNNNNNNNNNNNNNNN
NNNNNNAAACGGGTGGGCCCTCGAAGTCCTG-TGGCG-G-GAGGATTCAG
--TCGAAA-----GGCGG--------------------------------
-GCGCGTGCGTGCGGGCGGTGTGATCGTGGTCCCCCTTCCCGGGGGGTCA
ATCCGCCCGCGTCACGACGCAGGC------CGGCCRACGC-ATTTCT--T
--TCCCGTCTGAA-GGAAGCCGCAATCGGTTGG-GGGACTGCCTTAA---
--GGATTGG-TGACGG----------AAGGTTGCCGACGG----------
---CTTCCCCTGTGGGATTTCGC------------------------CGG
TGT--TATAGCCGACC-----AGTCGCACGGCGGGTA-------------
--------CCNNNNNNNNNNNNNNNNNNNNNNNNNNNNNNNNNNNNNNNN
NNNNNNNNNNNNNNNNNNNNNNNNNNNNNNNNNNNNNNNNNNNNNNNNNN
NNNNNNNNNNNNNNNNNNNNNNNNNNNNNNNNNNNNNNNNNNNNNNNNNN
NNNNNNNNNNNNNNNNNNNNNNNNNNNNNNNNNNNNNNNNNNNNNNNNNN
NNNNNNNNNNNNNNNNNNNNNNNNNNNNNNNNNNNNNNNNNNNNNNNNNN
NNNNNNNNNNNNNNNNNNNNNNNNNNNNNNNNNNNNNNNNNNNNNCCAAG
GAGTCTAACATGTGTGCGAGTCACTGGGACTCGAATAAGCCCAAAGGCGC
AATGAAATTAAAGGCCGGGGATTGGC----TCCCGGCCG-AGTCGAGATC
CCCG-C-TCCTGA-----GCGGGCGGGGCGCACCGACGACCCGTCCC--G
T-----CCGATT-TA---TCGGTGGGGCGGAGTTTGAGCACACACGTTGG
TACCCGAAAGATGGTGAGCTATGCCCGAGCAGGACGAAGACAGAGGAAAC
TCTGTTGGAGGTCCGCAGCGGTTCTGACGTGCAAATCGATCGTCAGACTC
CGGTATAGGGGCGAAAGGCTAATCGAACCATCTANNNNNNNNNNNNNNNN
NNNNNNNNNNNNNNNNNNNNNNNNNNNNNNNNNNNNNNNNNNNNNNNNNN
NNNNNNNNNNNNNNNNNNNNNNNNNNNNNNNNNNNNNNNNNNNNNNNNNN
NNNNNNNNNNNNNNNNNNNNNNNNNNNNNNNNNNNNNNNNNNNNNNNNNN
NNNNNNNNNNNNNNNNNNNNNNNNNNNNNNNNNNNNNNNNNNNNNNNNNN
NNNNNNNNNNNNNNNNNNNNNNNNNNNNNNNNNNNNNNNNNNNNNNNNNN
NNNNNNNNNNNNNNNNNNNNNNNNNNNNNNNNNNNNNNNNNNNNNNNNNN
NNNNNNNNNNNNNNNNNNNNNNNNNNNNNNNNNNNNNNNNNNNNNNNNNN
NNNNNNNNNNNNNNNNNNNNNNNNNNNNNNNNNNNNNNNNNNNNNNNNNN
NNNNNNNNNNNNNNNNNNNNNNNNNNNNNNNNNNNNNNNNNNNNNNNNNN
NNNNNNNNNNNNNNNNNNNNNNNNNNNNNNNNNNNNNNNNNNNNNNNNNN
NNNNNNNNNNNNNNNNNNNNNNNNNNNNNNNNNNNNNNNNNNNNNNNNNN
NNNNNNNNNNNNNNNNNNNNNNNNNNNNNNNNNNNNNNNNNNNNNNNNNN
NNNNNNNNNNNNNNNNNNNNNNNNNNNNNNNNNNNNNNNNNNNNNNNNNN
NNNNNNNNNNNNNNNNNNNNNNNNNNNNNNNNNNNNNNNNNNNNNNNNNN
NNNNNNNNNNNNNNNNNNNNNNNNNNNNNNNNNNNNNNNNNNNNNNNNNN
NNNNNNNNNNNNNNNNNNNNNNNNNNNNNNNNNNNNNNNNNNNNNNNNNN
NNNNNNNNNNNNNNNNNNNNNNNNNNNNNNNNNNNNNNNNNNNNNNNNNN
NNNNNNNNNNNNNNNNNNNNNNNNNNNNNNNNNNNNNNNNNNNNNNNNNN
NNNNNNNNNNNNNNNNNNNNNNNNNNNNNNNNNNNNNNNNNNNNNNNNNN
NNNNNNNNNNNNNNNNNNNNNNNNNNNNNNNNNNNNNNNNNNNNNNNNNN
NNAACTTTATATTTTATTTTTGGGGTATGAGCTGCAATATTAGGAACAGC
AATGAGAGTATTAATTCGTGTAGAATTAGGACAATGTGGGAGTTTATTAG
GGGATGATCAATTGTATAATGTTATTGTTACTGCTCATGCTTTTGTAATA
ATTTTTTTTATGGTTATACCTATTTTAATTGGGGGGTTTGGAAATTGATT
AGTTCCGTTAATAATTGGGGCTCCTGATATAGCTTTTCCTCGAATAAATA
ATTTAAGATTTTGACTTTTGCCTCCTTCTTTAATTTTATTATTTATTTCA
TCTATAGTAGAAATAGGAGTAGGGGCAGGTTGAACTATTTATCCCCCTTT
ATCTTCTTTAGAAGGGCATGCAGGAAGATCTGTAGATTTTGCTATTTTTT
CTCTTCATTTAGCAGGGGCATCTTCTATTATAGGAGCAGTAAATTTTATT
AGAACTATTTTTAATATACGAAGAGTGGGAATAAGAATAGAAAAAGTTCC
TTTATTTGTGTGATCTGTATTAATTACAGCTATTTTATTATTATTGTCTT
TACCTGTTTTAGCAGGTGCAATTACTATGCTATTAACTGATCGAAATTTT
AATACTTCTTTTTTTGATCCTGCAGGGGGAGGGGATCCTATTTTATTTCA
ACATTTATTTCCGTAAGAGTACTGGGGGCAAGGCCCCTCGTAAGCAGTTG
GCCACCAAGGCTGCACGTAAAAGCGCCCCTGCAACTGGAGGTGTAAAGAA
GCCTCATCGTTACAGGCCAGGTACTGTTGCCCTGAGAGAAATCCGTCGTT
ATCAGAAATCAACTGAACTGCTCATCCGAAAGCTGCCTTTCCAACGCTTG
GTCCGAGAAATTGCTCAGGATTTCAAAACTGACCTGCGATTCCAGAGTTC
AGCTGTGATGGCTCTCCAGGAGGCCAGTGAAGCTTACCTTGTTGGTCTGT
TTGAGGACACCAACTTGTGTGCTATCCATGCCAAACGT
>Trogloneta granulum
--------------------------------------------------
--------------------------------------------------
--------------------------------------------------
--------------------------------------------------
--------------------------------------------------
--------------------------------------------------
--------------------------------------------------
-TTCTTATAAAAATTATTATAAGTAAAATCTGCTCAATGAT---------
TTAAATAGCCGCAGAAATTTAACTGTGCTAAGGTAGCATAATCATTTGTT
TTTTAATTAAAATCTAGAATGAAAGATTTAACAATTTAAATTCTTTTTTA
-TATTTAAATAAATTAAAATTTTATTAAAAATAAAAATATTTTTATAAAA
CAAAAAGACGACAAGACCCTTTTAAACTTAACTTTA-GTTAAACTGGGAC
AGTTACTTAATAATTATTTTAAACTT-AATAAATAAATA--ATAACCTAA
T-----ATTATTAAA----TTAACAAGTTACTAAAGGGATAACAGCGTAA
TTTATATTTAAAGTTCTTATTACAATATAA-GATTACGACCTCGATGTTG
AATTAAATA--CCTTTTTTTAGCAAAATAAATAAAAGAAAGTCTGTTCGA
CTTTTAATATTTTACATCATATGCTTGT-TCAAAGATTAAGCCATGCATG
TCTAAGTACGTGCCGTATTAAGGCGAAACCGCGAATGGCTCATTAAATCA
GTTATGGTTCCTTGGATCGTAC-TTTACTACTTGGATAACTGTGGTAATT
CTAGAGCTAATACATGCAGCAGAGCTCCGACCGTAA----------GGGA
CGAGCGCTTTTATTAGA-CCAAAACCTCTACGGACGCAA-----------
GTCCG----------------TCGAATGTGGTGACTCTGTATAACTTTGT
GCTGATCGCACGGGCTC-GTCCCGGCGACGTATCTTTCAAGTGTCTGCCT
TATCAACTGTCGATGGTAGGTTATGCGCCTACCATGGTTGTAACGGGTGA
CGGGGAATCAGGGTTCGATTCCGGAGAGGGAGCCTGAGAGACGGCTACCA
CATCCAAGGAAGGCAGCAGGCGCGCAAATTACCCACTCCCGGCACGGGGA
GGTAGTGACGAAAAATAACAATACGGGACTCTTTTGAGACCCCGTAATTG
GAATGAG-TACACTCCAAATCCTTTAACGAGGACCAATTAGAGTAAGAGT
CTGGTGCCAGCACACGCGGTAACTCCAGCTCTAATAGCGTATATTAAAGT
TGTTGCGGTTAAAAAGCTCGTAGTTGGATCTCAGTTACAGACGGGCGGTC
CGCCT-------------ACCGGTGG-------TTACTGTCTGTT-CTG-
--AACAG--TTTAGCCGGTTTCCCTTGATGATCTTTACCGGTTGTC-TTG
GGTGA-CCGGCAAGTTTACCTTGAAAAAATTAGAGTGCTCAAAGCATGC-
-----GTGATGCATGAATAATGGTGCATGGAATAATGGAATAGGACCTCG
GTTCTA-TTT--TGTTGGTTTTA---GGAACCAGAGGAAATGATTAAGAG
GGACAGACGGGGGCATTCGTATTGCGGCGCTAGAGGTGAAATTCTTGGAC
CGCCGCAAGACGAACTACTTGTTTCCATTAATCAAGAACGAAAGTTAGAG
GTTCGAAGGCGATCAGATACCGCCCTAGTTCTAACCATAAACTATGCCAG
CCAGCAATCCGGCTGTGTTCC-T------CAAAT-GACACGCCGGGCAGC
TTCCGGGAAACCA-AAGCTTTTGGGTTCCGGGGGAA-GTTGAAGGAATTG
ACGGAAGGGCACCACAAGCAGTGGAGCATGCGGCTCAATTTGACTCAACA
CGGGGAATCTTACCCGGACCGGACACATGGAGGATTGACAGATTAAGAGC
TCTTTCTTGATTATGTGGGTG-GTGGTGCATGGCCGTCCCTAGTTCGTGG
GGTGACTTGTCTGGTTTATTCCGATAACGAACGAGACTCCAACCTGCTAA
ATAGAAG--TTCCGATCC-----ACG-----GAGTCGG--ACG-------
TCTCTTCTTAGAGGGACAGGCGGCAA-ATAGCCGCACGAGGTGGACCGGG
GCCGCACGCGCGCTACATTGAAGGAGTCAGCGTGTGTT-CTCCCGGTCCG
ACAGGACTGGGTAACCCGTTGAACCTCTTTCGTGCTTGGGATAGGAGATT
GAAA-TTATTCTCCTTGAACGAGGAACTCCTAGTAAGCA-CGATTCATCA
GATCG-TGTTGATTAGGTCCCTGCCCTTTGTACACACCGCCTGTCGCTAC
AACCGATTGAATGATTAAGTGAGGCCTTCGGACTGGCGCTCGGATTGG-C
CTT------CGGGT-CGAGCCGG--CGTGCCGGAAAGATGGCCGAACTTG
ATTATTTAGAGATTGTAAAAGTNNNNNNNNNNNNNNNNNNNNNNNNNNNN
NNNNNNNNNNNNNNNNNNNNNNNNNTGAGTAGCGGCGAGCGAAACGGGAA
GAGTCCAGCGCCGAATCCCGCACCC----CAGGGTGCCGGGAAATGTGGC
GTTCGGGAGTGA-GCGTGCCGCGGGAC-G-GC-CGGGCAGCAAGTCCCCC
TGACCGGGGCT-CTT--GTCCAGAGCGGGTGCGAGACCCATAGCTGCCTG
GCT-GC--TCGCGGCTGCGATCTCCTTGGAGTCGGGTTGCTTGAGAGTGC
AGCCCTAAGCGGGTGGTAAACTCCACCTAAGACTAAATACGACCGCGAGA
CCGATAGCAAACAATTTGAAGAGAGAGTTCAACAGTACGTGAAACTGTTC
AGAGGTAAATAGGTGGGCCCTCGAAGTCCTG-CGGCG-G-GAAGATTCAG
--TCGTGA-----GGCCGGGTAAGGTCCTGGCGGCGGTCGACCT------
-GCTCCCTCTCGGGG---------GAGCGG----------------GGCT
CGCTGTCGGGGCCGGATCCCGGCG------ATGCCGACGC-ATTTCT--T
--TCCCGTCCGAT-GGACGCCGCAACCGGTTGG-GTAGCGACCTGGA---
--CCGAGG------AG----------GAGGTGGCCGGTGG----------
---TTCTCTCTG---------------------T-------------AGA
GTT--CTCTCCGGTGT-----TATAACTCGGCGGTCGAAAATAAACTGGG
GCGGAACTACCCGACCGTGGTGTC--------ACGAGGCCCT-GA-----
---------------------ATGGGACTCATTCGTCTCCTCCTGCACGA
CAGGATCCCGGAGTCGCAGGCCGAAAATTCCCACGGGCCGAGAGAGCCGG
GCGCACACTCCGTGTCACGAGTGGTGCCG---------CGGA--------
-----AGCTCGCCCTCCGAGGGGCGGCCG--CGA--CGGATCCGTAG--G
AG-GCTGGCGGTTGGCGGCGAGTAGGTCGGTCACCCACCTAACCCCCAAG
GAGTCTAACATGTGTGCGAGTCACTGGGACTCGAATAAGCCCAAAGGCGC
AATGAAAGTGAAGACCGGGGTACCCAC---CCCAGGTCA-GGTCGTGATC
CCCG-C-TCTGTA---------GCGGGGCGCAACGGCGGCCCGCCGC--G
T-----CCGCCT-TG---TCGGTGCGGCGGAGCTCGAGCACACACGTTGG
GACCCGAAAGATGGTGAGCTATGCCCGGGCAGGACGAGGCCAGAGGAAAC
TCTGGTGGAGGTCCGCAGCGGTTCTGACGTGCAAATCGATCGTCAGATCC
GAGTATAGGGGCGAAAGACCAATCGAACCATCTAGTAGCTGGTTCCCTCC
GAAGTTTCCCTCAGGATAGCTGTCGCTCGGAGAATTCTCAGTCTCATCCG
GTAAAGCGAATGATTAGAGGCCTTGGGGACG-AAACGCCCTCAACCTATT
CTCAAACTTTAAATGGGTGCGAAGTCCGCCTTTC-----TTGAATGAAGG
CCGAGGCATGA---AGGATGAGAGTGACCAGTGGGCCACTTTTGGTAAGC
AGAACTGGCGCTGTGGGATGAACCAAACGACGGGTTAAGGCATCCGATGC
GAGACGCTCATGAGACCCCATGAAAGGTGTTGGTTGCTCTAGA-CAGCAG
GACCGTGGCCAT-GGAAGTCGGAATCGGCTAAGGAGTGTGT-AACAACTC
ACCTGCCGAAG--CAACTAGCCCTGAAAATGGACGATGCTCC-AGCGTCG
AGCCTATACCCGTCCGCTGC-GGCAGAACTCCCTAGTTTAGTTAGGGGAG
GCTTAGGCCGCAGTGAGTAGGAGGGTCGCGGTGGCGTGCGTTGAAGGTGT
CGTGCGTGAGCACGCCTGGAGCCGCCACCGGTGCAGATCTTGGTGGTAGT
AGCAAATACTCAAGTGAGAACCTTGAGGACTGAAGCTGGAGAAGGGTTCC
CAGTCGGCCCTAAGGAATCGGAGAAGTCCGTTCCGAAGCGGGACATTAT-
---------------------------ATATGTGGCAGTCCCGC-TGCCG
ACCGAAAGGGAATGGGGTTAATATTCCTCAACCCGGACACGGAGATAGAG
CCCTCGGG-----CTCAAGTGCGGTAACGC-AACCGAACTCGGAGATGGT
GGCGGAGGACCCGGGGAAGAGTTATCTTTTCTTTGTAA-GTGTTCGTGTC
CCTGGAATCGGATCATCCGGAGATAGGGACGTT-GGACACGTAAAAGCAC
CGCGGCTCTTGCGGTGTCCGGTGCGCCTCTGTCGGCCCTTGAAAATCCGA
GGGAGAGAGTGTAATTTTCGTGCCGGTCCGTACCCGAATCCGCAGCAGGT
CT------------------------------------------------
--------------------------------------------------
--------------------------------------------------
--------------------------------------------------
--------------------------------------------------
--------------------------------------------------
--------------------------------------------------
--------------------------------------------------
--------------------------------------------------
--------------------------------------------------
--------------------------------------------------
--------------------------------------------------
--------------------------------------------------
--------------------------------------------------
--------------------------------------------------
--------------------------------------------------
--------------------------------------------------
--------------------------------------------------
--------------------------------------------------
--------------------------------------
>MYSM 026 MAD
--------------------------------------------------
--------------------------------------------------
--------------------------------------------------
--------------------------------------------------
--------------------------------------------------
--------------------------------------------------
--------------------------------------------------
---TGTTTAATTTTATTATTAAATAAAACCTGCTCAATGAA-------AA
TTAAATAGCCGCAGAATTTTAACTGTGCTAAGGTAGCATAATCATTAGAT
TTTTAATTAAAATCTAGAATGAAAGGTTTAACTTTTATTTACTTTATTAA
-ATTCACT--TAATTTAAATTATATTAAAAATAAAAATATTTTTATA-AT
TTAAAAGACGACAAGACCCTATTGAACTTAACTTTA-GTTAAGCTGGGGC
AGCTAATTAAAAATAATTTTAATTTA-ATTATTTATATA--AATACCTAA
T-----ATTATTAAA----TAAATAAGTTACCATAGGGATAACAGCGTAA
NNNNNNNNNNNNNNNNNNNNNNNNNNNNNNNNNNNNNNNNNNNNNNNNNN
NNNNNNNNNNNNNNNNNNNNNNNNNNNNNNNNNNNNNNNNNNNNNNNNNN
NNNNNNNNNNNNNNNNNNNNNNNNNNNNNNNNNNNNNNNNNNNNNNNNNN
NNNNNNNNNNNNNNNNNNNNNNNNNNNNNNNNNNNNNNNNNNNNNNNNNN
NNNNNNNNNNNNNNNNNNNNNNNNNNNNNNNNNNNNNNNNNNNNNNNNNN
NNNNNNNNNNNNNNNNNNNNNNNNNNNNNNNNNNNNNNNNNNNNNNNNNN
NNNNNNNNNNNNNNNNNNNNNNNNNNNNNNNNNNNNNNNNNNNNNNNNNN
NNNNNNNNNNNNNNNNNNNNNNNNNNNNNNNNNNNNNNNNNNNNNNNNNN
NNNNNNNNNNNNNNNNNNNNNNNNNNNNNNNNNNNNNNNNNNNNNNNNNN
NNNNNNNNNNNNNNNNNNNNNNNNNNNNNNNNNNNNNNNNNNNNNNNNNN
NNNNNNNNNNNNNNNNNNNNNNNNNNNNNNNNNNNNNNNNNNNNNNNNNN
NNNNNNNNNNNNNNNNNNNNNNNNNNNNNNNNNNNNNNNNNNNNNNNNNN
NNNNNNNNNNNNNNNNNNNNNNNNNNNNNNNNNNNNNNNNNNNNNNNNNN
NNNNNNNNNNNNNNNNNNNNNNNNNNNNNNNNNNNNNNNNNNNNNNNNNN
NNNNNNNNNNNNNNNNNNNNNNNNNNNNNNNNNNNNNNNNNNNNNNNNNN
NNNNNNNNNNNNNNNNNNNNNNNNNNNNNNNNNNNNNNNNNNNNNNNNNN
NNNNNNNNNNNNNNNNNNNNNNNNNNNNNNNNNNNNNNNNNNNNNNNNNN
NNNNNNNNNNNNNNNNNNNNNNNNNNNNNNNNNNNNNNNNNNNNNNNNNN
NNNNNNNNNNNNNNNNNNNNNNNNNNNNNNNNNNNNNNNNNNNNNNNNNN
NNNNNNNNNNNNNNNNNNNNNNNNNNNNNNNNNNNNNNNNNNNNNNNNNN
NNNNNNNNNNNNNNNNNNNNNNNNNNNNNNNNNNNNNNNNNNNNNNNNNN
NNNNNNNNNNNNNNNNNNNNNNNNNNNNNNNNNNNNNNNNNNNNNNNNNN
NNNNNNNNNNNNNNNNNNNNNNNNNNNNNNNNNNNNNNNNNNNNNNNNNN
NNNNNNNNNNNNNNNNNNNNNNNNNNNNNNNNNNNNNNNNNNNNNNNNNN
NNNNNNNNNNNNNNNNNNNNNNNNNNNNNNNNNNNNNNNNNNNNNNNNNN
NNNNNNNNNNNNNNNNNNNNNNNNNNNNNNNNNNNNNNTTAAAGGAATTG
GCGGAAGGGCACCACCAGGTATGGAGCATGCGGCTTAATTTGACTCAACA
CGGGAAAACTTACCCGGCCCGGACACAGGAAGGATTGACAGATTAAGAGC
TCTTTCTTGATTCTGTGGGTG-GTGGTGCATGGCCGTTCTTAGTTGGTGG
AGCGATTTGTCTGGTTAATTCCGATAACGAACGAGACTCTAGCCTATTAA
ATAGGCG--ATCCGATCT-----TTC-----KAGTCSG--AMG-------
ATTCTTCTTAGAGGGACAAGCGGCGT-TTAGCCGCACGAGACAGANNNNN
NNNNNNNNNNNNNNNNNNNNNNNNNNNNNNNNNNNNNNNNNNNNNNNNNN
NNNNNNNNNNNNAACCCGTTGAACCTCCTTCGTGCTGGGGATAGAACCTT
GTAA-TTAGT--TCTTGAACGAGGAATTCCCAGTAAGCA-CGAGTCATCA
GCTCG-TGTTGATTACGTCCCTGCCCTTTGCACACACCGCCCGTCGCTAC
TACCGATTGAATGATTAAGTGAGGTCTTCGGACTGGCGCTCGGATTGG-C
CTC------CGGGT-CGAGCCGA--AGTGCCGGAAAGATGACCAAACTTG
ATCATTTAAAGATAGTAAAAGTCGTAACAAGGTTTCCNNNNNNNNNNNNN
NNNNNNNNNNNNNNNNNNNNNNNNNNNNNNNNNNNNNNNNNNNNNNNNNN
NNNNNNNNNNNNNNNNNNNNNNNNNNNNNNNNNNNNNNNNNNNNNNNNNN
NNNNNNNNNNNNNNNNNNNNNNNNNNNNNNNNNNNNNNNNNNNNNNNNNN
NNNNNNNNNNNNNNNNNNNNNNNNNNNNNNNNNNNNNNNNNNNNNNNNNN
NNNNNNNNNNNNNNNNNNNNNNNNNNNNNNNNNNNNNNNNNNNNNNNNNN
NNNNNNNNNNNNNNNNNNNNNNNNNNNNNNNNNNNNNNNNNNNNNNNNNN
NNNNNNNNNNNNNNNNNNNNNNNNNNNNNNNNNNNNNNNNNNNNNNNNNN
NNNNNNNNNNNNNNNNNNNNNNNNNNNNNNNNNNNNNNNNNNNNNNNNNN
NNNNNNNNNNNNNNNNNNNNNNNNNNNNNNNNNNNNNNNNNNNNNNNNNN
NNNNNNNNNNNNNNNNNNNNNNNNNNNNNNNNNNNNNNNNNNNNNNNNNN
NNNNNNNNNNNNNNNNNNNNNNNNNNNNNNNNNNNNNNNNNNNNNNNNNN
NNNNNNNNNNNNNNNNNNNNNNNNNNNNNNNNNNNNNNNNNNNNNNNNNN
NNNNNNNNNNNNNNNNNNNNNNNNNNNNNNNNNNNNNNNNNNNNNNNNNN
NNNNNNNNNNNNNNNNNNNNNNNNNNNNNNNNNNNNNNNNNNNNNNNNNN
NNNNNNNNNNNNNNNNNNNNNNNNNNNNNNNNNNNNNNNNNNNNNNNNNN
NNNNNNNNNNNNNNNNNNNNNNNNNNNNNNNNNNNNNNNNNNNNNNNNNN
NNNNNNNNNNNNNNNNNNNNNNNNNNNNNNNNNNNNNNNNNNNNNNNNNN
NNNNNNNNNNNNNNNNNNNNNNNNNNNNNNNNNNNNNNNNNNNNNNNNNN
NNNNNNNNNNNNNNNNNNNNNNNNNNNNNNNNNNNNNNNNNNNNNNNNNN
NNNNNNNNNNNNNNNNNNNNNNNNNNNNNNNNNNNNNNNNNNNNNNNNNN
NNNNNNNNNNNNNNNNNNNNNNNNNNNNNNNNNNNNNNNNNNNNNNNNNN
NNNNNNNNNNNNNNNNNNNNNNNNNNNNNNNNNNNNNNNNNNNNNNNNNN
NNNNNNNNNNNNNNNNNNNNNNNNNNNNNNNNNNNNNNNNNNNNNNNNTC
CCTG-T-TCCTC------GTGAACGGGGCGCAACGGCGACCCGTCCC--G
T-----CCGATT-CAT--TCGGTGGGGCGGAGTTTGAGCACACACGTTGG
GACCCGAAAGATGGTGAACTATACCTGGACAGGACGAAGCCAGAGGAAAC
TCTGGTGGAGGTCCGCAGCGGTTCTGACGTGCAAATCGATCGTCAGATCC
GGGTCTAGGGGCGAAAGACTAATCGAACCATCTANNNNNNNNNNNNNNNN
NNNNNNNNNNNNNNNNNNNNNNNNNNNNNNNNNNNNNNNNNNNNNNNNNN
NNNNNNNNNNNNNNNNNNNNNNNNNNNNNNNNNNNNNNNNNNNNNNNNNN
NNNNNNNNNNNNNNNNNNNNNNNNNNNNNNNNNNNNNNNNNNNNNNNNNN
NNNNNNNNNNNNNNNNNNNNNNNNNNNNNNNNNNNNNNNNNNNNNNNNNN
NNNNNNNNNNNNNNNNNNNNNNNNNNNNNNNNNNNNNNNNNNNNNNNNNN
NNNNNNNNNNNNNNNNNNNNNNNNNNNNNNNNNNNNNNNNNNNNNNNNNN
NNNNNNNNNNNNNNNNNNNNNNNNNNNNNNNNNNNNNNNNNNNNNNNNNN
NNNNNNNNNNNNNNNNNNNNNNNNNNNNNNNNNNNNNNNNNNNNNNNNNN
NNNNNNNNNNNNNNNNNNNNNNNNNNNNNNNNNNNNNNNNNNNNNNNNNN
NNNNNNNNNNNNNNNNNNNNNNNNNNNNNNNNNNNNNNNNNNNNNNNNNN
NNNNNNNNNNNNNNNNNNNNNNNNNNNNNNNNNNNNNNNNNNNNNNNNNN
NNNNNNNNNNNNNNNNNNNNNNNNNNNNNNNNNNNNNNNNNNNNNNNNNN
NNNNNNNNNNNNNNNNNNNNNNNNNNNNNNNNNNNNNNNNNNNNNNNNNN
NNNNNNNNNNNNNNNNNNNNNNNNNNNNNNNNNNNNNNNNNNNNNNNNNN
NNNNNNNNNNNNNNNNNNNNNNNNNNNNNNNNNNNNNNNNNNNNNNNNNN
NNNNNNNNNNNNNNNNNNNNNNNNNNNNNNNNNNNNNNNNNNNNNNNNNN
NNNNNNNNNNNNNNNNNNNNNNNNNNNNNNNNNNNNNNNNNNNNNNNNNN
NNNNNNNNNNNNNNNNNNNNNNNNNNNNNNNNNNNNNNNNNNNNNNNNNN
NNNNNNNNNNNNNNNNNNNNNNNNNNNNNNNNNNNNNNNNNNNNNNNNNN
NNNNNNNNNNNNNNNNNNNNNNNNNNNNNNNNNNNNNNNNNNNNNNNNNN
NNGACATTATATTTAATTTTTGGAGCTTGGGCTGCAATAGTTGGGACTGC
AATAAGAGTATTGATTCGTACAGAATTAGGGCAAGTTGGAAGATTAATTG
GGGATGATCAATTGTATAATATAATTGTAACGGCTCATGCTTTTGTGATG
ATTTTTTTTATAGYAATACCTGTWTTAATTGGGGGATTTGGAAATTGGTT
AGTTCCCTTAATATTAGGAGCTCCTGATATAGCTTTTCCTCGTATAAATA
ATTTAAGTTTTTGGTTATTACCCCCTTCTTTAATACTATTATTTATTTCC
TCTATAGTTGAAATAGGGGTAGGGGCTGGTTGAACAGTTTATCCTCCTTT
GGCTTCTTTAGAGGGGCATGCGGGGAGATCAGTGGATTTTGCTATTTTTT
CTTTACATTTAGCTGGGGCTTCTTCTATTATAGGGGCTATTAATTTTATT
TCTACAATTATTAATATACGAAGATTTGGGATAAGAATAGAAAAGGTCCC
TTTATTTGTTTGGTCTGTTTTAATTACTGCTATTTTATTATTACTGTCCT
TACCTGTTTTAGCAGGGGCTATTACAATATTATTAACAGATCCTAATTTT
AATACTTCTTTCNNNNNNNNNNNNNNNNNNNNNNNNNNNNNNNNNNNNNN
NNNNNNNNNN----------------------------------------
--------------------------------------------------
--------------------------------------------------
--------------------------------------------------
--------------------------------------------------
--------------------------------------------------
--------------------------------------
>MYSM 032 MAD
--------------------------------------------------
--------------------------------------------------
--------------------------------------------------
--------------------------------------------------
--------------------------------------------------
--------------------------------------------------
--------------------------------------------------
---TGTTTAATTTTATTATTAAATAAAACCTGCTCAATGAA-------AA
TTAAATAGCCGCAGAATTTTAACTGTGCTAAGGTAGCATAATCATTAGAT
TTTTAATTAAAATCTAGAATGAAAGGTTTAACTTTTATTTACTTTATTAA
-ATTCACT--TAATTTAAATTATATTAAAAATAAAAATATTTTTATA-AT
TTAAAAGACGACAAGACCCTATTGAACTTAACTTTA-GTTAAGCTGGGGC
AGCTAATTAAAAATAATTTTAATTTA-ATTATTTATATA--AATACCTAA
T-----ATTATTAAA----TAAATAAGTTACCATAGGGATAACAGCGTAA
TTTATTATAAAAGTTCTTATTAAATATAAA-GATTGCGACCTCGATGTTG
AATTATTTA--CCTGATAGAAGCAAAATTTTAAAAAGGGAGTCTGTTCGA
CTTTTAAATATTTACANNNNNNNNNNNNNNNNNNNNNNNNNNNNNNNNNN
NNNNNNNNNNNNNNNNNNNNNNNNNNNNNNNNNNNNNNNNNNNNNNNNNN
NNNNNNNNNNNNNNNNNNNNNNNNNNNNNNNNNNNNNNNNNNNNNNNNNN
NNNNNNNNNNNNNNNNNNNNNNNNNNNNNNNNNNNNNNNNNNNNNNNNNN
NNNNNNNNNNNNNNNNNNNNNNNNNNNNNNNNNNNNNNNNNNNNNNNNNN
NNNNNNNNNNNNNNNNNNNNNNNNNNNNNNNNNNNNNNNNNNNNNNNNNN
NNNNNNNNNNNNNNNNNNNNNNNNNNNNNNNNNNNNNNNNNNNNNNNNNN
NNNNNNNNNNNNNNNNNNNNNNNNNNNNNNNNNNNNNNNNNNNNNNNNNN
NNNNNNNNNNNNNNNNNNNNNNNNNNNNNNNNNNNNNNNNNNNNNNNNNN
NNNNNNNNNNNNNNNNNNNNNNNNNNNNNNNNNNNNNNNNNNNNNNNNNN
NNNNNNNNNNNNNNNNNNNNNNNNNNNNNNNNNNNNNNNNNNNNNNNNNN
NNNNNNNNNNNNNNNNNNNNNNNNNNNNNNNNNNNNNNNNNNNNNNNNNN
NNNNNNNNNNNNNNNNNNNNNNNNNNNNNNNNNNNNNNNNNNNNNNNNNN
NNNNNNNNNNNNNNNNNNNNNNNNNNNNNNNNNNNNNNNNNNNNNNNNNN
NNNNNNNNNNNNNNNNNNNNNNNNNNNNNNNNNNNNNNNNNNNNNNNNNN
NNNNNNNNNNNNNNNNNNNNNNNNNNNNNNNNNNNNNNNNNNNNNNNNNN
NNNNNNNNNNNNNNNNNNNNNNNNNNNNNNNNNNNNNNNNNNNNNNNNNN
NNNNNNNNNNNNNNNNNNNNNNNNNNNNNNNNNNNNNNNNNNNNNNNNNN
NNNNNNNNNNNNNNNNNNNNNNNNNNNNNNNNNNNNNNNNNNNNNNNNNN
NNNNNNNNNNNNNNNNNNNNNNNNNNNNNNNNNNNNNNNNNNNNNNNNNN
NNNNNNNNNNNNNNNNNNNNNNNNNNNNNNNNNNNNNNNNNNNNNNNNNN
NNNNNNNNNNNNNNNNNNNNNNNNNNNNNNNNNNNNNNNNNNNNNNNNNN
NNNNNNNNNNNNNNNNNNNNNNNNNNNNNNNNNNNNNNNNNNNNNNNNNN
NNNNNNNNNNNNNNNNNNNNNNNNNNNNNNNNNNNNNNNNNNNNNNNNNN
NNNNNNNNNNNNNNNNNNNNNNNNNNNNNNNNNNNNNNNNNNNNNNNNNN
NNNNNNNNNNNNNNNNNNNNNNNNNNNNNNNNNNNNNNNNNNNNNNNNNN
TCTTTCTTGATTCTGTGGGTG-GTGGTGCATGGCCGTTCTTAGTTGGTGG
AGCGATTTGTCTGGTTAATTCCGATAACGAACGAGACTCTAGCCTACTAA
ATAGACG--TTCCGATCC-----CTA----TCAGTCGG--ACG-------
-TTCTTCTTAGAGGGACAAGCGGCGT-TTAGCCGCACGAGACAGACCGGG
GCCGCACGCGCGCCACATTGAAGGAATCAGCGTGTGCT-TTCCCGGTCCG
ACAGGATTGGGTAACCCGTTGAACCTCCTTCGTGCTGGGGATAGAACCTT
GTAA-TTAGT--TCTTGAACGAGGAATTCCCAGTAAGCA-CGAGTCATCA
GCTCG-TGTTGATTACGTCCCTGCCCTTTGCACACACCGCCCGTCGCTAC
TACCGATTGAATGATTAAGTGAGGTCTTCGGACTGGCGCTCGGATTGG-C
CTC------CGGGT-CGAGCCGA--AGTGCCGGAAAGATGACCAAACTTG
ATCATTTAGAGATAGTAAAAGTCGTAACAAGGTTTCCNNNNNNNNNNNNN
NNNNNNNNNNNNNNNNNNNNNNNNNNNNNNNNNNNNNNNNNNNNNNNNNN
NNNNNNNNNNNNNNNNNNNNNNNNNNNNNNNNNNNNNNNNNNNNNNNNNN
NNNNNNNNNNNNNNNNNNNNNNNNNNNNNNNNNNNNNNNNNNNNNNNNNN
NNNNNNNNNNNNNNNNNNNNNNNNNNNNNNNNNNNNNNNNNNNNNNNNNN
NNNNNNNNNNNNNNNNNNNNNNNNNNNNNNNNNNNNNNNNNNNNNNNNNN
NNNNNNNNNNNNNNNNNNNNNNNNNNNNNNNNNNNNNNNNNNNNNNNNNN
NNNNNNNNNNNNNNNNNNNNNNNNNNNNNNNNNNNNNNNNNNNNNNNNNN
NNNNNNAAACGGATGGGCCCTCGAAATCCTG-TGGCG-G-GAGGATTCAG
--TTGGAT-----GATGCGGGTGC-AGATGCGTGCTGGCTTTGA------
-ATCATGATCTCCTT---------TTGAGG----------------AAAC
GGCCGC-GTGCACAGTGGCTGCGT------CGGACGACGC-ATTTGC--T
--TCCCGTCCGAA-GGACGCCGCAACCGGTTGG-GAGACGGCCTTAA---
--AGGTAGC-CGCTGG----------CAGGTGACTGACGG----------
-----TGCCGACGATTCGTC--GTTGGCTAAGTT-------------TGC
GTT--ATAGCCTGGCA-----TGCCGGATGGCTCGTA-------------
--------ACNNNNNNNNNNNNNNNNNNNNNNNNNNNNNNNNNNNNNNNN
NNNNNNNNNNNNNNNNNNNNNNNNNNNNNNNNNNNNNNNNNNNNNNNNNN
NNNNNNNNNNNNNNNNNNNNNNNNNNNNNNNNNNNNNNNNNNNNNNNNNN
NNNNNNNNNNNNNNNNNNNNNNNNNNNNNNNNNNNNNNNNNNNNNNNNNN
NNNNNNNNNNNNNNNNNNNNNNNNNNNNNNNNNNNNNNNNNNNNNNNNNN
NNNNNNNNNNNNNNNNNNNNNNNNNNNNNNNNNNNNNNNNNNNNNNNNNN
NNNNNNNNNNNNNNNNNNNNNNNNNNNNNNNNNNNNNNNNCCAGAGGCGA
AATGAAAGCAAAGACCGCGG--AGATC---TCCCGGTCG-AGTCGTGATC
CCTG-T-TCCTCA-----GTGAACGGGGCGCAACGGCGACCCGTCCC--G
T-----CCGATT-CAT--TCGGKGGGGCGGAGTTTGAGCACACACGTTGG
GACCCGAAAGATGGTGAACTATACCTGGACAGGACGAAGCCAGAGGAAAC
TCTGGTGGAGGTCCGCAGCGGTTCTGACGTGCAAATCGATCGTCAAATCC
GGGTCTAGGGGCGAAAGACTAATCGAACCATCTANNNNNNNNNNNNNNNN
NNNNNNNNNNNNNNNNNNNNNNNNNNNNNNNNNNNNNNNNNNNNNNNNNN
NNNNNNNNNNNNNNNNNNNNNNNNNNNNNNNNNNNNNNNNNNNNNNNNNN
NNNNNNNNNNNNNNNNNNNNNNNNNNNNNNNNNNNNNNNNNNNNNNNNNN
NNNNNNNNNNNNNNNNNNNNNNNNNNNNNNNNNNNNNNNNNNNNNNNNNN
NNNNNNNNNNNNNNNNNNNNNNNNNNNNNNNNNNNNNNNNNNNNNNNNNN
NNNNNNNNNNNNNNNNNNNNNNNNNNNNNNNNNNNNNNNNNNNNNNNNNN
NNNNNNNNNNNNNNNNNNNNNNNNNNNNNNNNNNNNNNNNNNNNNNNNNN
NNNNNNNNNNNNNNNNNNNNNNNNNNNNNNNNNNNNNNNNNNNNNNNNNN
NNNNNNNNNNNNNNNNNNNNNNNNNNNNNNNNNNNNNNNNNNNNNNNNNN
NNNNNNNNNNNNNNNNNNNNNNNNNNNNNNNNNNNNNNNNNNNNNNNNNN
NNNNNNNNNNNNNNNNNNNNNNNNNNNNNNNNNNNNNNNNNNNNNNNNNN
NNNNNNNNNNNNNNNNNNNNNNNNNNNNNNNNNNNNNNNNNNNNNNNNNN
NNNNNNNNNNNNNNNNNNNNNNNNNNNNNNNNNNNNNNNNNNNNNNNNNN
NNNNNNNNNNNNNNNNNNNNNNNNNNNNNNNNNNNNNNNNNNNNNNNNNN
NNNNNNNNNNNNNNNNNNNNNNNNNNNNNNNNNNNNNNNNNNNNNNNNNN
NNNNNNNNNNNNNNNNNNNNNNNNNNNNNNNNNNNNNNNNNNNNNNNNNN
NNNNNNNNNNNNNNNNNNNNNNNNNNNNNNNNNNNNNNNNNNNNNNNNNN
NNNNNNNNNNNNNNNNNNNNNNNNNNNNNNNNNNNNNNNNNNNNNNNNNN
NNNNNNNNNNNNNNNNNNNNNNNNNNNNNNNNNNNNNNNNNNNNNNNNNN
NNNNNNNNNNNNNNNNNNNNNNNNNNNNNNNNNNNNNNNNNNNNNNNNNN
NNGACATTATATTTAATTTTTGGAGCTTGGGCTGCAATAGTTGGGACTGC
AATAAGAGTATTGATTCGTACAGAATTAGGGCAAGTTGGGAGATTAATTG
GGGATGATCAATTGTATAATGTAATTGTAACGGCTCATGCTTTTGTGATG
ATTTTTTTTATAGTAATACCTGTTTTAATTGGAGGATTTGGAAATTGGTT
AGTTCCCTTAATATTAGGAGCTCCTGATATAGCTTTTCCTCGTATAAATA
ATTTAAGTTTTTGGTTATTACCTCCTTCTTTAATATTATTATTTATTTCC
TCTATAGTTGAAATAGGGGTAGGGGCTGGTTGAACAGTTTATCCTCCTTT
GGCTTCTTTAGAGGGGCATTCGGGGAGATCAGTGGATTTTGCTATTTTTT
CTTTACATTTAGCTGGGGCTTCTTCTATTATAGGGGCTATTAATTTTATT
TCTACAATTATTAATATACGAAGATTTGGGATAAGAATAGAAAAGGTCCC
TTTATTTGTTTGGTCTGTTTTAATTACTGCTATTTTATTATTACTGTCCT
TACCTGTTTTAGCAGGGGCTATTACAATATTATTAACAGATCGTAATTTT
AATACTTCTTTTTTTGACCCTGCAGGGGGTGGGGATCCTATTTTGTTTCA
ACATTTATTTTCGAAAGAGTACCGGAGGCAAGGCCCCCAGGAAGCAGCTG
GCCACCAAGGCAGCTCGTAAAAGCGCCCCTGCAACAGGAGGTGTCAAGAA
GCCCCATCGTTACAGGCCTGGAACAGTCGCTTTGAGAGAAATCCGTCGTT
ACCAAAARTCAACTGAGCTTTTGATCCGCAAATTGCCATTCCAGCGTCTT
GTGCGTGAAATTGCCCAGGATTTCAAGACCGATCTGAGATTCCAGAGCTC
TGCTKTCATGGCTCTCCAGGAAGCCAGCGAGGCCTACCTTGTTGGACTTT
TTGAGGACACCAACTTGTGCGCCATCCATGCCAAGCGT
>MYSM 033 MAD
--------------------------------------------------
--------------------------------------------------
--------------------------------------------------
--------------------------------------------------
--------------------------------------------------
--------------------------------------------------
--------------------------------------------------
---TGTWTAATTTTATTATTAAATAAAACCTGCTCAATGAA-------AA
TTAAATAGCCGCAGAATTTTAACTGTGCTAAGGTAGCATAATCATTAGAT
TTTTAATTAAAATCTAGAATGAAAGGTTTAACTTTTATTTACTTTATTAA
-ATTCACT--TAATTTAAATTATATTAAAAATAAAAATATTTTTATA-AT
TTAAAAGACGACAAGACCCTATTGAACTTAACTTTA-GTTAAGCTGGGGC
AGCTAATTAAAAATAATTTTAATTTA-ATTATTTATATA--AATACCTAA
T-----ATTATTAAA----TAAATAAGTTACCATAGGGATAACAGCGTAA
TTTTTTATAAAAGTTCTTATTAAATATAAA-GATTGCGACCTCGATGTTG
AATTATTTA--CCTGATAGAAGCAAAATTTTAAAAAGGGAGTCTGTTCGA
CTTTTGAATATTTACANNNNNNNNNNNNNNNNNNNNNNNNNNNNNNNNNN
NNNNNNNNNNNNNNNNNNNNNNNNNNNNNNNNNNNNNNNNNNNNNNNNNN
NNNNNNNNNNNNNNNNNNNNNNNNNNNNNNNNNNNNNNNNNNNNNNNNNN
NNNNNNNNNNNNNNNNNNNNNNNNNNNNNNNNNNNNNNNNNNNNNNNNNN
NNNNNNNNNNNNNNNNNNNNNNNNNNNNNNNNNNNNNNNNNNNNNNNNNN
NNNNNNNNNNNNNNNNNNNNNNNNNNNNNNNNNNNNNNNNNNNNNNNNNN
NNNNNNNNNNNNNNNNNNNNNNNNNNNNNNNNNNNNNNNNNNNNNNNNNN
NNNNNNNNNNNNNNNNNNNNNNNNNNNNNNNNNNNNNNNNNNNNNNNNNN
NNNNNNNNNNNNNNNNNNNNNNNNNNNNNNNNNNNNNNNNNNNNNNNNNN
NNNNNNNNNNNNNNNNNNNNNNNNNNNNNNNNNNNNNNNNNNNNNNNNNN
NNNNNNNNNNNNNNNNNNNNNNNNNNNNNNNNNNNNNNNNNNNNNNNNNN
NNNNNNNNNNNNNNNNNNNNNNNNNNNNNNNNNNNNNNNNNNNNNNNNNN
NNNNNNNNNNNNNNNNNNNNNNNNNNNNNNNNNNNNNNNNNNNNNNNNNN
NNNNNNNNNNNNNNNNNNNNNNNNNNNNNNNNNNNNNNNNNNNNNNNNNN
NNNNNNNNNNNNNNNNNNNNNNNNNNNNNNNNNNNNNNNNNNNNNNNNNN
NNNNNNNNNNNNNNNNNNNNNNNNNNNNNNNNNNNNNNNNNNNNNNNNNN
NNNNNNNNNNNNNNNNNNNNNNNNNNNNNNNNNNNNNNNNNNNNNNNNNN
NNNNNNNNNNNNNNNNNNNNNNNNNNNNNNNNNNNNNNNNNNNNNNNNNN
NNNNNNNNNNNNNNNNNNNNNNNNNNNNNNNNNNNNNNNNNNNNNNNNNN
NNNNNNNNNNNNNNNNNNNNNNNNNNNNNNNNNNNNNNNNNNNNNNNNNN
NNNNNNNNNNNNNNNNNNNNNNNNNNNNNNNNNNNNNNNNNNNNNNNNNN
NNNNNNNNNNNNNNNNNNNNNNNNNNNNNNNNNNNNNNNNNNNNNNNNNN
NNNNNNNNNNNNNNNNNNNNNNNNNNNNNNNNNNNNNNNNNNNNNNNNNN
NNNNNNNNNNNNNNNNNNNNNNNNNNNNNNNNNNNNNNTTAAAGGAATTG
GCGGAAGGGCACCACCAGGAATGGGGCCTGCGGCTTAATTTGACTCAACA
CGGGAAAACTTACCCGGCCCGGACACAGGAAGGATTGACAGATTAAGAGC
TCTTTCTTGATTCTGTGGGTG-GTGGTGCATGGCCGTTCTTAGTTGGTGG
AGCGATTTGTCTGGTTAATTCCGATAACGAACGAGACTCTAGCCTACTAA
ATAGACG--TTCCGATCC-----CTA----TCAGTCGG--ACG-------
-TTCTTCTTAGAGGGACAAGCGGCGT-TTAGCCGCACGAGACAGACCGGG
GCCGCACGCGCGCCACATTGAAGGAATCAGCGTGTGCT-TTCCCGGTCCG
ACAGGATTGGGTAACCCGTTGAACCTCCTTCGTGCTGGGGATAGAACCTT
GTAA-TTAGT--TCTTGAACGAGGAATTCCCAGTAAGCA-CGAGTCATCA
GCTCG-TGTTGATTACGTCCCTGCCCTTTGCACACACCGCCCGTCGCTAC
TACCGATTGAATGATTAAGTGAGGTCTTCGGACTGGCGCTCGGATTGG-C
CTC------CGGGT-CGAGCCGA--AGTGCCGGAAAGATGACCAAACTTG
ATCATTTAGAGATAGTAAAAGTCGTAACAAGGTTTCCNNNNNNNNNNNNN
NNNNNNNNNNNNNNNNNNNNNNNNNNNNNNNNNNNNNNNNNNNNNNNNNN
NNNNNNNNNNNNNNNNNNNNNNNNNNNNNNNNNNNNNNNNNNNNNNNNNN
NNNNNNNNNNNNNNNNNNNNNNNNNNNNNNNNNNNNNNNNNNNNNNNNNN
NNNNNNNNNNNNNNNNNNNNNNNNNNNNNNNNNNNNNNNNNNNNNNNNNN
NNNNNNNNNNNNNNNNNNNNNNNNNNNNNNNNNNNNNNNNNNNNNNNNNN
NNNNNNNNNNNNNNNNNNNNNNNNNNNNNNNNNNNNNNNNNNNNNNNNNN
NNNNNNNNNNNNNNTTTGAAGAGAGAGTTCAACAGTACGTGAAACTGYTC
AGAGGTAAACGGATGGGCCCTCGAAATCCTG-TGGCG-G-GAGGATTCAG
--TTGGAT-----GATGCGGGTGC-AGATGCGTGCTGGCTTTGA------
-ATCATGATCTCCTT---------TTGAGG----------------AAAC
GGCCGC-GTGCACAGTGCCTGCGT------CGGACGACGC-ATTTGC--T
--TCCCGTCCGAA-GGACGCCGCAACCGGTTGG-GAGACGGCCTTAA---
--AGGTAGC-CGCTGG----------CAGGTGACTGACGG----------
-----TGCCGACGATTCGTC--GTTGGCTAAGTT-------------TGC
GTT--ATAGCCTGGCA-----TGCCGGATGGCTCGTA-------------
--------ACCCGACCGAGGTATC--------GCAAAGGCCC-AC-----
--------------------CATGGGC---ATTAATCGTCTCCTCTGTGA
AATGATTTCGGACGCATGAATGGCGACAGC------GGCTCGAAGGCCTT
GAGGGAGCACGGCACCGAAACCGTGTCCCA--------CGAT--------
-----GGTCTCGCCCACGATGGTTGCCCG--CGA--CG--TYCGTTG--G
AG-GTTNNNNNNNNNNNNNNNNNNNNNNNNNNNNNNNNNNNNNNNCCAAG
GAGTTTAACATGTGTGCAAGTCAGTGGGACTCGAATAAGCCCAGAGGCGA
AATGAAAGCAAAGACCGCGGAGATC-----TCCCGGTCG-AGTCGTGATC
CCTGT--TCCTCA-----GTGAACGGGGCGCAACGGCGACCCGTCCC--G
T-----CCGATT-CAT--TCGGTGGGGCGGAGTTTGAGCACACACGTTGG
GACCCGAAAGATGGTGAACTATACCTGGACAGGACGAAGCCAGACGAAAC
TCTGGTGGAGGTNNNNNNNNNNNNNNNNNNNNNNNNNNNNNNNNNNNNNN
NNNNNNNNNNNNNNNNNNNNNNNNNNNNNNNNNNNNNNNNNNNNNNNNNN
NNNNNNNNNNNNNNNNNNNNNNNNNNNNNNNNNNNNNNNNNNNNNNNNNN
NNNNNNNNNNNNNNNNNNNNNNNNNNNNNNNNNNNNNNNNNNNNNNNNNN
NNNNNNNNNNNNNNNNNNNNNNNNNNNNNNNNNNNNNNNNNNNNNNNNNN
NNNNNNNNNNNNNNNNNNNNNNNNNNNNNNNNNNNNNNNNNNNNNNNNNN
NNNNNNNNNNNNNNNNNNNNNNNNNNNNNNNNNNNNNNNNNNNNNNNNNN
NNNNNNNNNNNNNNNNNNNNNNNNNNNNNNNNNNNNNNNNNNNNNNNNNN
NNNNNNNNNNNNNNNNNNNNNNNNNNNNNNNNNNNNNNNNNNNNNNNNNN
NNNNNNNNNNNNNNNNNNNNNNNNNNNNNNNNNNNNNNNNNNNNNNNNNN
NNNNNNNNNNNNNNNNNNNNNNNNNNNNNNNNNNNNNNNNNNNNNNNNNN
NNNNNNNNNNNNNNNNNNNNNNNNNNNNNNNNNNNNNNNNNNNNNNNNNN
NNNNNNNNNNNNNNNNNNNNNNNNNNNNNNNNNNNNNNNNNNNNNNNNNN
NNNNNNNNNNNNNNNNNNNNNNNNNNNNNNNNNNNNNNNNNNNNNNNNNN
NNNNNNNNNNNNNNNNNNNNNNNNNNNNNNNNNNNNNNNNNNNNNNNNNN
NNNNNNNNNNNNNNNNNNNNNNNNNNNNNNNNNNNNNNNNNNNNNNNNNN
NNNNNNNNNNNNNNNNNNNNNNNNNNNNNNNNNNNNNNNNNNNNNNNNNN
NNNNNNNNNNNNNNNNNNNNNNNNNNNNNNNNNNNNNNNNNNNNNNNNNN
NNNNNNNNNNNNNNNNNNNNNNNNNNNNNNNNNNNNNNNNNNNNNNNNNN
NNNNNNNNNNNNNNNNNNNNNNNNNNNNNNNNNNNNNNNNNNNNNNNNNN
NNNNNNNNNNNNNNNNNNNNNNNNNNNNNNNNNNNNNNNNNNNNNNNNNN
NNNNNNNNNNNNNNNNNNNNNNNNNNNNNNNNNNNNNNNNNNNNNNNNNN
NNGACATTATATTTAATTTTTGGAGCTTGGGCTGCAATAGTTGGAACTGC
AATAAGAGTATTGATTCGTACAGAATTAGGGCAAGTTGGGAGATTAATTG
GGGATGATCAATTGTATAATGTAATTGTAACGGCTCATGCTTTTGTGATG
ATTTTTTTTATAGTAATACCTGTTTTAATTGGGGGATTTGGAAATTGGTT
AGTTCCCTTAATATTAGGAGCTCCTGATATGGCTTTTCCTCGTATAAATA
ATTTAAGTTTTTGGTTATTACCCCCTTCTTTAATATTATTATTTATTTCC
TCTATAGTTGAAATAGGGGTAGGGGCTGGTTGAACAGTTTATCCTCCTTT
GGCTTCTTTAGAGGGGCATTCGGGGAGATCAGTGGATTTTGCTATTTTTT
CTTTACATTTAGCTGGGGCTTCTTCTATTATAGGGGCTATTAATTTTATT
TCTACAATTATTAATATACGAAGATTTGGGATAAGAATAGAAAAGGTTCC
TTTATTTGTTTGGTCTGTTTTAATTACTGCTATTCTATTATTACTGTCCT
TACCTGTTTTAGCAGGGGCTATTACAATACTATTAACAGATCGTAATTTT
AATACTTCTTTCTTTGATCCTGCAGGGGGTGGGGATCCTATTTTGTTTCA
ACATTTATTTTCGAAAGAGTACCGGAGGCAAGGCCCCCAGGAAGCAGCTG
GCCACCAAGGCAGCTCGTAAAAGCGCCCCTGCAACAGGAGGTGTCAAGAA
GCCCCATCGTTACAGGCCTGGAACAGTCGCTTTGAGAGAAATCCGTCGTT
ACCAAAARTCAACTGAGCTTTTGATCCGCAAATTGCCATTCCAGCGTCTT
GTGCGTGAAATTGCCCAGGATTTCAAGACCGATCTGAGATTCCAGAGCTC
TGCTGTCATGGCTCTCCAGGAAGCCAGCGAGGCCTACCTTGTTGGACTTT
TTGAGGACACCAACTTGTGCGCCATCCATGCCAAGCGT
>Yamaneta kehen GlgMY14 male
--------------------------------------------------
--------------------------------------------------
--------------------------------------------------
--------------------------------------------------
--------------------------------------------------
--------------------------------------------------
--------------------------------------------------
--------------------------------------------------
--TAATAGCCGCAGAAATTTAACTGTGCTAAGGTAGCATAATCATTAGCC
CTTTAATTGGGGGCTCGCATGAAAGACCTAACATTTTAATCTCTCTCTC-
-AACGTCC--CCATTAAACTTATATTAAATATAAAAATATATTTATTAGT
ATAAAAGACGACAAGACCCTGTCGAACTTCCCTTTA-GTTCAGCTGGGGC
AGCTATTTAATAATTATTTTAACCCC-CCCCCCCCCANATAAACACCTAC
T-----AAAAGTAAA---CCAAACAAGTTACCACAGGGATAACAGCGTAA
TTTTATCCCCAAGCTCTTATAAACTATAAA-GATTACGACCTCGATGTTG
AATTAATNT-CCCTTTGCCGCGCAAAAGCAACAAAAGGAGGTC-------
--------------------------------------------------
-CTAAGTACATGCCGTATTAAGGCGAAACCGCGAATGGCTCATTAAATCA
GTTATGGTTCCTTGGATCGTAC-TCACCTACTTGGATAACTGTGGCAATT
CTAGAGCTAATACATGCAGCAGAGCCCCGACCTCCG----------GGAA
CGGGCGCTTTTATTAGA-CCAAAACCGAACGGTCCTCGT-----------
GGCCG----------------TCAAACGTGGTGACTCTGTATAACTTTCG
GCTGATCGCACGGGCTC-GTCCCGGCGACGTATCTTTCAAGTGTCTGCCT
TATCAACTGTCGATGGTAGGTTACGCGCCTACCATGGTCGTGACGGGTAA
CGGGGGATCAGGGTTCGATTCCGGAGAGGGAGCCTGAGAGACGGCTACCA
CATCCAAGGAAGGCAGCAGGCGCGCAAATTACCCACTCCCGGCACGGGGA
GGTAGTGACGAAAAATAACAATACGGGACTCTTTTGAGACCCCGTAATTG
GAATGAG-TACACTCTAAATCCTTTAACGAGGATCTATTGGAGGGCAAGT
CTGGTGCCAGCAGCCGCGGTAACTCCAGCTCCAATAGCGTATATTAAAGT
TGTTGCGGTTAAAAAGCTCGTAGTTGGATCTCAGTTCCAGACGGGAGGTC
CGCCA-------------TTCGGCGG-------TTACTGCCCGGC-CTG-
--AACAA--CGGCGCCGGTTTCTCTTGATGATCTTCACCGGTTGTC-TTG
GGTGA-CCGGCAAGTTTACTTTGAAAAAATTAGAGTGCTCAAAGCAGGC-
-----GTGACGCCTGAATAATGGTGCATGGAATAATGGAATAGGACCTCG
GTTCTA-TTT--TGTTGGTTTTC---GGAACACGAGGTAATGATTAAGAG
GGACAGACGGGGGCATTCGTATTGCGACGCTAGAGGTGAAATTCTTGGAC
CGTCGCAAGACGAACTACT-------------------------------
--------------------------------------------------
--------------------------------------------------
-------------------------------------GCGAAAGCATTTG
CCA-----------------------------------------------
--------------------------------------------------
--------------------------------------------------
--------------------------------------------------
--------------------------------------------------
--------------------------------------------------
--------------------------------------------------
--------------------------------------------------
--------------------------------------------------
--------------------------------------------------
--------------------------------------------------
--------------------------------------------------
--------------------------------------------------
--------------------------------------------------
--------------------------------------------------
--------------------------------------------------
--------------------------------------------------
--------------------------------------------------
--------------------------------------------------
--------------------------------------------------
--------------------------------------------------
--------------------------------------------------
--------------------------------------------------
--------------------------------------------------
--------------------------------------------------
--------------------------------------------------
--------------------------------------------------
--------------------------------------------------
--------------------------------------------------
--------------------------------------------------
--------------------------------------------------
--------------------------------------------------
--------------------------------------------------
--------------------------------------------------
-------------------------GGGTCTCGAATAAGCCCAGGGGCGC
AATGAAAGTATAGGCCGGGATCCTACT---CCCAGGCCG-AGCCGTGATC
CCCG-C-ACCTCC-----GCGTGTGGGGCGCAGCGGCGACCCGCCCC--G
T-----CCGACT-CGT--TCGGTGGAGCGGCGTCTGAGCACATACGTTGG
GACCCGAAAGATGGTGAACTATGCCCGGGCAGGACGAAGTCAGAGGAAAC
TCTGGTGGAGGTCCGCAGCGGTTCTGACGTGCAAATCGATCGTCAGACCC
AGGTATAGGGGTGAAAGGCTAATCGAACTATCTAGTAGCTGGTTCCCTCC
GAAGTTTCCCTCAGGATAGCTGGCGCTCGTGGGA--TTCAGTCTCATCCG
GTAAAGCGAATGATTAGAGGCCTTGGGGACG-AAACGACCTCAACCTATT
CTCAAACTTTAAATGGGTGAGAAGTCCGCCTTGC-----TTGACCGAAGG
CAGGACGTAAAG--TGGATGAGAGTGCCCAGTGGGCCACTTTTGGTAAGC
AGAACTGGCGCTGTGGGATGAACCGAACGACGGGTTAAGGCGTCCGATGC
GAGACGCTCATGAGACCCCATGAAAGGTGTTGGTTGCTCTAGA-CAGCAG
GACGGTGGCCCT-GGTAGTCGGCATCCGCTAAGGAGTGTGT-AACAACTC
ACCTGCCGAAG--CAACTAGCCCTGAAAATGGATGACGCTCC-AGCGTCG
AGCCTATACCCGTCCGCTGCTGGCAGAACTCCGATC---TGGTGCCGGAG
GTTTAGGCCGCAGTGAGTAGGAGGGTCGCGGCGGCGAGCGTTGAAGGTGC
CGGGCGTGAGCCCGCCTGGAGCCGCCGCCGGTGCAGATT-----------
--------------------------------------------------
--------------------------------------------------
--------------------------------------------------
--------------------------------------------------
--------------------------------------------------
--------------------------------------------------
--------------------------------------------------
--------------------------------------------------
--------------------------------------------------
------------------TTTGGTGCTTGGTCTGCCATAGTGGGTACTGC
TATAAGAGTAATTATTCGAATTGAATTAGGGCAGCCCGGGAGATTTTTGG
GGGATGATCAGATGTACAATGTGATTGTGACTGCTCATGCTTTTGTTATG
ATTTTTTTTATGGTGATACCTATTTTGATTGGGGGGTTTGGTAATTGGTT
GGTCCCTTTATTAGTGGGGGCGCCGGATATGGCTTTTCCTCGAATGAATA
ATTTAAGTTTTTGATTGTTGCCTCCTTCTTTGTTACTTCTATTTATTTCT
TCTATAGTCGAGATAGGAGTGGGGGCGGGGTGGACTGTGTATCCCCCATT
GGCTTCGTTGGAAGGCCATGGGGGAAGTTCTGTGGATTTTGCTATTTTTT
CTTTACATTTAGCGGGGGCTTCTTCTATTATGGGGGCGGTGAATTTTATT
TCCACGATTCTAAATATGCGGAGTGCGGGGATATCTATAGATAAAGTTCC
TTTATTTGTATGATCAGTATTAGTTACTGCGGTATTGTTATTGTTGTCTT
TGCCTGTTTTGGCTGGGGCGATTACCATGTTATTGACTGATCGTAATTTT
AATACATCTTTTTTTGACCCTGCGGGGGGGGGGGATCCGATTTTGTTTCA
ACATTTATTT----------------------------------GCACTG
GCGACCAAGGCGGCTCGTAAGAGCGCCCCCGCAACCGGCGGCGTCAAGAA
ACCCCATCGTTACCGCCCCGGTACGGTCGCTCTCAGGGAGATTCGTCGTT
ATCAGAAATCGACCGAGTTGCTGATCCGTAAGCTCCCCTTCCAGCGTCTA
GTGAGGGAAATCGCACAGGATTTCAAGACAGACCTGCGATTCCAGTCCTC
GGCCGTGATGGCCCTGCAGGAGGCAAGCGAGGCCTATCTGGTCGGTCTGT
TCGAAGACACCAACCTGTGCGCCATCCACGCTAAGCGT
>Yamaneta kehen GlgMY14 female
--------------------------------------------------
--------------------------------------------------
--------------------------------------------------
--------------------------------------------------
--------------------------------------------------
--------------------------------------------------
--------------------------------------------------
--------------------------------------------------
--TAATAACCGCAGAAATTTAACTGTGCTAAGGTAGCATAATCATTAACC
CTTTAATTGGGGGCTCGCATGAAAGACCTAACATTTTAATTTTTCTTTC-
-AACGTCC--CCCTTAAACTTATATTAAATATAAAAATATATTTATTAGT
ATAAAAGACGACAAGGCCCTGTCGAACTTCCCTTTA-GTTCAGCTGGGGC
AGCTATTTAATAATTATTTTAACCCC-CCCCCCCCCANATAAACACCTAC
T-----AAAAGTAAA---CCAAACAAGTTACCACAGGGATAACAGCGTAA
TTTTATCCCCAAGCTCTTATAAACTATAAA-GATTACGACCTCGATGTTG
AATTAATNT-CCCTTTGCCGCGCAAAAGCAACAAAAGGAGGTC-------
--------------------------------------------------
-CTAAGTACATGCCGTATTAAGGCGAAACCGCGAATGGCTCATTAAATCA
GTTATGGTTCCTTGGATCGTAC-TCACCTACTTGGATAACTGTGGCAATT
CTAGAGCTAATACATGCAGCAGAGCCCCGACCTCCG----------GGAA
CGGGCGCTTTTATTAGA-CCAAAACCGAACGGTCCTCGT-----------
GGCCG----------------TCAAACGTGGTGACTCTGTATAACTTTCG
GCTGATCGCACGGGCTC-GTCCCGGCGACGTATCTTTCAAGTGTCTGCCT
TATCAACTGTCGATGGTAGGTTACGCGCCTACCATGGTCGTGACGGGTAA
CGGGGGATCAGGGTTCGATTCCGGAGAGGGAGCCTGAGAGACGGCTACCA
CATCCAAGGAAGGCAGCAGGCGCGCAAATTACCCACTCCCGGCACGGGGA
GGTAGTGACGAAAAATAACAATACGGGACTCTTTTGAGACCCCGTAATTG
GAATGAG-TACACTCTAAATCCTTTAACGAGGATCTATTGGAGGGCAAGT
CTGGTGCCAGCAGCCGCGGTAACTCCAGCTCCAATAGCGTATATTAAAGT
TGTTGCGGTTAAAAAGCTCGTAGTTGGATCTCAGTTCCAGACGGGAGGTC
CGCCA-------------TTCGGCGG-------TTACTGCCCGGC-CTG-
--AACAA--CGGCGCCGGTTTCTCTTGATGATCTTCACCGGTTGTC-TTG
GGTGA-CCGGCAAGTTTACTTTGAAAAAATTAGAGTGCTCAAAGCAGGC-
-----GTGACGCCTGAATAATGGTGCATGGAATAATGGAATAGGACCTCG
GTTCTA-TTT--TGTTGGTTTTC---GGAACACGAGGTAATGATTAAGAG
GGACAGACGGGGGCATTCGTATTGCGACGCTAGAGGTGAAATTCTTGGAC
CGTCGCAAGACGAACTACT-------------------------------
--------------------------------------------------
--------------------------------------------------
-------------------------------------GCGAAAGCATTTG
CCA-----------------------------------------------
--------------------------------------------------
--------------------------------------------------
--------------------------------------------------
--------------------------------------------------
--------------------------------------------------
--------------------------------------------------
--------------------------------------------------
--------------------------------------------------
--------------------------------------------------
--------------------------------------------------
--------------------------------------------------
--------------------------------------------------
--------------------------------------------------
--------------------------------------------------
--------------------------------------------------
--------------------------------------------------
--------------------------------------------------
--------------------------------------------------
--------------------------------------------------
--------------------------------------------------
--------------------------------------------------
--------------------------------------------------
--------------------------------------------------
--------------------------------------------------
--------------------------------------------------
--------------------------------------------------
--------------------------------------------------
--------------------------------------------------
--------------------------------------------------
--------------------------------------------------
--------------------------------------------------
--------------------------------------------------
--------------------------------------------------
-------------------------GGGTCTCGAATAAGCCCAGGGGCGC
AATGAAAGTATAGGCCGGGATCCTACT---CCCAGGCCG-AGCCGTGATC
CCCG-C-ACCTCC-----GCGTGTGGGGCGCAGCGGCGACCCGCCCC--G
T-----CCGACT-CGT--TCGGTGGAGCGGCGTCTGAGCACATACGTTGG
GACCCGAAAGATGGTGAACTATGCCCGGGCAGGACGAAGTCAGAGGAAAC
TCTGGTGGAGGTCCGCAGCGGTTCTGACGTGCAAATCGATCGTCAGACCC
AGGTATAGGGGTGAAAGGCTAATCGAACTATCTAGTAGCTGGTTCCCTCC
GAAGTTTCCCTCAGGATAGCTGGCGCTCGTGGGA--TTCAGTCTCATCCG
GTAAAGCGAATGATTAGAGGCCTTGGGGACG-AAACGACCTCAACCTATT
CTCAAACTTTAAATGGGTGAGAAGTCCGCCTTGC-----TTGACCGAAGG
CAGGACGTAAAG--TGGATGAGAGTGCCCAGTGGGCCACTTTTGGTAAGC
AGAACTGGCGCTGTGGGATGAACCGAACGACGGGTTAAGGCGTCCGATGC
GAGACGCTCATGAGACCCCATGAAAGGTGTTGGTTGCTCTAGA-CAGCAG
GACGGTGGCCCT-GGTAGTCGGCATCCGCTAAGGAGTGTGT-AACAACTC
ACCTGCCGAAG--CAACTAGCCCTGAAAATGGATGACGCTCC-AGCGTCG
AGCCTATACCCGTCCGCTGCTGGCAGAACTCCGATC---TGGTGCCGGAG
GTTTAGGCCGCAGTGAGTAGGAGGGTCGCGGCGGCGAGCGTTGAAGGTGC
CGGGCGTGAGCCCGCCTGGAGCCGCCGCCGGTGCAGACT-----------
--------------------------------------------------
--------------------------------------------------
--------------------------------------------------
--------------------------------------------------
--------------------------------------------------
--------------------------------------------------
--------------------------------------------------
--------------------------------------------------
--------------------------------------------------
------------------TTTGGTGCTTGGTCTGCCATAGTGGGTACTGC
TATAAGAGTAATTATTCGAATTGAATTAGGGCAGCCCGGGAGATTTTTGG
GGGATGATCAGATGTACAATGTGATTGTGACTGCTCATGCTTTTGTTATG
ATTTTTTTTATGGTGATACCTATTTTGATTGGGGGGTTTGGTAATTGGTT
GGTCCCTTTATTAGTGGGGGCGCCGGATATGGCTTTTCCTCGAATGAATA
ATTTAAGTTTTTGATTGTTGCCTCCTTCTTTGTTACTTCTATTTATTTCT
TCTATAGTCGAGATAGGAGTGGGGGCGGGGTGGACTGTGTATCCCCCATT
GGCTTCGTTGGAAGGCCATGGGGGAAGTTCTGTGGATTTTGCTATTTTTT
CTTTACATTTAGCGGGGGCTTCTTCTATTATGGGGGCGGTGAATTTTATT
TCCACGATTCTAAATATGCGGAGTGCGGGGATATCTATAGATAAAGTTCC
TTTATTTGTATGATCAGTATTAGTTACTGCGGTATTGTTATTGTTGTCTT
TGCCTGTTTTGGCTGGGGCGATTACCATGTTATTGACTGATCGTAATTTT
AATACATCTTTTTTTGACCCTGCGGGGGGGGGGGATCCGATTTTGTTTCA
ACATTTATTT----------------------------------GCACTG
GCGACCAAGGCGGCTCGTAAGAGCGCCCCCGCAACCGGCGGCGTCAAGAA
ACCCCATCGTTACCGCCCCGGTACGGTCGCTCTCAGGGAGATTCGTCGTT
ATCAGAAATCGACCGAGTTGCTGATCCGTAAGCTCCCCTTCCAGCGTCTA
GTGAGGGAAATCGCACAGGATTTCAAGACAGACCTGCGATTCCAGTCCTC
GGCCGTGATGGCCCTGCAGGAGGCAAGCGAGGCCTATCTGGTCGGTCTGT
TCGAAGACACCAACCTGTGCGCCATCCACGCTAAGCGT
>Yamaneta kehen GlgMY14 juv
--------------------------------------------------
--------------------------------------------------
--------------------------------------------------
--------------------------------------------------
--------------------------------------------------
--------------------------------------------------
--------------------------------------------------
--------------------------------------------------
--TAATAACCGCAGAAATTTAACTGTGCTAAGGTAGCATAATCATTAACC
CTTTAATTGGGGGCTCGCAAGAAAGACCTAACATTTTAATTTTTTTTTC-
-AACGTCC--CCATTAAACTTATATTAAATATAAAAATATATTTATTAGT
ATAAAAGACGACAAGACCCTGTCGAACTTCCCTTTA-GTTCAGCTGGGGC
AGCTATTTAATAATTATTTTAACCCC-CCCCCCCCCANATAAACACCTAC
T-----AAAAGTAAA---CCAAACAAGTTACCACAGGGATAACAGCGTAA
TTTTATCCCCAAGCTCTTATAAACTATAAA-GATTACGACCTCGATGTTG
AATTAATNT-CCCTTTGCCGCGCAAAAGCAACAAAAGGAGGTC-------
--------------------------------------------------
-CTAAGTACATGCCGTATTAAGGCGAAACCGCGAATGGCTCATTAAATCA
GTTATGGTTCCTTGGATCGTAC-TCACCTACTTGGATAACTGTGGCAATT
CTAGAGCTAATACATGCAGCAGAGCCCCGACCTCCG----------GGAA
CGGGCGCTTTTATTAGA-CCAAAACCGAACGGTCCTCGT-----------
GGCCG----------------TCAAACGTGGTGACTCTGTATAACTTTCG
GCTGATCGCACGGGCTC-GTCCCGGCGACGTATCTTTCAAGTGTCTGCCT
TATCAACTGTCGATGGTAGGTTACGCGCCTACCATGGTCGTGACGGGTAA
CGGGGGATCAGGGTTCGATTCCGGAGAGGGAGCCTGAGAGACGGCTACCA
CATCCAAGGAAGGCAGCAGGCGCGCAAATTACCCACTCCCGGCACGGGGA
GGTAGTGACGAAAAATAACAATACGGGACTCTTTTGAGACCCCGTAATTG
GAATGAG-TACACTCTAAATCCTTTAACGAGGATCTATTGGAGGGCAAGT
CTGGTGCCAGCAGCCGCGGTAACTCCAGCTCCAATAGCGTATATTAAAGT
TGTTGCGGTTAAAAAGCTCGTAGTTGGATCTCAGTTCCAGACGGGAGGTC
CGCCA-------------TTCGGCGG-------TTACTGCCCGGC-CTG-
--AACAA--CGGCGCCGGTTTCTCTTGATGATCTTCACCGGTTGTC-TTG
GGTGA-CCGGCAAGTTTACTTTGAAAAAATTAGAGTGCTCAAAGCAGGC-
-----GTGACGCCTGAATAATGGTGCATGGAATAATGGAATAGGACCTCG
GTTCTA-TTT--TGTTGGTTTTC---GGAACACGAGGTAATGATTAAGAG
GGACAGACGGGGGCATTCGTATTGCGACGCTAGAGGTGAAATTCTTGGAC
CGTCGCAAGACGAACTACT-------------------------------
--------------------------------------------------
--------------------------------------------------
-------------------------------------GCGAAAGCATTTG
CCA-----------------------------------------------
--------------------------------------------------
--------------------------------------------------
--------------------------------------------------
--------------------------------------------------
--------------------------------------------------
--------------------------------------------------
--------------------------------------------------
--------------------------------------------------
--------------------------------------------------
--------------------------------------------------
--------------------------------------------------
--------------------------------------------------
--------------------------------------------------
--------------------------------------------------
--------------------------------------------------
--------------------------------------------------
--------------------------------------------------
--------------------------------------------------
--------------------------------------------------
--------------------------------------------------
--------------------------------------------------
--------------------------------------------------
--------------------------------------------------
--------------------------------------------------
--------------------------------------------------
--------------------------------------------------
--------------------------------------------------
--------------------------------------------------
--------------------------------------------------
--------------------------------------------------
--------------------------------------------------
--------------------------------------------------
--------------------------------------------------
-------------------------GGGTCTCGAATAAGCCCAGGGGCGC
AATGAAAGTATAGGCCGGGATCCTACT---CCCAGGCCG-AGCCGTGATC
CCCG-C-ACCTCC-----GCGTGTGGGGCGCAGCGGCGACCCGCCCC--G
T-----CCGACT-CGT--TCGGTGGAGCGGCGTCTGAGCACATACGTTGG
GACCCGAAAGATGGTGAACTATGCCCGGGCAGGACGAAGTCAGAGGAAAC
TCTGGTGGAGGTCCGCAGCGGTTCTGACGTGCAAATCGATCGTCAGACCC
AGGTATAGGGGTGAAAGGCTAATCGAACTATCTAGTAGCTGGTTCCCTCC
GAAGTTTCCCTCAGGATAGCTGGCGCTCGTGGGA--TTCAGTCTCATCCG
GTAAAGCGAATGATTAGAGGCCTTGGGGACG-AAACGACCTCAACCTATT
CTCAAACTTTAAATGGGTGAGAAGTCCGCCTTGC-----TTGACCGAAGG
CAGGACGTAAAG--TGGATGAGAGTGCCCAGTGGGCCACTTTTGGTAAGC
AGAACTGGCGCTGTGGGATGAACCGAACGACGGGTTAAGGCGTCCGATGC
GAGACGCTCATGAGACCCCATGAAAGGTGTTGGTTGCTCTAGA-CAGCAG
GACGGTGGCCCT-GGTAGTCGGCATCCGCTAAGGAGTGTGT-AACAACTC
ACCTGCCGAAG--CAACTAGCCCTGAAAATGGATGACGCTCC-AGCGTCG
AGCCTATACCCGTCCGCTGCTGGCAGAACTCCGATC---TGGTGCCGGAG
GTTTAGGCCGCAGTGAGTAGGAGGGTCGCGGCGGCGAGCGTTGAAGGTGC
CGGGCGTGAGCCCGCCTGGAGCCGCCGCCGTGCGACGTG-----------
--------------------------------------------------
--------------------------------------------------
--------------------------------------------------
--------------------------------------------------
--------------------------------------------------
--------------------------------------------------
--------------------------------------------------
--------------------------------------------------
--------------------------------------------------
------------------TTTGGTGCTTGGTCTGCCATAGTGGGTACTGC
TATAAGAGTAATTATTCGAATTGAATTAGGGCAGCCCGGGAGATTTTTGG
GGGATGATCAGATGTACAATGTGATTGTGACTGCTCATGCTTTTGTTATG
ATTTTTTTTATGGTGATACCTATTTTGATTGGGGGGTTTGGTAATTGGTT
GGTCCCTTTATTAGTGGGGGCGCCGGATATGGCTTTTCCTCGAATGAATA
ATTTAAGTTTTTGATTGTTGCCTCCTTCTTTGTTACTTCTATTTATTTCT
TCTATAGTCGAGATAGGAGTGGGGGCGGGGTGGACTGTGTATCCCCCATT
GGCTTCGTTGGAAGGCCATGGGGGAAGTTCTGTGGATTTTGCTATTTTTT
CTTTACATTTAGCGGGGGCTTCTTCTATTATGGGGGCGGTGAATTTTATT
TCCACGATTCTAAATATGCGGAGTGCGGGGATATCTATAGATAAAGTTCC
TTTATTTGTATGATCAGTATTAGTTACTGCGGTATTGTTATTGTTGTCTT
TGCCTGTTTTGGCTGGGGCGATTACCATGTTATTGACTGATCGTAATTTT
AATACATCTTTTTTTGACCCTGCGGGGGGGGGGGATCCGATTTTGTTTCA
ACATTTATTT----------------------------------CAACTG
GCGACCAAGGCGGCTCGTAAGAGCGCCCCCGCAACCGGCGGCGTCAAGAA
ACCCCATCGTTACCGCCCCGGTACGGTCGCTCTCAGGGAGATTCGTCGTT
ATCAGAAATCGACCGAGTTGCTGATCCGTAAGCTCCCCTTCCAGCGTCTA
GTGAGGGAAATCGCACAGGATTTCAAGACAGACCTGCGATTCCAGTCCTC
GGCCGTGATGGCCCTGCAGGAGGCAAGCGAGGCCTATCTGGTCGGTCTGT
TCGAAGACACCAACCTGTGCGCCATCCACGCTAAGCGT
>Yamaneta kehen GlgMY15 male
--------------------------------------------------
--------------------------------------------------
--------------------------------------------------
--------------------------------------------------
--------------------------------------------------
--------------------------------------------------
--------------------------------------------------
--------------------------------------------------
--TAATAACCGCAGAAATTTAACTGTGCTAAGGTAGCATAATCATTAGCC
CTTTAATTGGGGGCTCGCATGAAAGACCTAACATTTTAATCTCTCTTTC-
-AACGTCC--CCCTTAAACTTATATTAAATATAAAAATATATTTATTAGT
ATAAAAGACGACAAGACCCTGTCGAACTTCCCTTTA-GTTCAGCTGGGGC
AGCTATTTAATAATTATTTTAACCCC-CCCCCCCCCANATAAACACCTAC
T-----AAAAGTAAA---CCAAACAAGTTACCACAGGGATAACAGCGTAA
TTTTATCCCCAAGCTCTTATAAACTATAAA-GATTACGACCTCGATGTTG
AATTAATNT-CCCTTTGCCGCGCAAAAGCAACAAAAGGAGGTC-------
--------------------------------------------------
-CTAAGTACATGCCGTATTAAGGCGAAACCGCGAATGGCTCATTAAATCA
GTTATGGTTCCTTGGATCGTAC-TCACCTACTTGGATAACTGTGGCAATT
CTAGAGCTAATACATGCAGCAGAGCCCCGACCTCCG----------GGAA
CGGGCGCTTTTATTAGA-CCAAAACCGAACGGTCCTCGT-----------
GGCCG----------------TCAAACGTGGTGACTCTGTATAACTTTCG
GCTGATCGCACGGGCTC-GTCCCGGCGACGTATCTTTCAAGTGTCTGCCT
TATCAACTGTCGATGGTAGGTTACGCGCCTACCATGGTCGTGACGGGTAA
CGGGGGATCAGGGTTCGATTCCGGAGAGGGAGCCTGAGAGACGGCTACCA
CATCCAAGGAAGGCAGCAGGCGCGCAAATTACCCACTCCCGGCACGGGGA
GGTAGTGACGAAAAATAACAATACGGGACTCTTTTGAGACCCCGTAATTG
GAATGAG-TACACTCTAAATCCTTTAACGAGGATCTATTGGAGGGCAAGT
CTGGTGCCAGCAGCCGCGGTAACTCCAGCTCCAATAGCGTATATTAAAGT
TGTTGCGGTTAAAAAGCTCGTAGTTGGATCTCAGTTCCAGACGGGAGGTC
CGCCA-------------TTCGGCGG-------TTACTGCCCGGC-CTG-
--AACAA--CGGCGCCGGTTTCTCTTGATGATCTTCACCGGTTGTC-TTG
GGTGA-CCGGCAAGTTTACTTTGAAAAAATTAGAGTGCTCAAAGCAGGC-
-----GTGACGCCTGAATAATGGTGCATGGAATAATGGAATAGGACCTCG
GTTCTA-TTT--TGTTGGTTTTC---GGAACACGAGGTAATGATTAAGAG
GGACAGACGGGGGCATTCGTATTGCGACGCTAGAGGTGAAATTCTTGGAC
CGTCGCAAGACGAACTACT-------------------------------
--------------------------------------------------
--------------------------------------------------
-------------------------------------G------------
--------------------------------------------------
--------------------------------------------------
--------------------------------------------------
--------------------------------------------------
--------------------------------------------------
--------------------------------------------------
--------------------------------------------------
--------------------------------------------------
--------------------------------------------------
--------------------------------------------------
--------------------------------------------------
--------------------------------------------------
--------------------------------------------------
--------------------------------------------------
--------------------------------------------------
--------------------------------------------------
--------------------------------------------------
--------------------------------------------------
--------------------------------------------------
--------------------------------------------------
--------------------------------------------------
--------------------------------------------------
--------------------------------------------------
--------------------------------------------------
--------------------------------------------------
--------------------------------------------------
--------------------------------------------------
--------------------------------------------------
--------------------------------------------------
--------------------------------------------------
--------------------------------------------------
--------------------------------------------------
--------------------------------------------------
--------------------------------------------------
-------------------------GGGTCTCGAATAAGCCCAGGGGCGC
AATGAAAGTATAGGCCGGGATCCTACT---CCCAGGCCG-AGCCGTGATC
CCCG-C-ACCTCC-----GCGTGTGGGGCGCAGCGGCGACCCGCCCC--G
T-----CCGACT-CGT--TCGGTGGAGCGGCGTCTGAGCACATACGTTGG
GACCCGAAAGATGGTGAACTATGCCCGGGCAGGACGAAGTCAGAGGAAAC
TCTGGTGGAGGTCCGCAGCGGTTCTGACGTGCAAATCGATCGTCAGACCC
AGGTATAGGGGTGAAAGGCTAATCGAACTATCTAGTAGCTGGTTCCCTCC
GAAGTTTCCCTCAGGATAGCTGGCGCTCGTGGGA--TTCAGTCTCATCCG
GTAAAGCGAATGATTAGAGGCCTTGGGGACG-AAACGACCTCAACCTATT
CTCAAACTTTAAATGGGTGAGAAGTCCGCCTTGC-----TTGACCGAAGG
CAGGACGTAAAG--TGGATGAGAGTGCCCAGTGGGCCACTTTTGGTAAGC
AGAACTGGCGCTGTGGGATGAACCGAACGACGGGTTAAGGCGTCCGATGC
GAGACGCTCATGAGACCCCATGAAAGGTGTTGGTTGCTCTAGA-CAGCAG
GACGGTGGCCCT-GGTAGTCGGCATCCGCTAAGGAGTGTGT-AACAACTC
ACCTGCCGAAG--CAACTAGCCCTGAAAATGGATGACGCTCC-AGCGTCG
AGCCTATACCCGTCCGCTGCTGGCAGAACTCCGATC---TGGTGCCGGAG
GTTTAGGCCGCAGTGAGTAGGAGGGTCGCGGCGGCGAGCGTTGAAGGTGC
CGGGCGTGAGCCCGCCTGGAGCCGCCGCCGGTGCAGATC-----------
--------------------------------------------------
--------------------------------------------------
--------------------------------------------------
--------------------------------------------------
--------------------------------------------------
--------------------------------------------------
--------------------------------------------------
--------------------------------------------------
--------------------------------------------------
------------------TTTGGTGCTTGGTCTGCCATAGTGGGTACTGC
TATAAGAGTAATTATTCGAATTGAATTAGGGCAGCCCGGGAGATTTTTGG
GGGATGATCAGATGTACAATGTGATTGTGACTGCTCATGCTTTTGTTATG
ATTTTTTTTATGGTGATACCTATTTTGATTGGGGGGTTTGGTAATTGGTT
GGTCCCTTTATTAGTGGGGGCGCCGGATATGGCTTTTCCTCGAATGAATA
ATTTAAGTTTTTGATTGTTGCCTCCTTCTTTGTTACTTCTATTTATTTCT
TCTATAGTCGAGATAGGAGTGGGGGCGGGGTGGACTGTGTATCCCCCATT
GGCTTCGTTGGAAGGCCATGGGGGAAGTTCTGTGGATTTTGCTATTTTTT
CTTTACATTTAGCGGGGGCTTCTTCTATTATGGGGGCGGTGAATTTTATT
TCCACGATTCTAAATATGCGGAGTGCGGGGATATCTATAGATAAAGTTCC
TTTATTTGTATGATCAGTATTAGTTACTGCGGTATTGTTATTGTTGTCTT
TGCCTGTTTTGGCTGGGGCGATTACCATGTTATTGACTGATCGTAATTTT
AATACATCTTTTTTTGACCCTGCGGGGGGGGGGGATCCGATTTTGTTTCA
ACATTTATTT----------------------------------GCACTG
GCGACCAAGGCGGCTCGTAAGAGCGCCCCCGCAACCGGCGGCGTCAAGAA
ACCCCATCGTTACCGCCCCGGTACGGTCGCTCTCAGGGAGATTCGTCGTT
ATCAGAAATCGACCGAGTTGCTGATCCGTAAGCTCCCCTTCCAGCGTCTA
GTGAGGGAAATCGCACAGGATTTCAAGACAGACCTGCGATTCCAGTCCTC
GGCCGTGATGGCCCTGCAGGAGGCAAGCGAGGCCTATCTGGTCGGTCTGT
TCGAAGACACCAACCTGTGCGCCATCCACGCTAAGCGT
>Yamaneta kehen GlgMY15 female
--------------------------------------------------
--------------------------------------------------
--------------------------------------------------
--------------------------------------------------
--------------------------------------------------
--------------------------------------------------
--------------------------------------------------
--------------------------------------------------
--TAATAACCGCAGAAATTTAACTGTGCTAAGGTAGCATAATCATTAGCC
CTTTAATTGGGGGCTCGCAAGAAAGACCTAACATTTTAATCTCTCTTTC-
-AACGTCC--CCATTAAACTTATATTAAATATAAAAATATATTTATTAGT
ATAAAAGACGACAAGACCCTGTCGAACTTCCCTTTA-GTTCAGCTGGGGC
AGCTATTTAATAATTATTTTAACCCC-CCCCCCCCCANATAAACACCTAC
T-----AAAAGTAAA---CCAAACAAGTTACCACAGGGATAACAGCGTAA
TTTTATCCCCAAGCTCTTATAAACTATAAA-GATTACGACCTCGATGTTG
AATTAATNT-CCCTTTGCCGCGCAAAAGCAACAAAAGGAGGTC-------
--------------------------------------------------
-CTAAGTACATGCCGTATTAAGGCGAAACCGCGAATGGCTCATTAAATCA
GTTATGGTTCCTTGGATCGTAC-TCACCTACTTGGATAACTGTGGCAATT
CTAGAGCTAATACATGCAGCAGAGCCCCGACCTCCG----------GGAA
CGGGCGCTTTTATTAGA-CCAAAACCGAACGGTCCTCGT-----------
GGCCG----------------TCAAACGTGGTGACTCTGTATAACTTTCG
GCTGATCGCACGGGCTC-GTCCCGGCGACGTATCTTTCAAGTGTCTGCCT
TATCAACTGTCGATGGTAGGTTACGCGCCTACCATGGTCGTGACGGGTAA
CGGGGGATCAGGGTTCGATTCCGGAGAGGGAGCCTGAGAGACGGCTACCA
CATCCAAGGAAGGCAGCAGGCGCGCAAATTACCCACTCCCGGCACGGGGA
GGTAGTGACGAAAAATAACAATACGGGACTCTTTTGAGACCCCGTAATTG
GAATGAG-TACACTCTAAATCCTTTAACGAGGATCTATTGGAGGGCAAGT
CTGGTGCCAGCAGCCGCGGTAACTCCAGCTCCAATAGCGTATATTAAAGT
TGTTGCGGTTAAAAAGCTCGTAGTTGGATCTCAGTTCCAGACGGGAGGTC
CGCCA-------------TTCGGCGG-------TTACTGCCCGGC-CTG-
--AACAA--CGGCGCCGGTTTCTCTTGATGATCTTCACCGGTTGTC-TTG
GGTGA-CCGGCAAGTTTACTTTGAAAAAATTAGAGTGCTCAAAGCAGGC-
-----GTGACGCCTGAATAATGGTGCATGGAATAATGGAATAGGACCTCG
GTTCTA-TTT--TGTTGGTTTTC---GGAACACGAGGTAATGATTAAGAG
GGACAGACGGGGGCATTCGTATTGCGACGCTAGAGGTGAAATTCTTGGAC
CGTCGCAAGACGAACTACT-------------------------------
--------------------------------------------------
--------------------------------------------------
-------------------------------------GCGAAAGCATTTG
CCA-----------------------------------------------
--------------------------------------------------
--------------------------------------------------
--------------------------------------------------
--------------------------------------------------
--------------------------------------------------
--------------------------------------------------
--------------------------------------------------
--------------------------------------------------
--------------------------------------------------
--------------------------------------------------
--------------------------------------------------
--------------------------------------------------
--------------------------------------------------
--------------------------------------------------
--------------------------------------------------
--------------------------------------------------
--------------------------------------------------
--------------------------------------------------
--------------------------------------------------
--------------------------------------------------
--------------------------------------------------
--------------------------------------------------
--------------------------------------------------
--------------------------------------------------
--------------------------------------------------
--------------------------------------------------
--------------------------------------------------
--------------------------------------------------
--------------------------------------------------
--------------------------------------------------
--------------------------------------------------
--------------------------------------------------
--------------------------------------------------
-------------------------GGGTCTCGNATAAGCCCAGGGGCGC
AATGAAAGTATAGGCCGGGATCCTACT---CCCAGGCCG-AGCCGTGATC
CCCG-C-ACCTCC-----GCGTGTGGGGCGCAGCGGCGACCCGCCCC--G
T-----CCGACT-CGT--TCGGTGGAGCGGCGTCTGAGCACATACGTTGG
GACCCGAAAGATGGTGAACTATGCCCGGGCAGGACGAAGTCAGAGGAAAC
TCTGGTGGAGGTCCGCAGCGGTTCTGACGTGCAAATCGATCGTCAGACCC
AGGTATAGGGGTGAAAGGCTAATCGAACTATCTAGTAGCTGGTTCCCTCC
GAAGTTTCCCTCAGGATAGCTGGCGCTCGTGGGA--TTCAGTCTCATCCG
GTAAAGCGAATGATTAGAGGCCTTGGGGACG-AAACGACCTCAACCTATT
CTCAAACTTTAAATGGGTGAGAAGTCCGCCTTGC-----TTGACCGAAGG
CAGGACGTAAAG--TGGATGAGAGTGCCCAGTGGGCCACTTTTGGTAAGC
AGAACTGGCGCTGTGGGATGAACCGAACGACGGGTTAAGGCGTCCGATGC
GAGACGCTCATGAGACCCCATGAAAGGTGTTGGTTGCTCTAGA-CAGCAG
GACGGTGGCCCT-GGTAGTCGGCATCCGCTAAGGAGTGTGT-AACAACTC
ACCTGCCGAAG--CAACTAGCCCTGAAAATGGATGACGCTCC-AGCGTCG
AGCCTATACCCGTCCGCTGCTGGCAGAACTCCGATC---TGGTGCCGGAG
GTTTAGGCCGCAGTGAGTAGGAGGGTCGCGGCGGCGAGCGTTGAAGGTGC
CGGGCGTGAGCCCGCCTGGAGCCGCCGCCGGTGCAGATC-----------
--------------------------------------------------
--------------------------------------------------
--------------------------------------------------
--------------------------------------------------
--------------------------------------------------
--------------------------------------------------
--------------------------------------------------
--------------------------------------------------
--------------------------------------------------
------------------TTTGGTGCTTGGTCTGCCATAGTGGGTACTGC
TATAAGAGTAATTATTCGAATTGAATTAGGGCAGCCCGGGAGATTTTTGG
GGGATGATCAGATGTACAATGTGATTGTGACTGCTCATGCTTTTGTTATG
ATTTTTTTTATGGTGATACCTATTTTGATTGGGGGGTTTGGTAATTGGTT
GGTCCCTTTATTAGTGGGGGCGCCGGATATGGCTTTTCCTCGAATGAATA
ATTTAAGTTTTTGATTGTTGCCTCCTTCTTTGTTACTTCTATTTATTTCT
TCTATAGTCGAGATAGGAGTGGGGGCGGGGTGGACTGTGTATCCCCCATT
GGCTTCGTTGGAAGGCCATGGGGGAAGTTCTGTGGATTTTGCTATTTTTT
CTTTACATTTAGCGGGGGCTTCTTCTATTATGGGGGCGGTGAATTTTATT
TCCACGATTCTAAATATGCGGAGTGCGGGGATATCTATAGATAAAGTTCC
TTTATTTGTATGATCAGTATTAGTTACTGCGGTATTGTTATTGTTGTCTT
TGCCTGTTTTGGCTGGGGCGATTACCATGTTATTGACTGATCGTAATTTT
AATACATCTTTTTTTGACCCTGCGGGGGGGGGGGATCCGATTTTGTTTCA
ACATTTATTT----------------------------------GCACTG
GCGACCAAGGCGGCTCGTAAGAGCGCCCCCGCAACCGGCGGCGTCAAGAA
ACCCCATCGTTACCGCCCCGGTACGGTCGCTCTCAGGGAGATTCGTCGTT
ATCAGAAATCGACCGAGTTGCTGATCCGTAAGCTCCCCTTCCAGCGTCTA
GTGAGGGAAATCGCACAGGATTTCAAGACAGACCTGCGATTCCAGTCCTC
GGCCGTGATGGCCCTGCAGGAGGCAAGCGAGGCCTATCTGGTCGGTCTGT
TCGAAGACACCAACCTGTGCGCCATCCACGCTAAGCGT
>Yamaneta paquini GlgMY16 male
--------------------------------------------------
--------------------------------------------------
--------------------------------------------------
--------------------------------------------------
--------------------------------------------------
--------------------------------------------------
--------------------------------------------------
--------------------------------------------------
--TAATAGCCGCAGAAATTTAACTGTGCTAAGGTAGCATAATCATTAGCC
CTTTAATTGAGGGCTCGTATGAAAGACCAAACATTTTAATTCCTCTCTC-
-AACGCCT--CCATTAAACTTATACTAAATATAAAAATATATTTATTAGC
ATAAAAGACGACAAGACCCTGTCGAACTTCACTACA-GTTCAGCTGGGGC
AGCTATTTAATAATTATTTTACCACA-CTCCCCCCCGCATAAACACCTAC
T-----AAAAGTAAA---CCAAACAAGTTACCACAGGGATAACAGCGTAA
TTTTATTTCCAAGCTCTTATAAAATATAAA-GATTACGACCTCGATGTTG
AATTAATCC-CCCTTTGTCGCGCAAAAGCAACAAAAGGAGGTC-------
--------------------------------------------------
-CTAAGTACATGCCGTATTAAGGCGAAACCGCGAATGGCTCATTAAATCA
GTTATGGTTCCTTGGATCGTAC-TCACCTACTTGGATAACTGTGGCAATT
CTAGAGCTAATACATGCAGCAGAGCCCCGACCTCCG----------GGAA
CGGGCGCTTTTATTAGA-CCAAAACCGAACGGTCCTCGT-----------
GGCCG----------------TCAAACGTGGTGACTCTGTATAACTTTCG
GCTGATCGCACGGGCTC-GTCCCGGCGACGTATCTTTCAAGTGTCTGCCT
TATCAACTGTCGATGGTAGGTTACGCGCCTACCATGGTCGTGACGGGTAA
CGGGGGATCAGGGTTCGATTCCGGAGAGGGAGCCTGAGAGACGGCTACCA
CATCCAAGGAAGGCAGCAGGCGCGCAAATTACCCACTCCCGGCACGGGGA
GGTAGTGACGAAAAATAACAATACGGGACTCTTTTGAGACCCCGTAATTG
GAATGAG-TACACTCTAAATCCTTTAACGAGGATCTATTGGAGGGCAAGT
CTGGTGCCAGCAGCCGCGGTAACTCCAGCTCCAATAGCGTATATTAAAGT
TGTTGCGGTTAAAAAGCTCGTAGTTGGATCTCAGTTCCAGACGGGAGGTC
CGCCA-------------TTCGGCGG-------TTACTGCCCGGC-CTG-
--AACAA--CGGCGCCGGTTTCTCTTGATGATCTTCACCGGTTGTC-TTG
GGTGA-CCGGCAAGTTTACTTTGAAAAAATTAGAGTGCTCAAAGCAGGC-
-----GTGACGCCTGAATAATGGTGCATGGAATAATGGAATAGGACCTCG
GTTCTA-TTT--TGTTGGTTTTC---GGAACACGAGGTAATGATTAAGAG
GGACAGACGGGGGCATTCGTATTGCGACGCTAGAGGTGAAATTCTTGGAC
CGTCGCAAGACGAACTACT-------------------------------
--------------------------------------------------
--------------------------------------------------
-------------------------------------GCGAAAGCATTTG
CCA-----------------------------------------------
--------------------------------------------------
--------------------------------------------------
--------------------------------------------------
--------------------------------------------------
--------------------------------------------------
--------------------------------------------------
--------------------------------------------------
--------------------------------------------------
--------------------------------------------------
--------------------------------------------------
--------------------------------------------------
--------------------------------------------------
--------------------------------------------------
--------------------------------------------------
--------------------------------------------------
--------------------------------------------------
--------------------------------------------------
--------------------------------------------------
--------------------------------------------------
--------------------------------------------------
--------------------------------------------------
--------------------------------------------------
--------------------------------------------------
--------------------------------------------------
--------------------------------------------------
--------------------------------------------------
--------------------------------------------------
--------------------------------------------------
--------------------------------------------------
--------------------------------------------------
--------------------------------------------------
--------------------------------------------------
--------------------------------------------------
-------------------------GGGTCTCGAATAAGCCCAGGGGCGC
AATGAAAGTATAGGCCGGGATCCTACT---CCCAGGCCG-AGCCGTGATC
CCCG-C-ACCTCC-----GCGTGTGGGGCGCAGCGGCGACCCGCCCC--G
T-----CCGACT-CGT--TCGGTGGAGCGGCGTCTGAGCACATACGTTGG
GACCCGAAAGATGGTGAACTATGCCCGGGCAGGACGAAGTCAGAGGAAAC
TCTGGTGGAGGTCCGCAGCGGTTCTGACGTGCAAATCGATCGTCAGACCC
AGGTATAGGGGTGAAAGGCTAATCGAACTATCTAGTAGCTGGTTCCCTCC
GAAGTTTCCCTCAGGATAGCTGGCGCTCGTGGGA--TTCAGTCTCATCCG
GTAAAGCGAATGATTAGAGGCCTTGGGGACG-AAACGACCTCAACCTATT
CTCAAACTTTAAATGGGTGAGAAGTCCGCCTTGC-----TTGACCGAAGG
CAGGACGTAAAG--TGGATGAGAGTGCCCAGTGGGCCACTTTTGGTAAGC
AGAACTGGCGCTGTGGGATGAACCGAACGACGGGTTAAGGCGTCCGATGC
GAGACGCTCATGAGACCCCATGAAAGGTGTTGGTTGCTCTAGA-CAGCAG
GACGGTGGCCCT-GGTAGTCGGCATCCGCTAAGGAGTGTGT-AACAACTC
ACCTGCCGAAG--CAACTAGCCCTGAAAATGGATGACGCTCC-AGCGTCG
AGCCTATACCCGTCCGCTGCTGGCAGAACTCCGATC---TGGTGCCGGAG
GTTTAGGCCGCAGTGAGTAGGAGGGTCGCGGCGGCGAGCGTTGAAGGTGC
CGGGCGTGAGCCCGCCTGGAGCCGCCGCCGGTGCAGATC-----------
--------------------------------------------------
--------------------------------------------------
--------------------------------------------------
--------------------------------------------------
--------------------------------------------------
--------------------------------------------------
--------------------------------------------------
--------------------------------------------------
--------------------------------------------------
------------------TTTGGTGCTTGGTCCGCTATAGTGGGGACTGC
TATAAGAGTAATTATTCGAATTGAATTAGGGCAACCTGGGAGATTTTTGG
GGGATGATCAAATGTATAATGTGATTGTGACTGCGCATGCTTTTGTTATG
ATTTTTTTTATAGTAATGCCTATTCTGATTGGGGGGTTTGGTAATTGATT
GGTCCCTTTACTAGTAGGAGCACCGGATATGGCTTTTCCTCGGATGAATA
ACTTAAGTTTTTGATTGTTGCCTCCCTCTTTGTTGCTTTTATTTATTTCT
TCTATGGTTGAGATAGGAGTTGGGGCGGGGTGGACTGTGTACCCACCATT
GGCCTCGTTAGAGGGCCATGGGGGGAGTTCTGTGGATTTTGCTATCTTTT
CTCTGCATTTGGCGGGGGCTTCTTCTATTATAGGGGCGGTGAATTTTATT
TCCACAATCCTGAATATGCGGAGTGCGGGAATGTCCATGGATAAAGTCCC
TTTGTTTGTGTGATCTGTATTAGTTACTGCAGTGTTGTTATTGTTGTCTT
TGCCTGTTTTGGCGGGGGCGATTACTATGTTATTGACTGATCGTAACTTT
AATACGTCTTTTTTTGACCCTGCGGGGGGGGGGGATCCAATTTTGTTTCA
ACATTTATTT----------------------------------GCACTG
GCGACCAAGGCGGCTCGTAAGAGCGCCCCCGCAACCGGCGGCGTCAAGAA
ACCCCATCGTTACCGCCCCGGTACGGTCGCTCTCAGGGAGATTCGTCGTT
ATCAGAAATCGACCGAGTTGCTGATCCGTAAGCTCCCCTTCCAGCGTCTA
GTGAGGGAAATCGCACAGGATTTCAAGACAGACCTGCGATTCCAGTCCTC
GGCCGTGATGGCCCTGCAGGAGGCAAGCGAAGCCTATCTGGTCGGTCTGT
TCGAAGACACCAACCTGTGCGCCATCCACGCTAAGCGT
>Yamaneta paquini GlgMY16 female
--------------------------------------------------
--------------------------------------------------
--------------------------------------------------
--------------------------------------------------
--------------------------------------------------
--------------------------------------------------
--------------------------------------------------
--------------------------------------------------
--TAATAGCCGCAGAAATTTAACTGTGCTAAGGTAGCATAATCATTAGCC
CTTTAATTGAGGGCTCGTATGAAAGACCAAACATTTTAATTCCTCTCTC-
-AACGCCT--CCATTAAACTTATACTAAATATAAAAATATATTTATTAGC
ATAAAAGACGACAAGACCCTGTCGAACTTCACTACA-GTTCAGCTGGGGC
AGCTATTTAATAATTATTTTACCACA-CTCCCCCCCGCATAAACACCTAC
T-----AAAAGTAAA---CCAAACAAGTTACCACAGGGATAACAGCGTAA
TTTTATTTCCAAGCTCTTATAAAATATAAA-GATTACGACCTCGATGTTG
AATTAATCC-CCCTTTGTCGCGCAAAAGCAACAAAAGGAGGTC-------
--------------------------------------------------
-CTAAGTACATGCCGTATTAAGGCGAAACCGCGAATGGCTCATTAAATCA
GTTATGGTTCCTTGGATCGTAC-TCACCTACTTGGATAACTGTGGCAATT
CTAGAGCTAATACATGCAGCAGAGCCCCGACCTCCG----------GGAA
CGGGCGCTTTTATTAGA-CCAAAACCGAACGGTCCTCGT-----------
GGCCG----------------TCAAACGTGGTGACTCTGTATAACTTTCG
GCTGATCGCACGGGCTC-GTCCCGGCGACGTATCTTTCAAGTGTCTGCCT
TATCAACTGTCGATGGTAGGTTACGCGCCTACCATGGTCGTGACGGGTAA
CGGGGGATCAGGGTTCGATTCCGGAGAGGGAGCCTGAGAGACGGCTACCA
CATCCAAGGAAGGCAGCAGGCGCGCAAATTACCCACTCCCGGCACGGGGA
GGTAGTGACGAAAAATAACAATACGGGACTCTTTTGAGACCCCGTAATTG
GAATGAG-TACACTCTAAATCCTTTAACGAGGATCTATTGGAGGGCAAGT
CTGGTGCCAGCAGCCGCGGTAACTCCAGCTCCAATAGCGTATATTAAAGT
TGTTGCGGTTAAAAAGCTCGTAGTTGGATCTCAGTTCCAGACGGGAGGTC
CGCCA-------------TTCGGCGG-------TTACTGCCCGGC-CTG-
--AACAA--CGGCGCCGGTTTCTCTTGATGATCTTCACCGGTTGTC-TTG
GGTGA-CCGGCAAGTTTACTTTGAAAAAATTAGAGTGCTCAAAGCAGGC-
-----GTGACGCCTGAATAATGGTGCATGGAATAATGGAATAGGACCTCG
GTTCTA-TTT--TGTTGGTTTTC---GGAACACGAGGTAATGATTAAGAG
GGACAGACGGGGGCATTCGTATTGCGACGCTAGAGGTGAAATTCTTGGAC
CGTCGCAAGACGAACTACT-------------------------------
--------------------------------------------------
--------------------------------------------------
-------------------------------------GCGAAAGCATTTG
CCA-----------------------------------------------
--------------------------------------------------
--------------------------------------------------
--------------------------------------------------
--------------------------------------------------
--------------------------------------------------
--------------------------------------------------
--------------------------------------------------
--------------------------------------------------
--------------------------------------------------
--------------------------------------------------
--------------------------------------------------
--------------------------------------------------
--------------------------------------------------
--------------------------------------------------
--------------------------------------------------
--------------------------------------------------
--------------------------------------------------
--------------------------------------------------
--------------------------------------------------
--------------------------------------------------
--------------------------------------------------
--------------------------------------------------
--------------------------------------------------
--------------------------------------------------
--------------------------------------------------
--------------------------------------------------
--------------------------------------------------
--------------------------------------------------
--------------------------------------------------
--------------------------------------------------
--------------------------------------------------
--------------------------------------------------
--------------------------------------------------
-------------------------GGGTCTCGAATAAGCCCAGGGGCGC
AATGAAAGTATAGGCCGGGATCCTACT---CCCAGGCCG-AGCCGTGATC
CCCG-C-ACCTCC-----GCGTGTGGGGCGCAGCGGCGACCCGCCCC--G
T-----CCGACT-CGT--TCGGTGGAGCGGCGTCTGAGCACATACGTTGG
GACCCGAAAGATGGTGAACTATGCCCGGGCAGGACGAAGTCAGAGGAAAC
TCTGGTGGAGGTCCGCAGCGGTTCTGACGTGCAAATCGATCGTCAGACCC
AGGTATAGGGGTGAAAGGCTAATCGAACTATCTAGTAGCTGGTTCCCTCC
GAAGTTTCCCTCAGGATAGCTGGCGCTCGTGGGA--TTCAGTCTCATCCG
GTAAAGCGAATGATTAGAGGCCTTGGGGACG-AAACGACCTCAACCTATT
CTCAAACTTTAAATGGGTGAGAAGTCCGCCTTGC-----TTGACCGAAGG
CAGGACGTAAAG--TGGATGAGAGTGCCCAGTGGGCCACTTTTGGTAAGC
AGAACTGGCGCTGTGGGATGAACCGAACGACGGGTTAAGGCGTCCGATGC
GAGACGCTCATGAGACCCCATGAAAGGTGTTGGTTGCTCTAGA-CAGCAG
GACGGTGGCCCT-GGTAGTCGGCATCCGCTAAGGAGTGTGT-AACAACTC
ACCTGCCGAAG--CAACTAGCCCTGAAAATGGATGACGCTCC-AGCGTCG
AGCCTATACCCGTCCGCTGCTGGCAGAACTCCGATC---TGGTGCCGGAG
GTTTAGGCCGCAGTGAGTAGGAGGGTCGCGGCGGCGAGCGTTGAAGGTGC
CGGGCGTGAGCCCGCCTGGAGCCGCCGCCGGTGCAGATC-----------
--------------------------------------------------
--------------------------------------------------
--------------------------------------------------
--------------------------------------------------
--------------------------------------------------
--------------------------------------------------
--------------------------------------------------
--------------------------------------------------
--------------------------------------------------
------------------TTTGGTGCTTGGTCCGCTATAGTGGGGACTGC
TATAAGAGTAATTATTCGAATTGAATTAGGGCAACCTGGGAGATTTTTGG
GGGATGATCAAATGTATAATGTGATTGTGACTGCGCATGCTTTTGTTATG
ATTTTTTTTATAGTAATGCCTATTCTGATTGGGGGGTTTGGTAATTGATT
GGTCCCTTTACTAGTAGGAGCACCGGATATGGCTTTTCCTCGGATGAATA
ACTTAAGTTTTTGATTGTTGCCTCCCTCTTTGTTGCTTTTATTTATTTCT
TCTATGGTTGAGATAGGAGTTGGGGCGGGGTGGACTGTGTACCCACCATT
GGCCTCGTTAGAGGGCCATGGGGGGAGTTCTGTGGATTTTGCTATCTTTT
CTCTGCATTTGGCGGGGGCTTCTTCTATTATAGGGGCGGTGAATTTTATT
TCCACAATCCTGAATATGCGGAGTGCGGGAATGTCCATGGATAAAGTCCC
TTTGTTTGTGTGATCTGTATTAGTTACTGCAGTGTTGTTATTGTTGTCTT
TGCCTGTTTTGGCGGGGGCGATTACTATGTTATTGACTGATCGTAACTTT
AATACGTCTTTTTTTGACCCTGCGGGGGGGGGGGATCCAATTTTGTTTCA
ACATTTATTT----------------------------------GCACTG
GCGACCAAGGCGGCTCGTAAGAGCGCCCCCGCAACCGGCGGCGTCAAGAA
ACCCCATCGTTACCGCCCCGGTACGGTCGCTCTCAGGGAGATTCGTCGTT
ATCAGAAATCGACCGAGTTGCTGATCCGTAAGCTCCCCTTCCAGCGTCTA
GTGAGGGAAATCGCACAGGATTTCAAGACAGACCTGCGATTCCAGTCCTC
GGCCGTGATGGCCCTGCAGGAGGCAAGCGAAGCCTATCTGGTCGGTCTGT
TCGAAGACACCAACCTGTGCGCCATCCACGCTAAGCGT
>Yamaneta paquini GlgMY16 juv
--------------------------------------------------
--------------------------------------------------
--------------------------------------------------
--------------------------------------------------
--------------------------------------------------
--------------------------------------------------
--------------------------------------------------
--------------------------------------------------
--TAATAGCCGCAGAAATTTAACTGTGCTAAGGTAGCATAATCATTAGCC
CTTTAATTGAGGGCTCGTATGAAAGACCAAACATTTTAATTCCTCTCTC-
-AACGCCT--CCATTAAACTTATACTAAATATAAAAATATATTTATTAGC
ATAAAAGACGACAAGACCCTGTCGAACTTCACTACA-GTTCAGCTGGGGC
AGCTATTTAATAATTATTTTACCACA-CTCCCCCCCGCATAAACACCTAC
T-----AAAAGTAAA---CCAAACAAGTTACCACAGGGATAACAGCGTAA
TTTTATTTCCAAGCTCTTATAAAATATAAA-GATTACGACCTCGATGTTG
AATTAATCC-CCCTTTGTCGCGCAAAAGCAACAAAAGGAGGTC-------
--------------------------------------------------
-CTAAGTACATGCCGTATTAAGGCGAAACCGCGAATGGCTCATTAAATCA
GTTATGGTTCCTTGGATCGTAC-TCACCTACTTGGATAACTGTGGCAATT
CTAGAGCTAATACATGCAGCAGAGCCCCGACCTCCG----------GGAA
CGGGCGCTTTTATTAGA-CCAAAACCGAACGGTCCTCGT-----------
GGCCG----------------TCAAACGTGGTGACTCTGTATAACTTTCG
GCTGATCGCACGGGCTC-GTCCCGGCGACGTATCTTTCAAGTGTCTGCCT
TATCAACTGTCGATGGTAGGTTACGCGCCTACCATGGTCGTGACGGGTAA
CGGGGGATCAGGGTTCGATTCCGGAGAGGGAGCCTGAGAGACGGCTACCA
CATCCAAGGAAGGCAGCAGGCGCGCAAATTACCCACTCCCGGCACGGGGA
GGTAGTGACGAAAAATAACAATACGGGACTCTTTTGAGACCCCGTAATTG
GAATGAG-TACACTCTAAATCCTTTAACGAGGATCTATTGGAGGGCAAGT
CTGGTGCCAGCAGCCGCGGTAACTCCAGCTCCAATAGCGTATATTAAAGT
TGTTGCGGTTAAAAAGCTCGTAGTTGGATCTCAGTTCCAGACGGGAGGTC
CGCCA-------------TTCGGCGG-------TTACTGCCCGGC-CTG-
--AACAA--CGGCGCCGGTTTCTCTTGATGATCTTCACCGGTTGTC-TTG
GGTGA-CCGGCAAGTTTACTTTGAAAAAATTAGAGTGCTCAAAGCAGGC-
-----GTGACGCCTGAATAATGGTGCATGGAATAATGGAATAGGACCTCG
GTTCTA-TTT--TGTTGGTTTTC---GGAACACGAGGTAATGATTAAGAG
GGACAGACGGGGGCATTCGTATTGCGACGCTAGAGGTGAAATTCTTGGAC
CGTCGCAAGACGAACTACT-------------------------------
--------------------------------------------------
--------------------------------------------------
-------------------------------------GCGAAAGCATTTG
CCA-----------------------------------------------
--------------------------------------------------
--------------------------------------------------
--------------------------------------------------
--------------------------------------------------
--------------------------------------------------
--------------------------------------------------
--------------------------------------------------
--------------------------------------------------
--------------------------------------------------
--------------------------------------------------
--------------------------------------------------
--------------------------------------------------
--------------------------------------------------
--------------------------------------------------
--------------------------------------------------
--------------------------------------------------
--------------------------------------------------
--------------------------------------------------
--------------------------------------------------
--------------------------------------------------
--------------------------------------------------
--------------------------------------------------
--------------------------------------------------
--------------------------------------------------
--------------------------------------------------
--------------------------------------------------
--------------------------------------------------
--------------------------------------------------
--------------------------------------------------
--------------------------------------------------
--------------------------------------------------
--------------------------------------------------
--------------------------------------------------
-------------------------GGGTCTCGAATAAGCCCAGGGGCGC
AATGAAAGTATAGGCCGGGATCCTACT---CCCAGGCCG-AGCCGTGATC
CCCG-C-ACCTCC-----GCGTGTGGGGCGCAGCGGCGACCCGCCCC--G
T-----CCGACT-CGT--TCGGTGGAGCGGCGTCTGAGCACATACGTTGG
GACCCGAAAGATGGTGAACTATGCCCGGGCAGGACGAAGTCAGAGGAAAC
TCTGGTGGAGGTCCGCAGCGGTTCTGACGTGCAAATCGATCGTCAGACCC
AGGTATAGGGGTGAAAGGCTAATCGAACTATCTAGTAGCTGGTTCCCTCC
GAAGTTTCCCTCAGGATAGCTGGCGCTCGTGGGA--TTCAGTCTCATCCG
GTAAAGCGAATGATTAGAGGCCTTGGGGACG-AAACGACCTCAACCTATT
CTCAAACTTTAAATGGGTGAGAAGTCCGCCTTGC-----TTGACCGAAGG
CAGGACGTAAAG--TGGATGAGAGTGCCCAGTGGGCCACTTTTGGTAAGC
AGAACTGGCGCTGTGGGATGAACCGAACGACGGGTTAAGGCGTCCGATGC
GAGACGCTCATGAGACCCCATGAAAGGTGTTGGTTGCTCTAGA-CAGCAG
GACGGTGGCCCT-GGTAGTCGGCATCCGCTAAGGAGTGTGT-AACAACTC
ACCTGCCGAAG--CAACTAGCCCTGAAAATGGATGACGCTCC-AGCGTCG
AGCCTATACCCGTCCGCTGCTGGCAGAACTCCGATC---TGGTGCCGGAG
GNTTAGGCCGCAGTGAGTAGGAGGGTCGCGGCGGCGAGCGTTGAAGGTGC
CGGGCGTGAGCCCGNCTGGAGCCGCCGC-GTGCAATGTT-----------
--------------------------------------------------
--------------------------------------------------
--------------------------------------------------
--------------------------------------------------
--------------------------------------------------
--------------------------------------------------
--------------------------------------------------
--------------------------------------------------
--------------------------------------------------
------------------TTTGGTGCTTGGTCCGCTATAGTGGGGACTGC
TATAAGAGTAATTATTCGAATTGAATTAGGGCAACCTGGGAGATTTTTGG
GGGATGATCAAATGTATAATGTGATTGTGACTGCGCATGCTTTTGTTATG
ATTTTTTTTATAGTAATGCCTATTCTGATTGGGGGGTTTGGTAATTGATT
GGTCCCTTTACTAGTAGGAGCACCGGATATGGCTTTTCCTCGGATGAATA
ACTTAAGTTTTTGATTGTTGCCTCCCTCTTTGTTGCTTTTATTTATTTCT
TCTATGGTTGAGATAGGAGTTGGGGCGGGGTGGACTGTGTACCCACCATT
GGCCTCGTTAGAGGGCCATGGGGGGAGTTCTGTGGATTTTGCTATCTTTT
CTCTGCATTTGGCGGGGGCTTCTTCTATTATAGGGGCGGTGAATTTTATT
TCCACAATCCTGAATATGCGGAGTGCGGGAATGTCCATGGATAAAGTCCC
TTTGTTTGTGTGATCTGTATTAGTTACTGCAGTGTTGTTATTGTTGTCTT
TGCCTGTTTTGGCGGGGGCGATTACTATGTTATTGACTGATCGTAACTTT
AATACGTCTTTTTTTGACCCTGCGGGGGGGGGGGATCCAATTTTGTTTCA
ACATTTATTT----------------------------------GCACTG
GCGACCAAGGCGGCTCGTAAGAGCGCCCCCGCAACCGGCGGCGTCAAGAA
ACCCCATCGTTACCGCCCCGGTACGGTCGCTCTCAGGGAGATTCGTCGTT
ATCAGAAATCGACCGAGTTGCTGATCCGTAAGCTCCCCTTCCAGCGTCTA
GTGAGGGAAATCGCACAGGATTTCAAGACAGACCTGCGATTCCAGTCCTC
GGCCGTGATGGCCCTGCAGGAGGCAAGCGAAGCCTATCTGGTCGGTCTGT
TCGAAGACACCAACCTGTGCGCCATCCACGCTAAGCGT
>Mysmena leichhardti MYSM 017 AUST
--------------------------------------------------
--------------------------------------------------
--------------------------------------------------
--------------------------------------------------
--------------------------------------------------
--------------------------------------------------
--------------------------------------------------
--------------------------------------------------
--------------------------------------------------
--------------------------------------------------
--------------------------------------------------
--------------------------------------------------
--------------------------------------------------
--------------------------------------------------
--------------------------------------------------
--------------------------------------------------
----------------TTATATGC-TGTCTCAAAGATTAAGCCATGCATG
TCTAAGTACATACCTAGAAATGGTGAAACCGCGAATGGCTCATTAAATCA
GTTATGGTTTACGAGATATTACTTTTACTACATGGATAACTGTGGTAATT
CTAGAGCTAATACATGCAAGAAGCTCCGAACCTTGCGTCGAGCGAGGGAA
CGAGCGCTTTTATTAGA-CCAAAATCAAAACGGGGCCCCGTTGATCAC--
TGACCAATGGGTGTCTTCGGAAAAGATTGGGTGACTCTGGATAAC--TAA
TCTGATCGCACGGGCTT-GTCCCGGCGACGTATCTCTCAAGTGTCTGCTC
TATCAACTGTCGATGGTAGGTTATGCGCCTACCATGGTTGTAACGGGTAA
CGGGGGATCAGGGTTCGATCCCGGAGAGGGAGCCTGAGAAACGGCTACCA
CATCCAAGGAAGGCAGCAGGCGCGCAAATTACCCACTCCCGGCACGGGGA
GGTAGTGACGAAAAATAACGATACAAGACTCTTTTGAGACCTTGTAATTG
GAATGAG-TACAATCTAAACACTTTAACGAGGATCTATTGGAAGGCAAGT
CCGGTGCCAGCAGCTGCGGTAACTCCAGCTCCAATAGCGTATATTAAAGT
TGTTGCGGTTAAAAAGCTCGTAGTTGGATCTAAGTCTTGGACGGGCGGTC
TACTT-------------CGAAACGAGGTAGTTTCACTGCCCGATTTTCC
GGACATT--TTTCGTCGGTTTCTCTTGATGATCTTCACCGGTTGTC-TCG
GGAACACCGACAGGTTTACTTTGAAAAAATTAGAGTGCTCAAAGCATGC-
-----GTGACGCATGAATAATGGTGCATGGAATAATAGAATAGGACCTCG
GTTCTG-TTT--TGTTGGTTTTT---GGACCCCGAGGAAATGATTAAGAG
GGACTGACGGGGGCATTCGTATTGCGACGCTAGAGGTGAAATTCTTGGAC
CGTCGCAAGACGAACTACATGTTTCCATTAATCAAGAACGAAAGTTAGAG
GTTCGAAGGCGATCAGATACCGCCCTAGTTCTAACTATAAACGATGCCAG
CCAGCGATCCGTCTGTGTTCC-T------CAAAT-GACACGACGGGCAGC
TTCCGGGAAACCA-AAGCTTTTGGGTTCCGGGGGAA-GTTAAAGGAATTG
GCGGAAGGGCACCACCAGGATTGGGGCCTGCGGCTCAATTTGACTCAACA
CGGGTAAACTTACCCGGCCCGGACACATTAAGGATTGACAGATTAAGAGC
TCTTTCTTGATTATGTGGGTG-GTGGTGCATGGCCGTTCTTAGTTGGTGG
AGCGATTTGTCAGGTTAATTCCGATAACGAACGAGACTCTAGCCTACTAA
ATAGGCG--TTCCGATCT-----CCT---GACAGTCGG--ACG----CAT
TCTCTTCTTAGAGGGACAAGCGGCGT-TTAGCCGCATGAGAAAGACCGGG
GCCGCACGCGCGCCACATTGAAGGAATCAGCGTGTGCT-TACCCGTTCCG
ACAGGGTCGGGTAACCCGTTGAACCTCCTTCGTGCTGGGGATAGAACCTT
GTAA-TTAGT--TCTTGAACGAGGAATTCCCAGTAAGCA-CGAGTCATCA
GCTCG-TGTTGATTACGTCCCTGCCCTTTGCACACACCGCCCGTCGCTAG
TACCGATTGAGTGATTAAGTGAGGTCTTCGGACTGGCCTTCGAATTGG-G
TTC--GTAAGAGCT-TGAAACGG--AGTGCCGAGAAGATGACCAAACTTG
ATCCCTTAGAGATACTAAAAGTCGTAACAAGGTTTCCNNNNNNNNNNNNN
NNNNNNNNNNNNNNNNNNNNNNNNNTTAGTAGCGGCGAGCGAAACGGGAA
GAGTCCAGCGCCGAATCCCGCATTG----CAAAGTGCTGGGAAATGTGGC
GTTTAGGAGTGA-GCGCGCCGTTTTT----GGCTCTGCAGCAAGTCCCTC
TGACTGGGGCTACTTTGATCCATAGCGGGTGCTAGACCCGTAGCTGCTAG
GCCGAT--TTCGGAACGCGATCTCCTTGGAGTCGGGTTGCTTGAGAGTGC
AGCCCTAAGTGGGTGGTAAACTCCACCTAAGACTAAATACGACCGTGAGA
CCGATAGCGAACAATTTGAAGAGAGAGTTCAACAGTACGTGAAACTGCTT
AGAGGTAAACAGATGGGCCCTCGAAATCCTGGTGACGGG-AGGTATTCAG
--TCGAAA-----GGCTTTTGACAATCGAACTGGACATTGTGGA------
-GAACGAGTGCCACTGTGGCCTTTAACGGGTCGTTTTGCGCGTCTCAGCT
CTCCCGTTCAATTCGTTCTCGTCGAAATGCTTGACGACGC-ATTTGCCTT
--TCCCGTCCGAATGGACGTCGCAACCGGTTGG-AAGACGGCCTTAA---
--AGGTGAC-CTATGG----------CAGGTAACTGACGAGATGAAATAA
AACTTGTTTTTTTTTCTATCGCGTTAGCGTTATAGC-----------CGG
AAT--CATATGGTGTC-----ACCGAGATGGCTCGTA-------------
--------GTCCGACCGTGGTCAA--------ACAAAAATGACAC-----
-----------------CCTTCGTGGGTTCATTAATCGCCTCCTCTGTAA
AATGATCCCGGGACCATGGCGACAAAAGATTCGAAAGC-------ACACG
GAAAGCACACGGACTCGCGACCCGTGGCT--------CTCCG--------
-----GATTTCGGCTTTGTTGGTTGCCTG--TGAGCATATCCCGTTG--G
AGGTACGGCGGTTCGCGACGAGTAGATCNNNNNNNNNNNNNNNNNCCAAG
GAGTCTAACATGTGTGCGAGTCAATGGGACTCGAATAAGCCCAGAGGCGC
AATGAACGTGTAGACTCGACCTTCAG----GTCTTGTCC-AGTCGAGATC
CGTA-G-CCTTTATTTATAAAGATGCGGCGCATCGGCGACCCGTCCC--G
A-----TCGGAT-TTA-TTCGACGGGGCGGAGTTTGAGCACACACGTTGG
GACCCGAAAGATGGTGAGCTATACCTGGACAGGACGAAGCCAGAGGAAAC
TCTGGTGGAGGTCCGCAGCGGTTCTGACGTGCAAATCGATCGTCGGATCC
GGGTCTAGGGGCGAAAGACTAATCGAACCATCTAGTAGCTGGTTCCCTCC
GAAGTTTCCCTCAGGATAGCTGGCGCTCGAAGAT-TATCAGTCTCATCTG
GTAAAGCGAATGATTAGAGGCCTTGGGGACG-AAACGCCCTCAACCTATT
CTCAAACTTTAAATGGGTGAGAAGTCCGCCTTGC-----TTGATTGAAGG
CCGTGACTTGATGATGGATGAGAGTGCCCAGTGGGCCATTTTTGGTAAGC
AGAACTGGCGCTGTGGGATGAACCAAACGACGGGTTAAGGCATCCGATGC
TAGACGCTCATGAGATCCCATGAAAGGTGTTGGTTGCTGAAGA-CAGCAG
GACGGTGGCCAT-GGAAGTCGGAATCCGCTAAGGAGTGTGT-AACAACTC
ACCTGCCGAAG--CAACTAGCCCTGAAAATGGATGACGCTCC-AGCGTCG
AGCCTATACCCGTCCGCTGC-AGACAAAACTCTAAG-----TAATTGGAG
ATTTACGTCGCAGTGAGTAGGAGGGTCGCGAGGGAGAGCGTTGAAGGTGC
CGGGCGTGAGCCCGCCTGGAGCCTCCCTCGGTGCAGATCTTGGTGGTAGT
AGCAAATACTCAAGTGAGAACCTTGAGGACTGAAGCTGGAGAAGGGTTCC
CAGTCGGCCCTAAGGGATCGGAGAAATCCGTTCCGAGGCGGGACATTGAG
CTTTTGTACATTTT---------TGTGACCAATGTACGTCCCGC-CGATG
ACCGAAAGGGAATGGGGTTAATATTCCCCAACCCGGACACGGAGATAGAG
GTGTCTCGCACACCTCAAATGCGGTAACGC-AATCGAACTCGGACCCGTC
GGTGGAGGACCCAGGGAAGAGTTATCTTTTCTTTGTAA-GGAATCGTGTC
CCTGGAATCGGATCATCCGGAGATAGGGACGCT-GTTTCCGTAAAAGCAC
CGCGGCTCTTGCGGTGTCTGGTGCGCCTCTGCCGGCCCTTGAAAATCCGA
GGGAGAGAGTATGATTTTCGTGCCGGGCCGTACCCATATCCGCAGCAGGT
CTTACTTTGTATTTAATTTTTGGGGCTTGATCTGCTATAGTGGGGACTGC
GATAAGAGTATTGATTCGAACGGAATTAGGACAAGTTGGGAGATTAATGG
GGGATGATCAATTATATAATGTAATTGTTACTGCGCATGCGTTTATTATG
ATTTTTTTTATAGTTATACCGGTTTTGATTGGGGGATTTGGTAATTGGTT
GGTTCCTTTAATATTAGGGGCTCCAGATATGGCTTTTCCTCGTATGAATA
ATTTAAGATTTTGGTTGCTTCCTCCTTCTTTAATGTTATTGTTTATTTCT
TCTATAGCTGAAATAGGAGTAGGGGCGGGGTGAACTGTTTATCCTCCTTT
GGCTTCGTTAGAAGGGCATTCTGGGAGTTCTGTAGATTTTGCTATTTTTT
CTTTACATTTAGCGGGGGCTTCTTCTATTATAGGGGCTATTAATTTTATT
TCTACAATTATTAATATGCGAGGCTTTGGGATAAGAATAGATAAAGTTCC
TTTGTTTGTTTGGTCTGTTTTAATTACGGCAATTTTATTGTTATTATCTT
TACCAGTGTTAGCTGGTGCGATTACTATACTTTTAACAGATCGGAATTTT
AATACTTCTTTTTTTGATCCTGCGGGGGGAGGGGATCCTATTTTATTTCA
ACATTTATTT----------------------------------------
--------------------------------------------------
--------------------------------------------------
--------------------------------------------------
--------------------------------------------------
--------------------------------------------------
--------------------------------------
>Mysmena tasmaniae
--------------------------------------------------
--------------------------------------------------
--------------------------------------------------
--------------------------------------------------
--------------------------------------------------
--------------------------------------------------
--------------------------------------------------
--------------------------------------------------
--------------------------------------------------
--------------------------------------------------
--------------------------------------------------
--------------------------------------------------
--------------------------------------------------
--------------------------------------------------
--------------------------------------------------
--------------------------------------------------
----------------NNNNNNNNNNNNNNNNNNNNNNNNNNNNNNNNNN
NNNAAGTACATGCCGTATCAAGGCGAAACCGCGAATGGCTCATTATATCA
GTTATGGTTCACAAGATCGTAC-TTTACTACTTGGATAACTGTGGTAATT
CTAGAGCTAATACATGCAGCAGAGCTCCGACCTTCG--TTCGCGAAGGGA
CGAGCGCTTTTATTAGA-CCAAAATCAAACGGTGTTGAG-----------
CCTCGCAAGGGGTTCTCCCGTTAACAAGTGGTGACTCTGTATAACTTTTG
TCTGATCGCACGGGCTT-GTCCCGGCGACGTATCTTTCAAGTGTCTGCCT
TATCAACTGTCGATGGTAGGTTATGCGCCTACCATGGTCGTAACGGGTGA
CGGGGGATCAGGGTTCGATCCCGGAGAGGGAGCCTGAGAAACGGCTACCA
CATCCAAGGAAGGCAGCAGGCGCGCAAATTACCCACTCCCGGCACGGGGA
GGTAGTGACGAAAAATAACAATACAAGACTCTTTTGAGACCTTGTAATTG
GAATGAG-TACACTCTAAATACTTTAACGAGGATCCATTGGAAGGCAAGT
CCGGTGCCAGCAGCTGCGGTAACTCCAGCTCCAATAGCGTATATTAAAGT
TGTTGCGGTTAAAAAGCTCGTAGTTGGATCTCAGTTACGGACGGGTGGAC
TATTCCAATAAACCTTGGAGTAGTTT-------TTTCTGCCCGCT-TTCC
GGACATT--TTCCGCCGGTTTCTCTTGATGATCTTCACCGGTTGTC-TTG
GGTGA-CCGGCATGTTTACTTTGAAAAAATTAGAGTGCTCAAAGCATGC-
-----GTGATGCATGAATAATGGTGCATGGAATAATGGAATAGGACCTCG
GTTCTG-TTT--TGTTGGTTTTTTCGGAACTTCGAGGTAATGATTAAGAG
GGACAGACGGGGGCATTCGTATTGCGACGCTAGAGGTGAAATTCTTGGAC
CGTCGCAAGACGAACTACTTGTTTCCATTAATCAAGAACGAAAGTTAGAG
GTTCGAAGGCGATCAGATACCGCCCTAGTTCTAACCATAAACGATGCCAG
CCAGCGATCCGTCTGTGTTCC-T------CAAAT-GACACGACGGGCAGC
TTCCGGGAAACCA-AAGCTTTTGGGTTCCGGGGGAA-GTTAAAGGAATTG
GCGGAAGGGCACCACCAGGAATGGGGCCTGCGGCTTAATTTGACTCAACA
CGGGAAAACTTACCCGGCCCGGACACAGGAAGGATTGACAGATTAAGAGC
TCTTTCTTGATTCTGTGGGTG-GTGGTGCATGGCCGTTCTTAGTTGGTGG
AGCGATTTGTCTGGTTAATTCCGATAACGAACGAGACTCTAGCCTACTAA
ATAGGCG--TTCCGATTC-----TTC--TAAAAGTCGG--ACG-----TT
TCTCTTCTTAGAGGGACAAGCGGCGT-TTAGCCGCACGAGACAGACCGGG
GCCGCACGCGCGCCACATTGAAGGAATCAGCGTGTGCT-TTCCCGGTCCG
ACAGGATTGGGTAACCCGTTGAACCTCCTTCGTGCTGGGGATAGAACCTT
GTAA-TTAGT--TCTTGAACGAGGAATTCCCAGTAAGCA-CGAGTCATCA
GCTCG-TGTTGATTACGTCCCTGCCCTTTGCACACACCGCCCGTCGCTAC
TACCGATTGAATGATTAAGTGAGGTCTTCGGACTGGCGCTCGGATTGG-C
CTT------CGGGT-CGAGCCGA--AGTGCCGGAAAGATGACCAAACTTG
ATCACTTAGAGATAGTAAAAGTCGTAACAAGGTTTCCATTAATAAGCGGA
GGAAAAGAAACCAACTGGGATTCCCTTAGTAGCGGCGAGCGAAAAGGGAA
GAGTCCAGCGCCGAATCCCGTACTTTTTATAGGGTGCTGGGAAATGTGGC
GTTTAGGAGTGA-GCGTGCCGGGAGTTTCGAC-TCTGCAGCAAGTCCCCC
TGACCGGGGCT-CTT--TTCCATAGCGGGTGCTAGACCCATAGCTGCTAG
GTCGTC--TTTCGGATGCGATCTCCTTGGAGTCGGGTTGCTTGGGAGTGC
AGCCCTAAGTGGGTGGTAAACTCCACCTAAGACTAAATACGACCGTGAGA
CCGATAGCGAACAATTTGAAGAGAGAGTTCAACAGTACGTGAAACTGCTT
AGAGGTAAACGGATGGGCCCTCGAAATCCTG-TGGCG-G-GAGGATTCAG
--TCGAAA-----GGTAGATTTT--GAAGAGTCATATTTTAAGA------
-ATTCGGTTATTTAT---------AACTGG----------------AGCC
ATTTCGTGACTTTTTCGAGTTTGC------TTGACGACGC-ATTTGC--T
--TCCCGCTCGAA-GGACGTCGCAACCGGTTGG-AAAACGGCCTTAA---
--AAGTGAC-CATTGG----------CAGGTGACTGACGT----------
---CGTTCATTC----------GTGTTCGACGAT-------------AGC
GTT--ATAGCCGGTGT-----TGCTGCATGGCTCGTA-------------
--------GTCCGACCGAGGTATC--------GCAATGGACT-GC-----
-------------------GTTAAGTAGTCTAATATCGTCTCCTCTGTAA
AATGATTACGGACGTACAGGCGACAGGGGT------TTCGAATATCTTCG
ACAGGCACACGGAACCGAAACCGTGGCCA---------GTTG--------
-----GATATCGGCCTTGTTGGTTGCTGA--CGA--AT--TCCGTTG--G
AGCGTTGATGGTTGGCGACGAGTAGATCGGTCACCCATCCGACCCCCAAG
GAGTCTAACATGTGTGCGAGTCAGTGGGACTCTAATAAGCCCAGAGGCGT
AATGAAAGCAAAGACCGCGG--AGATC---TCCCGGTCG-AGTCGAGATC
CTCT-T-CTCTTT-----GTAGAAGGGGCGCATCGGCGACCCGTCCC--G
T-----CCGATT-TAT-CTCGGTGGGGCGGAGTTTGAGCACACACGTTGG
GACCCGAAAGATGGTGAGCTATACCTGGACAGGACGAAGCCAGAGGAAAC
TCTGGTGGAGGTCCGCAGCGGTTCTGACGTGCAAATCGATCGTCAGATCC
GGGTCTAGGGGCGAAAGACTAATCGAACCATCTAGTAGCTGGTTCCTTCC
GANNNNNNNNNNNNNNNNNNNNNNNNNNNNNNNNNNNNNNNNNNNNNNNN
NNNNNNNNNNNNNNNNNNNNNNNNNNNNNNNNNNNNNNNNNNNNNNNNNN
NNNNNNNNNNNNNNNNNNNNNNNNNNNNNNNNNNNNNNNNNNNNNNNNNN
NNNNNNNNNNNNNNNNNNNNNNNNTG-CCAGT-GGCCACTTTTG--TAGC
AGACCT-GCGCTGTGGA--TGACCAAACGACCGGGTA-AGCATTCGATGC
GAGACGCTCATGAGA-TCCATGAAAGGTGTTGGTTGCTTTAGACCAGCAG
GACGGTGGCCATGGGAGGTCGGAATTCGCTAAGGAGTGTGTAAACAATTC
ACCTGCCGAAAGCAACTTAGCCCTGAAAATGGATGACGCTCCAAGGGTCG
AGCCTATTCCCGTCCGGTAC-GGCCAAACTCTTATA------TAGTAGAG
ATTTAAGTCGTAGTGAGTAGGAGGGTCGCGAGGGAGAGCGTTGAAGGTGC
CGGGCGTGAGCCCGCCTGGAGCCTCCCTCGGTGCAGATCTTGGTGGTAGT
AGCAAATACTCAAGTGAGAACCTTGAGGACTGAAGCTGGAGAAGGGTTCC
CAGTCGGCCCTAAGGGATCGGAGAAATCCGTTCCGAAGCGGGACATTGAT
ATATAGAATGTTTT------ATTCCTAAAAACAGTTCGTCCCGCTTGCTG
ACCGAAAGGGAATGGGGTTAATATTCCCCAACCCGGACACGGAGATAGAG
GTGTCTCGCACATCTCAAATGCGGTAACGC-AACCGAACTCGGAGACGTC
AGCGGAAGACCCGGGGAAGAGTTGTCTTTTCTTTGTAA-GGATTCGTGTC
CCTGGAATCGGATCATCCGGAGATAGGGACGCT-GTTTCCGTAAAAGCAC
CGCGGCTCTTGCGGTGTCCGGTGCGCTTCTGCTGGCCCTTGAAAATCCGA
GGGARAGAGTATGATTTTCGTGCCGGTCCGTACCCATATCCGCAGCAGGT
CTGACATTGTATTTAATTTTTGGGGCTTGATYTGCTATAGTTGGGACTGC
AATAAGAGTATTAATTCGTACTGAATTAGGGCAAGKGGGGAGTTTATTAG
GAGATGATCAGTTGTATAATGTTATTGTTACAGCACATGCTTTTATTATA
ATTTTTTTTATGGTTATACCTGTTTTAATTGGGGGTTTTGGTAATTGGTT
AGTTCCTTTAATATTAGGAGCTCCYGATATAGCTTTTCCTCGTATAAATA
ATTTAAGTTTTTGGTTATTACCTCCCTCTTTAATGTTGTTRTTTGTTTCT
TCTATAGTTGAAATAGGGGTAGGAGCTGGTTGAACTGTGTACCCYCCTTT
AGCTTCTTTAGAGGGGCATTCAGGRAGTTCTGTAGATTTTGCTATTTTTT
CTTTACATTTAGCGGGGGCTTCTTCTATTATAGGGGCTATTAACTTTATT
TCTACTATTATTAATATACGGGGKTAYGGTATAAGRATAGAAAAGGTGCC
TTTATTTGTTTGGTCTGTTTTGATTACTGCTATTTTATTATTATTATCTC
TTCCTGTTTTAGCCGGGGCTATTACAATGTTGTTGACAGATCGAAATTTT
AATACTTCTTTTTTTGATCCTGCTGGGGGRGGGGATCCAATTTTATTTCA
ACATTTATTTCCGTAAGAGTACCGGAGGCAAGGCCCCCAGGAAGCAGCTG
GCTACCAAGGCGGCTCGTAAGAGCGCCCCAGCCACCGGAGGAGTCAAGAA
GCCCCATCGTTACAGGCCCGGAACCGTCGCTTTGAGAGAAATCCGTCGTT
ATCAAAAATCGACCGAGCTCCTGATCCGCAAGTTGCCTTTCCAGCGACTT
GTCCGAGAAATTGCTCAGGATTTCAAGACCGATCTCCGATTCCAGAGTTC
CGCTGTCATGGCTCTTCARGAAGCTAGCGAGGCCTACCTCGTCGGACTTT
TCGAAGACACCAACTTGTGCGCTATTCACGCCAAGCGA
>Taphiassa punctata
--------------------------------------------------
--------------------------------------------------
--------------------------------------------------
--------------------------------------------------
--------------------------------------------------
--------------------------------------------------
--------------------------------------------------
--------------------------------------------------
--------------------------------------------------
--------------------------------------------------
--------------------------------------------------
--------------------------------------------------
--------------------------------------------------
--------------------------------------------------
--------------------------------------------------
--------------------------------------------------
----------------NNNNNNNNNNNNNNNNNNNNNNNNNNNNNNNNNN
NNNNNNNNNNNNNNNNNNNNNNNNNNNNNNNNNNNNNNNNNNNNNNNNNN
NNNNNNNNNNNNNNNNNNNNNNNNNNNNNNNNNNNNNNNNNNNNNNNNNN
NNNNNNNNNNNNNNNNNNNNNNNNNNNNNNNNNNNNNNNNNNNNNNNNNN
NNNNNNNNNNNNNNNNNNNNNNNNNNNNNNNNNNNNNNNNNNNNNNNNNN
NNNNNNNNNNNNNNNNNNNNNNNNNNNNNNNNNNNNNNNNNNNNNNNNNN
NNNNNNNNNNNNNNNNNNNNNNNNNNNNNNNNNNNNNNNNNNNNNNNNNN
NNNNNNNNNNNNNNNNNNNNNNNNNNNNNNNNNNNNNNNNNNNNNNNNNN
NNNNNNNNNNNNNNNNNNNNNNNNNNNNNNNNNNNNNNNNNNNNNNNNCA
CATCCAAGGAAGGCAGCAGGCGCGCAAATTACCCACTCCCGGAACGGGGA
GGTAGTGACGAAAAATAACAATACGGGACTCTTTTGAGACCCCGTAATTG
GAATGAG-TACACTCTAAATCCTTTAACGAGGACCAATCGGAGGGCAAAC
CTGGTGCCAGCAGCTGCGGTAAATCCAGTTCCGATAGCGTATATTAAAGT
TGTTGCGGTTAAAAGGCTCGTAGTTGGATCTCGGTTCCGGACGGGTGGTC
CGCCT-------------ACCGGCGG-------TCACTGCCCGTC-TGA-
--ACGCG--CGGCGTCGGTTTCCCCTGATGATCTTCACCGGTTGTC-TCG
GGTGA-CCGGCAAGTTTACTTTGAAAAAATTAGAGTGCTCAAAGCAGGC-
-----TCAACGCCTGGACAATGGTGCATGGAATAATGGAATAGGACCTCG
TTTCTA-TTC--TGTTGGTCTTC---GGAACACGAGGTAATGATTAAGAG
GGACAGACGGGGGCATTCGTATTGCGACGCTAGAGGTGAAATTCTTGGAC
CGTCGCAGGACGAACTACTTGTTTCCATTAATCAAGAACGAAAGTTAGAG
GATCGAAGGCGATCAGATACCGCCCTAGTTCTAACCGTAAACGATGCCAG
CTAGCGATCCGGCTGTGTTCC-T------CAAAT-GACACGCCGGGCAGC
TTCCGGGAAACCA-AAGCGTTTGGGTTCCGGGGGAA-GNNNNNNNNNNNN
NNNNNNNNNNNNNNNNNNNNNNNNNNNNNNNNNNNNNNNNNNNNNNNNNN
NNNNNNNNNNNNNNNNNNNNNNNNNNNNNNNNNNNNNNNNNNNNNNNNNN
NNNNNNNNNNNNNNNNNNNNNNNNNNNNNNNNNNNNNNNNNNNNNNNNNN
NNNNNNNNNNNNNNNNNNNNNNNNNNNNNNNNNNNNNNNNNNNNNNNNNN
NNNNNNNNNNNNNNNNNNNNNNNNNNNNNNNNNNNNNNNNNNNNNNNNNN
NNNNNNNNNNNNNNNNNNNNNNNNNNNNNNNNNNNNNNNNNNNNNNNNNN
NNNNNNNNNNNNNNNNNNNNNNNNNNNNNNNNNNNNNNNNNNNNNNNNNN
NNNNNNNNNNNNNNNNNNNNNNNNNNNNNNNNNNNNNNNNNNNNNNNNNN
NNNNNNNNNNNNNNNNNNNNNNNNNNNNNNNNNNNNNNNNNNNNNNNNNN
NNNNNNNNNNNNNNNNNNNNNNNNNNNNNNNNNNNNNNNNNNNNNNNNNN
NNNNNNNNNNNNNNNNNNNNNNNNNNNNNNNNNNNNNNNNNNNNNNNNNN
NNNNNNNNNNNNNNNNNNNNNNNNNNNNNNNNNNNNNNNNNNNNNNNNNN
NNNNNNNNNNNNNNNNNNNNNNNNNNNNNNNNNNNNNNNNNNNNNNNNNN
NNNNNNNNNNNNNNNNNNNNNNNNNNNNNNNNNNNNNNNNNNNNNNNNNN
NNNNNNNNNNNNNNNNNNNNNNNNNNNNNNNNNNNNNNNNNNNNNNNNNN
NNNNNNNNNNNNNNNNNNNNNNNNNNNNNNNNNNNNNNNNNNNNNNNNNN
NNNNNNNNNNNNNNNNNNNNNNNNNNNNNNNNNNNNNNNNNNNNNNNNNN
NNNNNNNNNNNNNNNNNNNNNNNNNNNNNNNNNNNNNNNNNNNNNNNNNN
NNNNNNNNNNNNNNNNNNNNNNNNNNNNNNNNNNNNNNNNNNNNNNNNNN
NNNNNNNNNNNNNNNNNNNNNNNNNNNNNNNNNNNNNNNNNNNNNNNNNN
NNNNNNNNNNNNNNNNNNNNNNNNNNNNNNNNNNNNNNNNNNNNNNNNNN
NNNNNNNNNNNNNNNNNNNNNNNNNNNNNNNNNNNNNNNNNNNNNNNNNN
NNNNNNNNNNNNNNNNNNNNNNNNNNNNNNNNNNNNNNNNNNNNNNNNNN
NNNNNNNNNNNNNNNNNNNNNNNNNNNNNNNNNNNNNNNNNNNNNNNNNN
NNNNNNNNNNNNNNNNNNNNNNNNNNNNNNNNNNNNNNNNNNNNNNNNNN
NNNNNNNNNNNNNNNNNNNNNNNNNNNNNNNNNNNNNNNNNNNNNNNNNN
NNNNNNNNNNNNNNNNNNNNNNNNNNNNNNNNNNNNNNNNNNNNNNNNNN
NNNNNNNNNNNNNNNNNNNNNNNNNNNNNNNNNNNNNNNNNNNNNNNNNN
NNNNNNNNNNNNNNNNNNNNNNNNNNNNNNNNNNNNNNNNNNNNNNNNNN
NNNNNNNNNNNNNNNNNNNNNNNNNNNNNNNNNNNNNNNNNNNNNNNNNN
NNNNNNNNNNNNNNNNNNNNNNNNNNNNNNNNNNNNNNNNNNNNNNNNNN
NNNNNNNNNNNNNNNNNNNNNNNNNNNNNNNNNNNNNNNNNNNNNNNNNN
NNNNNNNNNNNNNNNNNNNNNNNNNNNNNNNNNNNNNNNNNNNNNNNNNN
NNNNNNNNNNNNNNNNNNNNNNNNNNNNNNNNNNNNNNNNNNNNNCCAAG
GAGTCTAACATGTGTGCGAGTCGCCGGGTCTTGTACAGGCCCGGGGGCGC
AACGAAAGCGAAGACGCGGACGACAC----GTCCGGTCG-AGTTGGGATC
CCCC---GTCCCC-----GTGGCGGGGGCGCACCAGCGGCCCGTCCC--G
T-----CCGATT-CA---TCGGTGGGGCGGAGTCTGAGCACACCTGTTGG
TACCCGAAAGACTGTGAGCTATGCCCGGACAGGACGAGGCCAGAGGAAAC
TCTGGTGGAGGTCCGCAGCGGTTCTGACGTGCAAATCGATCGTCGGATCC
GGGTCTAGGGGCGAAAGACCAATCGAACAGTCTAGTAGCTGGTTCCCTCC
GAAGTTTCCCGCAGGATAGCTGGCGCTCGCTGAG-ACTCAGTCTCATCCG
GTAAAGCGAATGATTAGAGGCCTTGGGGCCG-AAACGACCTCAACCTATT
CTCAAACTTTAAATGGGTGAGAAGTCCGTCTTAC-----GTGAGTGAAGA
CCGGACGACT----CGGATGAGAGTGCCCAGTGGGCCACTTTTGGTAAGC
AGAACTGGCGCTGTGGGATGAACCAAACGCCGGGTTACGGCTGCCGATGC
CTGACGCTCATGAGACCCCATGAAAGGTGTTGGTTGCTCTAGA-CAGCCA
GACGGTGACCAT-GGAAGTCGGGATCCGCCAAGGAGTGTGT-AACAACTC
ACTGGCCGAAG--CAACTAGCCCTGAAAATGGATGCAGCTCC-AGCGTCG
AGCCCAAACCCGGCCGCTGC-GGCAGAGCCCGTCCC------ACGACGAG
GCGCAGGCCGCAGTGAGTAGGAGGGTCGCGACGGCGTGCGTTGAAGGTGC
CGGGCGTGAGCCCGCCTGGAGCCGCCGTCGGTGCANNNNNNNNNNNNNNN
NNNNNNNNNNNNNNNNNNNNNNNNNNNNNNNNNNNNNNNNNNNNNNNNNN
NNNNNNNNNNNNNNNNNNNNNNNNNNNNNNNNNNNNNNNNNNNNNNNNNN
NNNNNNNNNNNNNNNNNNNNNNNNNNNNNNNNNNNNNNNNNNNNNNNNNN
NNNNNNNNNNNNNNNNNNNNNNNNNNNNNNNNNNNNNNNNNNNNNNNNNN
NNNNNNNNNNNNNNNNNNNNNNNNNNNNNNNNNNNNNNNNNNNNNNNNNN
NNNNNNNNNNNNNNNNNNNNNNNNNNNNNNNNNNNNNNNNNNNNNNNNNN
NNNNNNNNNNNNNNNNNNNNNNNNNNNNNNNNNNNNNNNNNNNNNNNNNN
NNNNNNNNNNNNNNNNNNNNNNNNNNNNNNNNNNNNNNNNNNNNNNNNNN
NNNNNNNNNNNNNNNNNNNNNNNNNNNNNNNNNNNNNNNNNNNNNNNNNN
NN------------------------------------------------
--------------------------------------------------
--------------------------------------------------
--------------------------------------------------
--------------------------------------------------
--------------------------------------------------
--------------------------------------------------
--------------------------------------------------
--------------------------------------------------
--------------------------------------------------
--------------------------------------------------
--------------------------------------------------
--------------------------------------------------
--------------------------------------------------
--------------------------------------------------
--------------------------------------------------
--------------------------------------------------
--------------------------------------------------
--------------------------------------------------
--------------------------------------
>Steatoda borealis
--------------------------------------------------
--------------------------------------------------
--------------------------------------------------
--------------------------------------------------
--------------------------------------------------
--------------------------------------------------
--------------------------------------------------
--------------------------------------------------
--------------------------------------------------
--------------------------------------------------
--------------------------------------------------
--------------------------------------------------
--------------------------------------------------
--------------------------------------------------
--------------------------------------------------
--------------------------------------------------
----------------NNNNNNNNNNNNNNNNNNNNNNNNNNNNNNNNNN
NNNAAGTACATGCCGTATTAAGGCGAAACCGCGAATGGCTCATTAAATCA
GTTATGGTTCCTTGGATCGTAC-CTTACTACTTGGATAACTGTGGCAATT
CTAGAGCTAATACATGCAGCAGAGCTCCGACCTTAC----------GGGA
CGAGCGCTTTTATTAGA-CCAAAACCAATCGGACCTCG------------
GTCCG----------------TTCTATGTGGTGACTCTGAATAACTTTGG
GCTGATCGCACGGACTT-GTTCCGGCGACGTATCTTTCAAGTGTCTGCCT
TATCAACTGTCGATGGTATGTTACGCGCCTACCATGGTCGTAACGGGTAA
CGGGGAATCAGGGTTCGATTCCGGAGAGGGAGCCTGAGAAACGGCTACCA
CATCCAAGGAAGGCAGCAGGCGCGCAAATTACCCACTCCCGGAACGGGGA
GGTAGTGACGAAAAATAACAATACGGGACTCTTTTGAGACCCCGTAATTG
GAATGAG-TACACTCTAAATCCTTTAACGAGGATCCATTGGAAGGCAAGC
CAGGTGCCAGCAGCTGCGGTAATACCTGCTCCAATAGCGTATATTAAAGT
TGTTGCGGTTAAAAAGCTCGTAGTTGGATCTCAGTTGCAGAGGGACGGTC
CTCCT-------------ACCGGTGG-------TCACTGTCTTTT-CTG-
--AACGT--CTCAGCCGGTTTCTCTTGATGATCTTCACCGGTTGTC-TTG
GGTGA-CCGGCAAGTTTACTTTGAAAAAATTAGAGTGCTCAAAGCATGC-
-----GTGACGCATGAATAATGGTGCATGGAATAATGGAATAGGACCTCG
GTTCTA-TTT--TGTTGGTTTAC---GGAAAACGAGGTAATGATTAAGAG
GGACAGCCGGGGGCATTCGTACTGCGACGCTAGAGGTGAAATTCTTGGAC
CGTCGCAAGACGAACTACTTGTTTCCATTAATCAAGAACGAAAGTTAGAG
GTTCGAAGGCGATCAGATACCGCCCTAGTTCTAACCATAAACGATGCCAG
CCAGCGATCCGGCTGTGTTCC-T------CAAAT-GACACGCCGGGCAGC
TTCCGGGAAACCA-AAGCTTTTGGGTTCCGGGGGGAAGTTAAAGGAATTG
ACGGAAGGGCA-CACAAGAAATGGAGCCTGCGGCTTAATTTGACTCAACA
CGGGGTAGCCTACCTGGCCCGGACACAGGAAGGATTGACAGATTAAGAGC
TCTTTCTTGATTCTGTGGGTT-GTGGTGCNNNNNNNNNNNNNNNNNNNNN
NNNNNNNNNNNNNNNNNNNNNNNNNNNNNNNNNNNNNNNNNNNNNNNNNN
NNNNNNNNNNNNNNNNNNNNNNNNNNNNNNNNNNNNNNNNNNNNNNNNNN
NNNNNNNNNNNNNNNNNNNNNNNNNNNNNNNNNNNNNNNNNNNNNNNNNN
NNNNNNNNNNNNNNNNNNNNNNNNNNNNNNNNNNNNNNNNNNNNNNNNNN
NNNNNNNNNNNNNNNNNNNNNNNNNNNNNNNNNNNNNNNNNNNNNNNNNN
NNNNNNNNNNNNNNNNNNNNNNNNNNNNNNNNNNNNNNNNNNNNNNNNNN
NNNNNNNNNNNNNNNNNNNNNNNNNNNNNNNNNNNNNNNNNNNNNNNNNN
NNNNNNNNNNNNNNNNNNNNNNNNNNNNNNNNNNNNNNNNNNNNNNNNNN
NNNNNNNNNNNNNNNNNNNNNNNNNNNNNNNNNNNNNNNNNNNNNNNNNN
NNNNNNNNNNNNNNNNNNNNNNNNNNNNNNNNNNNNNNNNNNNNNNNNNN
NNNNNNNNNNNNNNNNNNNNNNNNNTGAGTAACGGCGAGCGAAA--GGGA
GAGCCCAGCGCCGAATCCCGAGGTCT---TTGGGCTCTGGGAAATGTGGC
GTTTAGGAGTGA-GCGTGCCGGAGGTT---GACTCTGCAGCAAGTCCCCC
TGACCGGGGCA-TTT--ACCCAGAGTGGGTGCGAGGCCCATAGTTGCTAG
GTC-TC--CTCTGGATGCGATCTCCTTGGAGTCGGGTTGCTTGGGAGTGC
AGCCCTAATCGGGTGGTAAACTCCACCTAAGGCTAAATACGGCCGTGAGA
CCGATAGCAAACGATTTGAAAAGAGAGTTCAAGAGTACGTGAAACTGCTC
AGAGGTAAAGAGGTGGGCCCTCGAAATCCTG-TGGCG-G-GAGGATTCAG
NNNNNNNNNNNNNNNNNNNNNNNNNNNNNNNNNNNNNNNNNNNNNNNNNN
NNNNNNNNNNNNNNNNNNNNNNNNNNNNNNNNNNNNNNNNNNNNNNNNNN
NNNNNNNNNNNNNNNNNNNNNNNNNNNNNNNNNNNNNNNNNNNNNNNNNN
NNNNNNNNNNNNNNNNNNNNNNNNNNNNNNNNNNNNNNNNNNNNNNNNNN
NNNNNNNNNNNNNNNNNNNNNNNNNNNNNNNNNNNNNNNNNNNNNNNNNN
NNNNNNNNNNNNNNNNNNNNNNNNNNNNNNNNNNNNNNNNNNNNNNNNNN
NNNNNNNNNNNNNNNNNNNNNNNNNNNNNNNNNNNNNNNNNNNNNNNNNN
NNNNNNNNNNNNNNNNNNNNNNNNNNNNNNNNNNNNNNNNNNNNNNNNNN
NNNNNNNNNNNNNNNNNNNNNNNNNNNNNNNNNNNNNNNNNNNNNNNNNN
NNNNNNNNNNNNNNNNNNNNNNNNNNNNNNNNNNNNNNNNNNNNNNNNNN
NNNNNNNNNNNNNNNNNNNNNNNNNNNNNNNNNNNNNNNNNNNNNNNNNN
NNNNNNNNNNNNNNNNNNNNNNNNNNNNNNNNNNNNNNNNNNNNNNNNNN
NNNNNNNNNNNNNNNNNNNNNNNNNNNNNNNNNNNNNNNNNNNNNCCAAG
GAGTCTAACATGTGTGCGAGTCAATGGGTCTCGAATAAGCCCAGAGGCGC
AATGAAAGCAAAGGCCGGACTCGA------TTCCGGCTG-TGTTGGGATC
CCTC-C-GCCTGC-----GAGCGGGGGGCGCACCAACGACCCGTCCT--C
T-----CCGATT-TA---TCGGTTGGGCGGAGTCTGAGCATACACGTTGG
GACCCGAAAGATGGTGAACTATGCCCGGGCAGGACGAAGCCAGAGGAAAC
TCTGGTGGAGGTCCGTAGCGGTTCTGACGTGCAAATCGATCGTCAGATCC
GGGTCTAGGTGCGAAAGACTAATCGAATCATCTAGTAGCTGGTTCCCTCC
GAAGTTTCCCTCAGGATAGCTGGCGCTCATAGAA--ATCAGTCTCATCCG
GTAAAGCGAATGATTAGAGGCCTTGGGGCCG-AAACGACCTCAACCTATT
CTCAAACTTTAAATGGGTGAGATGTCCGTCTTGC-----ATGACTGAAGA
CCGGACGTTT----CGGATGAGAGTGCCCAGTGGGCCACTTTTGGTAAGC
AGAACTGGCGCTGTGGGATGAACCAAACGCCGGGTTACGGCGCCCGATGC
GAGACGCTCATGAGACCCCATGAAAGGTGTTGGTTGCTCTAGA-CAGCAG
GTCGGTGGCCAT-GGAAGTCGGAATCCGCTAAGGAGTGTGT-AACAACTC
ACCTGCCGAAG--CAACTAGCCCTGAAAATGGATGGCGCTCC-AGCGTCG
AGCCCATACCCGGCCGCTGC-GGCAGAACTTCCGCA---------AGGAG
GCTTAGGTCGCAGTGAGTAGGAGGGTCGCAGCGGCGAGCGTTGAAGGTGC
CGGGCGTGAGCCCGCCTGGAGCCGCCGCTGGTGCAGATCTTGGTGGTAGT
AGCAAATACTCAAGTGAGAACCTTGAGGACTGAAGGTGGAGAAGGGTTCC
CAGTCGGCCCTAAGGGATCGGAGAAATCCGTTCTGAAGCGGGACACTAGA
CAACAATG-----GTGTCAAACACAACCACAGTGTTCGTCCCGC-TGCCG
ACCGAAAGGGAATGGGGTCAATATTCCCCAACCCGGACACGGAGATAGTG
CCCTCGGG-----CACAAGTGCGGTAACGC-AACCGAACTCGGAGACGTC
GACGGAGGACCCGGGGAAGAGTTGTCTTTTCTTTGTAA-GGGTTCGTGTC
CCTGGAATCGGCTCGTCCGGAGATAGGGATGCT-GTTCCCGTAAAAGCAC
CGCGGCTCTTGCGGTGTCCGGTGCGCCTCTGTCGGCCCTTGAAAATCCGA
GGGAGAGAGTGTGATTTTCGTGCCGGTCCGTACCCATATNNNNNNNNNNN
NNNACTTTATATTTGGTATTTGGAGCTTGATCTGCTATAGTTGGGACTGC
TATAAGAGTGTTAATTCGGGTTGAACTAGGTCAACCTGGGAGATTATTAG
GGGACGATCAATTATATAATGTAATTGTAACAGGACATGCTTTTATTATA
ATTTTTTTTATAGTAATACCAATTCTAATTGGTGGTTTTGGGAACTGGTT
AGTTCCTTTAATGTTAGGAGCTCCTGACATGGCTTTTCCTCGAATAAATA
ATTTAAGATTTTGGTTACTACCCCCTTCTTTAATATTATTATTTATTTCT
TCTATAGAAGAAATAGGAGTTGGGGCTGGTTGGACTATTTATCCACCTTT
ATCTTCTTTAGAAGGGCATAGAGGTAGATCTGTAGATTTTGCTATTTTTT
CTTTACATCTAGCGGGTGCTTCTTCTATTATAGGGGCTATTAATTTTATT
TCTACTATTTTTAATATACGTATAAATGGAATAAGATTAGAAAAGGTAAG
ATTATTTGTATGGTCAGTTTTGATTACAGCTGTTTTATTATTATTATCAT
TACCTGTGCTAGCAGGAGCTATTACTATGTTATTGACGGATCGAAATTTT
AATACTTCTTTTTTTGACCCTGCTGGTGGGGGTGATCCTATTTTGTTTCA
ACATCTATTT----------------------------------------
--------------------------------------------------
--------------------------------------------------
--------------------------------------------------
--------------------------------------------------
--------------------------------------------------
--------------------------------------
>Taphiassa sp Qsld Rix
--------------------------------------------------
--------------------------------------------------
--------------------------------------------------
--------------------------------------------------
--------------------------------------------------
--------------------------------------------------
--------------------------------------------------
--------------------------------------------------
--------------------------------------------------
--------------------------------------------------
--------------------------------------------------
--------------------------------------------------
--------------------------------------------------
--------------------------------------------------
--------------------------------------------------
--------------------------------------------------
----------------NNNNNNNNNNNNNNNNNNNNNNNNNNNNNNNNNN
NNNNNNNNNNNNNNNNNNNNNNNNNNNNNNNNNNNNNNNNNNNNNNNNNN
NNNNNNNNNNNNNNNNNNNNNNNNNNNNNNNNNNNNNNNNNNNNNNNNNN
NNNNNNNNNNNNNNNNNNNNNNNNNNNNNNNNNNNNNNNNNNNNNNNNNN
NNNNNNNNNNNNNNNNNNNNNNNNNNNNNNNNNNNNNNNNNNNNNNNNNN
NNNNNNNNNNNNNNNNNNNNNNNNNNNNNNNNNNNNNNNNNNNNNNNNNN
NNNNNNNNNNNNNNNNNNNNNNNNNNNNNNNNNNNNNNNNNNNNNNNNNN
NNNNNNNNNNNNNNNNNNNNNNNNNNNNNNNNNNNNNNNNNNNNNNNNNN
NNNNNNNNNNNNNNNNNNNNNNNNNNNNNNNNNNNNNNNNNNNNNNNNCA
CATCCAAGGAAGGCAGCAGGCGCGCAAATTACCCACTCCCGGAACGGGGA
GGTAGTGACGAAAAATAACAATACGGGACTCTTTTGAGACCCCGTAATTG
GAATGAG-TACACTCTAACTCCTTTAACGAGGATCAATCGAAGGGAAAGT
CTGGTGCCAGCAGCTGCGGTAACTCCAGCTTCGATAGCGTATATTAAAGT
TGTTGCGGTTAAAAAGCTCGTAGTTGGATCTCAGTTCCAGACGGGAGGTC
CGCCT-------------ACCGGTGG-------TTACTTCCCGCT-CTG-
--AACGCATTGACGCCGGTTTCTCTTGATGATCTTCACCGGTTGTC-TTG
GGTGA-CCGGCAAGTTTACTTTGAAAAAATTAGAGTGCTCAAAGCAGGCT
-----AAAATGCCGGGACAATGGTGCATGGAATAATAGAATAGGACCTCG
TTTCTA-TTT--TGTTGGTTTTC---GGAACACGAGGTAATGATTAAGAG
GGACAGACGGGGACATTCGTATTGTCGCGCTAGAGGTGAAATTCTTGGAC
CGCAGCAAGACGCACAACTTGTTTCCATTAATCAAGAACGAAAGTTAGAG
GATCGAAGGCGATCAGATACCGCCCTAGTTCTAACCATAAACGATGCCAG
CTAGCGATCCAGCTGTGTTCC-T------CAAAT-GACACGCTGGGCAGC
TTCCGGGAAACCA-AAGCTTTTGGGTTCCGGGGGAA-GNNNNNNNNNNNN
NNNNNNNNNNNNNNNNNNNNNNNNNNNNNNNNNNNNNNNNNNNNNNNNNN
NNNNNNNNNNNNNNNNNNNNNNNNNNNNNNNNNNNNNNNNNNNNNNNNNN
NNNNNNNNNNNNNNNNNNNNNNNNNNNNNNNNNNNNNNNNNNNNNNNNNN
NNNNNNNNNNNNNNNNNNNNNNNNNNNNNNNNNNNNNNNNNNNNNNNNNN
NNNNNNNNNNNNNNNNNNNNNNNNNNNNNNNNNNNNNNNNNNNNNNNNNN
NNNNNNNNNNNNNNNNNNNNNNNNNNNNNNNNNNNNNNNNNNNNNNNNNN
NNNNNNNNNNNNNNNNNNNNNNNNNNNNNNNNNNNNNNNNNNNNNNNNNN
NNNNNNNNNNNNNNNNNNNNNNNNNNNNNNNNNNNNNNNNNNNNNNNNNN
NNNNNNNNNNNNNNNNNNNNNNNNNNNNNNNNNNNNNNNNNNNNNNNNNN
NNNNNNNNNNNNNNNNNNNNNNNNNNNNNNNNNNNNNNNNNNNNNNNNNN
NNNNNNNNNNNNNNNNNNNNNNNNNNNNNNNNNNNNNNNNNNNNNNNNNN
NNNNNNNNNNNNNNNNNNNNNNNNNNNNNNNNNNNNNNNNNNNNNNNNNN
NNNNNNNNNNNNNNNNNNNNNNNNNNNNNNNNNNNNNNNNNNNNNNNNNN
NNNNNNNNNNNNNNNNNNNNNNNNNNNNNNNNNNNNNNNNNNNNNNNNNN
NNNNNNNNNNNNNNNNNNNNNNNNNNNNNNNNNNNNNNNNNNNNNNNNNN
NNNNNNNNNNNNNNNNNNNNNNNNNNNNNNNNNNNNNNNNNNNNNNNNNN
NNNNNNNNNNNNNNNNNNNNNNNNNNNNNNNNNNNNNNNNNNNNNNNNNN
NNNNNNNNNNNNNNNNNNNNNNNNNNNNNNNNNNNNNNNNNNNNNNNNNN
NNNNNNNNNNNNNNNNNNNNNNNNNNNNNNNNNNNNNNNNNNNNNNNNNN
NNNNNNNNNNNNNNNNNNNNNNNNNNNNNNNNNNNNNNNNNNNNNNNNNN
NNNNNNNNNNNNNNNNNNNNNNNNNNNNNNNNNNNNNNNNNNNNNNNNNN
NNNNNNNNNNNNNNNNNNNNNNNNNNNNNNNNNNNNNNNNNNNNNNNNNN
NNNNNNNNNNNNNNNNNNNNNNNNNNNNNNNNNNNNNNNNNNNNNNNNNN
NNNNNNNNNNNNNNNNNNNNNNNNNNNNNNNNNNNNNNNNNNNNNNNNNN
NNNNNNNNNNNNNNNNNNNNNNNNNNNNNNNNNNNNNNNNNNNNNNNNNN
NNNNNNNNNNNNNNNNNNNNNNNNNNNNNNNNNNNNNNNNNNNNNNNNNN
NNNNNNNNNNNNNNNNNNNNNNNNNNNNNNNNNNNNNNNNNNNNNNNNNN
NNNNNNNNNNNNNNNNNNNNNNNNNNNNNNNNNNNNNNNNNNNNNNNNNN
NNNNNNNNNNNNNNNNNNNNNNNNNNNNNNNNNNNNNNNNNNNNNNNNNN
NNNNNNNNNNNNNNNNNNNNNNNNNNNNNNNNNNNNNNNNNNNNNNNNNN
NNNNNNNNNNNNNNNNNNNNNNNNNNNNNNNNNNNNNNNNNNNNNNNNNN
NNNNNNNNNNNNNNNNNNNNNNNNNNNNNNNNNNNNNNNNNNNNNNNNNN
NNNNNNNNNNNNNNNNNNNNNNNNNNNNNNNNNNNNNNNNNNNNNNNNNN
NNNNNNNNNNNNNNNNNNNNNNNNNNNNNNNNNNNNNNNNNNNNNCCAAG
GAGTCTAACATGTGTGCGAGTCAATGGGTCTTGAACAGGCCCAGAGGCGC
AATGAAAGCAAAGGCCGGACTCG-------ATCCGGCCG-TGTTGGGATC
CCCC-G-TCCTTC-----GCGGCGGGGGCGCACCAACGACCCGTTCT--G
T-----CCGATT-CA---TCGGTTTAGCGGAGTCTGAGCATACACGTTGG
GACCCGAAAGATGGTGAACTATGCCCGGGCAGGACGAAGCCAGAGGAAAC
TCTGGTGGAGGTCCGCAGCGGTTCTGACGTGCAAATCGATCGTCAGATCC
GGGTCTAGGGGCGAAAGACCAATCGAACCATCTAGTAGCTGGTTCCCTCC
GAAGTTTCCCTCAGGATAGCTGGCGCTCGCAGAA--TTCAGTCTCATCCG
GTAAAGCGAATGATTAGAGGCCTTGGGGCCG-AAACGACCTCAACCTATT
CTCAAACTTTAAATGGGTGAGAAGTCCGTCTTGC-----ATGACTGAAGA
CCGGACGTCT----CGGATGAGAGTGCCCAGTGGGCCACTTTTGGTAAGC
AGAACTGGCGCTGTGGGATGAACCAAACGCCGGGTTACGGCTGCCGATGC
GAGACGCTCATGAGACCCCATGAATGGTGTTTGTTGCTCTAGA-CAGCCG
GACGGTGACCAT-GGAAGTCGGGATCCGCTAAGGAGTGTGT-AACAACTC
ACCGGCCGAAG--CAACGAGCCCAGAAAATGGATGCAGCTCC-AGCGTCG
AGCCCATACCCGGCCGCTGC-GGCACAAGTCCCCTT----TGNCGAGGAG
GATTACGCCGCAGTGAGTAGGAGGGTCGCGACGGCGAGCGTTGAAGGGGC
CGGGCGCGAGCCCGCCTGGAGCCGCCGTCGGTGCANNNNNNNNNNNNNNN
NNNNNNNNNNNNNNNNNNNNNNNNNNNNNNNNNNNNNNNNNNNNNNNNNN
NNNNNNNNNNNNNNNNNNNNNNNNNNNNNNNNNNNNNNNNNNNNNNNNNN
NNNNNNNNNNNNNNNNNNNNNNNNNNNNNNNNNNNNNNNNNNNNNNNNNN
NNNNNNNNNNNNNNNNNNNNNNNNNNNNNNNNNNNNNNNNNNNNNNNNNN
NNNNNNNNNNNNNNNNNNNNNNNNNNNNNNNNNNNNNNNNNNNNNNNNNN
NNNNNNNNNNNNNNNNNNNNNNNNNNNNNNNNNNNNNNNNNNNNNNNNNN
NNNNNNNNNNNNNNNNNNNNNNNNNNNNNNNNNNNNNNNNNNNNNNNNNN
NNNNNNNNNNNNNNNNNNNNNNNNNNNNNNNNNNNNNNNNNNNNNNNNNN
NNNNNNNNNNNNNNNNNNNNNNNNNNNNNNNNNNNNNNNNNNNNNNNNNN
NN------------------------------------------------
--------------------------------------------------
--------------------------------------------------
--------------------------------------------------
--------------------------------------------------
--------------------------------------------------
--------------------------------------------------
--------------------------------------------------
--------------------------------------------------
--------------------------------------------------
--------------------------------------------------
--------------------------------------------------
--------------------------------------------------
--------------------------------------------------
--------------------------------------------------
--------------------------------------------------
--------------------------------------------------
--------------------------------------------------
--------------------------------------------------
--------------------------------------
>Taphiassa sp Tasm Rix
--------------------------------------------------
--------------------------------------------------
--------------------------------------------------
--------------------------------------------------
--------------------------------------------------
--------------------------------------------------
--------------------------------------------------
--------------------------------------------------
--------------------------------------------------
--------------------------------------------------
--------------------------------------------------
--------------------------------------------------
--------------------------------------------------
--------------------------------------------------
--------------------------------------------------
--------------------------------------------------
----------------NNNNNNNNNNNNNNNNNNNNNNNNNNNNNNNNNN
NNNNNNNNNNNNNNNNNNNNNNNNNNNNNNNNNNNNNNNNNNNNNNNNNN
NNNNNNNNNNNNNNNNNNNNNNNNNNNNNNNNNNNNNNNNNNNNNNNNNN
NNNNNNNNNNNNNNNNNNNNNNNNNNNNNNNNNNNNNNNNNNNNNNNNNN
NNNNNNNNNNNNNNNNNNNNNNNNNNNNNNNNNNNNNNNNNNNNNNNNNN
NNNNNNNNNNNNNNNNNNNNNNNNNNNNNNNNNNNNNNNNNNNNNNNNNN
NNNNNNNNNNNNNNNNNNNNNNNNNNNNNNNNNNNNNNNNNNNNNNNNNN
NNNNNNNNNNNNNNNNNNNNNNNNNNNNNNNNNNNNNNNNNNNNNNNNNN
NNNNNNNNNNNNNNNNNNNNNNNNNNNNNNNNNNNNNNNNNNNNNNNNCA
CATCCAAGGAAGGCAGCAGGCGCGCAAATTACCCACTCCCGGAACGGGGA
GGTAGTGACGAAAAATAACAATACGGGACTCTTTTGAGACCCCGTAATTG
GAATGAG-TACACTCTAACTCCTTTAACGAGGATCAATCGAAGGGAAAGT
CTGGTGCCAGCAGCTGCGGTAACTCCAGCTTCGATAGCGTATATTAAAGT
TGTTGCGGTTAAAAAGCTCGTAGTTGGATCTCAGTTCCAGACGGGAGGTC
CGCCT-------------ACCGGTGG-------TTACTTCCCGCT-CTG-
--AACGCATTGACGCCGGTTTCTCTTGATGATCTTCACCGGTTGTC-TTG
GGTGA-CCGGCAAGTTTACTTTGAAAAAATTAGAGTGCTCAAAGCAGGCT
-----AAAATGCCGGGACAATGGTGCATGGAATAATGGAATAGGACCTCG
TTTCTA-TTT--TGTTGGTTTTC---GGAACACGAGGTAATGATTAAGAG
GGACAGACGGGGACATTCGTATTGTCGCGCTAGAGGTGAAATTCTTGGAC
CGCAGCAAGACGCACAACTTGTTTCCATTAATCAAGAACGAAAGTTAGAG
GATCGAAGGCGATCAGATACCGCCCTAGTTCTAACCATAAACGATGCCAG
CTAGCGATCCAGCTGTGTTCC-T------CAAAT-GACACGCTGGGCAGC
TTCCGGGAAACCA-AAGCTTTTGGGTTCCGGGGGAA-GNNNNNNNNNNNN
NNNNNNNNNNNNNNNNNNNNNNNNNNNNNNNNNNNNNNNNNNNNNNNNNN
NNNNNNNNNNNNNNNNNNNNNNNNNNNNNNNNNNNNNNNNNNNNNNNNNN
NNNNNNNNNNNNNNNNNNNNNNNNNNNNNNNNNNNNNNNNNNNNNNNNNN
NNNNNNNNNNNNNNNNNNNNNNNNNNNNNNNNNNNNNNNNNNNNNNNNNN
NNNNNNNNNNNNNNNNNNNNNNNNNNNNNNNNNNNNNNNNNNNNNNNNNN
NNNNNNNNNNNNNNNNNNNNNNNNNNNNNNNNNNNNNNNNNNNNNNNNNN
NNNNNNNNNNNNNNNNNNNNNNNNNNNNNNNNNNNNNNNNNNNNNNNNNN
NNNNNNNNNNNNNNNNNNNNNNNNNNNNNNNNNNNNNNNNNNNNNNNNNN
NNNNNNNNNNNNNNNNNNNNNNNNNNNNNNNNNNNNNNNNNNNNNNNNNN
NNNNNNNNNNNNNNNNNNNNNNNNNNNNNNNNNNNNNNNNNNNNNNNNNN
NNNNNNNNNNNNNNNNNNNNNNNNNNNNNNNNNNNNNNNNNNNNNNNNNN
NNNNNNNNNNNNNNNNNNNNNNNNNNNNNNNNNNNNNNNNNNNNNNNNNN
NNNNNNNNNNNNNNNNNNNNNNNNNNNNNNNNNNNNNNNNNNNNNNNNNN
NNNNNNNNNNNNNNNNNNNNNNNNNNNNNNNNNNNNNNNNNNNNNNNNNN
NNNNNNNNNNNNNNNNNNNNNNNNNNNNNNNNNNNNNNNNNNNNNNNNNN
NNNNNNNNNNNNNNNNNNNNNNNNNNNNNNNNNNNNNNNNNNNNNNNNNN
NNNNNNNNNNNNNNNNNNNNNNNNNNNNNNNNNNNNNNNNNNNNNNNNNN
NNNNNNNNNNNNNNNNNNNNNNNNNNNNNNNNNNNNNNNNNNNNNNNNNN
NNNNNNNNNNNNNNNNNNNNNNNNNNNNNNNNNNNNNNNNNNNNNNNNNN
NNNNNNNNNNNNNNNNNNNNNNNNNNNNNNNNNNNNNNNNNNNNNNNNNN
NNNNNNNNNNNNNNNNNNNNNNNNNNNNNNNNNNNNNNNNNNNNNNNNNN
NNNNNNNNNNNNNNNNNNNNNNNNNNNNNNNNNNNNNNNNNNNNNNNNNN
NNNNNNNNNNNNNNNNNNNNNNNNNNNNNNNNNNNNNNNNNNNNNNNNNN
NNNNNNNNNNNNNNNNNNNNNNNNNNNNNNNNNNNNNNNNNNNNNNNNNN
NNNNNNNNNNNNNNNNNNNNNNNNNNNNNNNNNNNNNNNNNNNNNNNNNN
NNNNNNNNNNNNNNNNNNNNNNNNNNNNNNNNNNNNNNNNNNNNNNNNNN
NNNNNNNNNNNNNNNNNNNNNNNNNNNNNNNNNNNNNNNNNNNNNNNNNN
NNNNNNNNNNNNNNNNNNNNNNNNNNNNNNNNNNNNNNNNNNNNNNNNNN
NNNNNNNNNNNNNNNNNNNNNNNNNNNNNNNNNNNNNNNNNNNNNNNNNN
NNNNNNNNNNNNNNNNNNNNNNNNNNNNNNNNNNNNNNNNNNNNNNNNNN
NNNNNNNNNNNNNNNNNNNNNNNNNNNNNNNNNNNNNNNNNNNNNNNNNN
NNNNNNNNNNNNNNNNNNNNNNNNNNNNNNNNNNNNNNNNNNNNNNNNNN
NNNNNNNNNNNNNNNNNNNNNNNNNNNNNNNNNNNNNNNNNNNNNNNNNN
NNNNNNNNNNNNNNNNNNNNNNNNNNNNNNNNNNNNNNNNNNNNNCCAAG
GAGTCTAACATGTGTGCGAGTCAATGGGTCTTGAACAGGCCCAGAGGCGC
AATGAAAGCAAAGGCCGGATTCG-------ATCCGGCTG-TGTTGGGATC
CCCC----GTCGA-----AAGGCGGGGGCGCACCAACGACCCGTTCT--G
T-----CCGATT-CA---TCGGTTTAGCGGAGTCTGAGCATACACGTTGG
GACCCGAAAGATGGTGAACTATGCCCGGGCAGGACGAAGCCAGAGGAAAC
TCTGGTGGAGGTCCGCAGCGGTTCTGACGTGCAAATCGATCGTCAGATCC
GGGTCTAGGGGCGAAAGACCAATCGAACCATCTAGTAGCTGGTTCCCTCC
GAAGTTTCCCTCAGGATAGCTGGCGCTCGCAGAA--TTCAGTCTCATCCG
GTAAAGCGAATGATTAGAGGCCTTGGGGCCG-AAACGACCTCAACCTATT
CTCAAACTTTAAATGGGTGAGAAGTCCGTCTTGC-----ATGACTGAAGA
CCGGACGTCT----CGGATGAGAGTGCCCAGTGGGCCACTTTTGGTAAGC
AGAACTGGCGCTGTGGGATGAACCAAACGCCGGGTTACGGCTGCCGATGC
GAGACGCTCATGAGACCCCATGAATGGTGTTTGTTGCTCTAGA-CAGCCG
GACGGTGACCAT-GGAAGTCGGGATCCGCTAAGGAGTGTGT-AACAACTC
ACCGGCCGAAG--CAACGAGCCCAGAAAATGGATGCAGCTCC-AGCGTCG
AGCCCATACCCGGCCGCTGC-GGCACAATCGCTTTG----------TGAG
GATTACGCCGCAGTGAGTAGGAGGGTCGCGACGGCGAGCGTTGAAGGGGC
CGGGCGCGAGCCCGCCTGGAGCCGCCGTCGGTGCANNNNNNNNNNNNNNN
NNNNNNNNNNNNNNNNNNNNNNNNNNNNNNNNNNNNNNNNNNNNNNNNNN
NNNNNNNNNNNNNNNNNNNNNNNNNNNNNNNNNNNNNNNNNNNNNNNNNN
NNNNNNNNNNNNNNNNNNNNNNNNNNNNNNNNNNNNNNNNNNNNNNNNNN
NNNNNNNNNNNNNNNNNNNNNNNNNNNNNNNNNNNNNNNNNNNNNNNNNN
NNNNNNNNNNNNNNNNNNNNNNNNNNNNNNNNNNNNNNNNNNNNNNNNNN
NNNNNNNNNNNNNNNNNNNNNNNNNNNNNNNNNNNNNNNNNNNNNNNNNN
NNNNNNNNNNNNNNNNNNNNNNNNNNNNNNNNNNNNNNNNNNNNNNNNNN
NNNNNNNNNNNNNNNNNNNNNNNNNNNNNNNNNNNNNNNNNNNNNNNNNN
NNNNNNNNNNNNNNNNNNNNNNNNNNNNNNNNNNNNNNNNNNNNNNNNNN
NN------------------------------------------------
--------------------------------------------------
--------------------------------------------------
--------------------------------------------------
--------------------------------------------------
--------------------------------------------------
--------------------------------------------------
--------------------------------------------------
--------------------------------------------------
--------------------------------------------------
--------------------------------------------------
--------------------------------------------------
--------------------------------------------------
--------------------------------------------------
--------------------------------------------------
--------------------------------------------------
--------------------------------------------------
--------------------------------------------------
--------------------------------------------------
--------------------------------------
>Trogloneta sp Rix AUST
--------------------------------------------------
--------------------------------------------------
--------------------------------------------------
--------------------------------------------------
--------------------------------------------------
--------------------------------------------------
--------------------------------------------------
--------------------------------------------------
--------------------------------------------------
--------------------------------------------------
--------------------------------------------------
--------------------------------------------------
--------------------------------------------------
--------------------------------------------------
--------------------------------------------------
--------------------------------------------------
----------------NNNNNNNNNNNNNNNNNNNNNNNNNNNNNNNNNN
NNNNNNNNNNNNNNNNNNNNNNNNNNNNNNNNNNNNNNNNNNNNNNNNNN
NNNNNNNNNNNNNNNNNNNNNNNNNNNNNNNNNNNNNNNNNNNNNNNNNN
NNNNNNNNNNNNNNNNNNNNNNNNNNNNNNNNNNNNNNNNNNNNNNNNNN
NNNNNNNNNNNNNNNNNNNNNNNNNNNNNNNNNNNNNNNNNNNNNNNNNN
NNNNNNNNNNNNNNNNNNNNNNNNNNNNNNNNNNNNNNNNNNNNNNNNNN
NNNNNNNNNNNNNNNNNNNNNNNNNNNNNNNNNNNNNNNNNNNNNNNNNN
NNNNNNNNNNNNNNNNNNNNNNNNNNNNNNNNNNNNNNNNNNNNNNNNNN
NNNNNNNNNNNNNNNNNNNNNNNNNNNNNNNNNNNNNNNNNNNNNNNNCA
CATCCAAGGAAGGCAGCAGGCGCGCAAATTACCCACTCCCGGCACGGGGA
GGTAGTGACGAAAAATAACGATGCGGGGCTCTTTTGAGAACCCGCAATTG
GAATGAG-AACAGTCCAAATCCTTTAACGAGGACCCATTAGAGTACTAGT
CTGGTGCCAGCACACGCGGTAACTCCAGCTCTAATAGCGTATATTAAAGT
TGTTGCGGTTAAAAAGCTCGTAGTTGGATCTCAGTTCCGGGGTCAAGGGC
GGTCCGCCCGTTTTTT--TCGGGCGG------CCCACCGCCCGCCCCGA-
--ACCGC--TCGGGCCGGTTTCCCTCGGTGATCTTCGCCGGTTGTC-TTG
GGTTTACCGGCCGGTTTACTTTGAAAAAATTAGAGTGCTCAGGGCATGC-
-----GAGACGCATGGATAATGGTGCATGGAATAATGGAATAGGACCTCG
GTTCTA-TTTTCTGTTGGTCTAG---AGAACGCGAGGAAATGATTAAGAG
GGACTGCCGGGGGCATTCGTATTGCGGCGCTAGAGGTGAAATTCTTGGAC
CGCCGCAAGACGAACTACTTGTTTCCATTAATCAAGAACGAAAGTTAGAT
GACCGAAGGCGATCAGATACCGCCCTAGTTCTAACCATAAACGATGCCAT
CCAGCAATCCGGCCGTGTTCC-TTATAAACACAC-GACACGCCGGGCAGC
TTCCGGGAAACCA-AAGCTTTTGGGTTCCGGGGGAA-GNNNNNNNNNNNN
NNNNNNNNNNNNNNNNNNNNNNNNNNNNNNNNNNNNNNNNNNNNNNNNNN
NNNNNNNNNNNNNNNNNNNNNNNNNNNNNNNNNNNNNNNNNNNNNNNNNN
NNNNNNNNNNNNNNNNNNNNNNNNNNNNNNNNNNNNNNNNNNNNNNNNNN
NNNNNNNNNNNNNNNNNNNNNNNNNNNNNNNNNNNNNNNNNNNNNNNNNN
NNNNNNNNNNNNNNNNNNNNNNNNNNNNNNNNNNNNNNNNNNNNNNNNNN
NNNNNNNNNNNNNNNNNNNNNNNNNNNNNNNNNNNNNNNNNNNNNNNNNN
NNNNNNNNNNNNNNNNNNNNNNNNNNNNNNNNNNNNNNNNNNNNNNNNNN
NNNNNNNNNNNNNNNNNNNNNNNNNNNNNNNNNNNNNNNNNNNNNNNNNN
NNNNNNNNNNNNNNNNNNNNNNNNNNNNNNNNNNNNNNNNNNNNNNNNNN
NNNNNNNNNNNNNNNNNNNNNNNNNNNNNNNNNNNNNNNNNNNNNNNNNN
NNNNNNNNNNNNNNNNNNNNNNNNNNNNNNNNNNNNNNNNNNNNNNNNNN
NNNNNNNNNNNNNNNNNNNNNNNNNNNNNNNNNNNNNNNNNNNNNNNNNN
NNNNNNNNNNNNNNNNNNNNNNNNNNNNNNNNNNNNNNNNNNNNNNNNNN
NNNNNNNNNNNNNNNNNNNNNNNNNNNNNNNNNNNNNNNNNNNNNNNNNN
NNNNNNNNNNNNNNNNNNNNNNNNNNNNNNNNNNNNNNNNNNNNNNNNNN
NNNNNNNNNNNNNNNNNNNNNNNNNNNNNNNNNNNNNNNNNNNNNNNNNN
NNNNNNNNNNNNNNNNNNNNNNNNNNNNNNNNNNNNNNNNNNNNNNNNNN
NNNNNNNNNNNNNNNNNNNNNNNNNNNNNNNNNNNNNNNNNNNNNNNNNN
NNNNNNNNNNNNNNNNNNNNNNNNNNNNNNNNNNNNNNNNNNNNNNNNNN
NNNNNNNNNNNNNNNNNNNNNNNNNNNNNNNNNNNNNNNNNNNNNNNNNN
NNNNNNNNNNNNNNNNNNNNNNNNNNNNNNNNNNNNNNNNNNNNNNNNNN
NNNNNNNNNNNNNNNNNNNNNNNNNNNNNNNNNNNNNNNNNNNNNNNNNN
NNNNNNNNNNNNNNNNNNNNNNNNNNNNNNNNNNNNNNNNNNNNNNNNNN
NNNNNNNNNNNNNNNNNNNNNNNNNNNNNNNNNNNNNNNNNNNNNNNNNN
NNNNNNNNNNNNNNNNNNNNNNNNNNNNNNNNNNNNNNNNNNNNNNNNNN
NNNNNNNNNNNNNNNNNNNNNNNNNNNNNNNNNNNNNNNNNNNNNNNNNN
NNNNNNNNNNNNNNNNNNNNNNNNNNNNNNNNNNNNNNNNNNNNNNNNNN
NNNNNNNNNNNNNNNNNNNNNNNNNNNNNNNNNNNNNNNNNNNNNNNNNN
NNNNNNNNNNNNNNNNNNNNNNNNNNNNNNNNNNNNNNNNNNNNNNNNNN
NNNNNNNNNNNNNNNNNNNNNNNNNNNNNNNNNNNNNNNNNNNNNNNNNN
NNNNNNNNNNNNNNNNNNNNNNNNNNNNNNNNNNNNNNNNNNNNNNNNNN
NNNNNNNNNNNNNNNNNNNNNNNNNNNNNNNNNNNNNNNNNNNNNNNNNN
NNNNNNNNNNNNNNNNNNNNNNNNNNNNNNNNNNNNNNNNNNNNNNNNNN
NNNNNNNNNNNNNNNNNNNNNNNNNNNNNNNNNNNNNNNNNNNNNCCAAG
GAGTCTAACATGTGTGCGAGTCACTGGGACTCGAAAAAGCCCAAAGGCGA
AACGAAAGTGAAAAGAGGGTT---------TCGGCCCTC-TGCCGTGATC
CCCG-C-GCTGTT-----CGTCGCGGGGCGCAACGGCGGCCCGCCGC--A
A-CACCGCGCTT-AG---CCGGTGCGGCGGAGTCGGAGCACACACGTTGG
TACCCGAAAGATGGTGAGCTATGCCCGGGCGGGATGAAGCCAGAGGAAAC
TCTGGTGGAGGTCCGCAGCGGTTCTGACGTGCAAATCGATCGTCGGACCC
GAGTGTAGTGGCGAAAGACCAATCGAACCATCTAGTAGCTGGTTCCCTCC
GAAGTTTCCCTCAGGATAGCTGGCGCTCGGTTGAGATTCAGTCTCATCCT
GTAAAGCGAATGATTAGATGAATTGGGGGTGAAAACGCCCTCAGCATATT
CTCAAACTTTAAATGGGTGCGAAGTCCGCCTTTCTCTGGATGCATGAAGG
TCGCGGCAGAT---TGGATGAGAGTGCCCAGTGGGCCACTTTTGGTAAGC
AGAACTGGCGCTGTGGGATGAACCAAACGACGGGTTAAGGCATCCGATGC
GAGACGCCCATGAGACCCCATGAAAGGTGTTGGTTGCTCTAGA-CAGCAG
GACCGTGACCAT-GGAAGTCGGAATCGGCTAAGGAGTGTGT-AACAACTC
ACCTGCCGAAG--CAACTAGCCCTGAAAATGGACGATGCTCC-AGCGTCG
AGCCTATACCCGTCCGCTGC-GGCAGAACTCCGCGA------GATCGGAG
ACGTACGCCGCAGTGAGTAGGAGGGTCGCGGTGGCGAGCGTTGAAGGTGT
CGTGCGCGAGCACGCCTGGAGCCGCCACCGGTGCANNNNNNNNNNNNNNN
NNNNNNNNNNNNNNNNNNNNNNNNNNNNNNNNNNNNNNNNNNNNNNNNNN
NNNNNNNNNNNNNNNNNNNNNNNNNNNNNNNNNNNNNNNNNNNNNNNNNN
NNNNNNNNNNNNNNNNNNNNNNNNNNNNNNNNNNNNNNNNNNNNNNNNNN
NNNNNNNNNNNNNNNNNNNNNNNNNNNNNNNNNNNNNNNNNNNNNNNNNN
NNNNNNNNNNNNNNNNNNNNNNNNNNNNNNNNNNNNNNNNNNNNNNNNNN
NNNNNNNNNNNNNNNNNNNNNNNNNNNNNNNNNNNNNNNNNNNNNNNNNN
NNNNNNNNNNNNNNNNNNNNNNNNNNNNNNNNNNNNNNNNNNNNNNNNNN
NNNNNNNNNNNNNNNNNNNNNNNNNNNNNNNNNNNNNNNNNNNNNNNNNN
NNNNNNNNNNNNNNNNNNNNNNNNNNNNNNNNNNNNNNNNNNNNNNNNNN
NN------------------------------------------------
--------------------------------------------------
--------------------------------------------------
--------------------------------------------------
--------------------------------------------------
--------------------------------------------------
--------------------------------------------------
--------------------------------------------------
--------------------------------------------------
--------------------------------------------------
--------------------------------------------------
--------------------------------------------------
--------------------------------------------------
--------------------------------------------------
--------------------------------------------------
--------------------------------------------------
--------------------------------------------------
--------------------------------------------------
--------------------------------------------------
--------------------------------------
>Anapisona kethleyi
--------------------------------------------------
--------------------------------------------------
--------------------------------------------------
--------------------------------------------------
--------------------------------------------------
--------------------------------------------------
--------------------------------------------------
--------------------------------------------------
--------------------------------------------------
--------------------------------------------------
--------------------------------------------------
--------------------------------------------------
--------------------------------------------------
--------------------------------------------------
--------------------------------------------------
--------------------------------------------------
----------------NNNNNNNNNNNNNNNNNNNNNNNNNNNNNNNNNN
NNNNNNNNNNNNNNNNNNNNNNNNNNNNNNNNNNNNNNNNNNNNNNNNNN
NNNNNNNNNNNNNNNNNNNNNNNNNNNNNNNNNNNNNNNNNNNNNNNNNN
NNNNNNNNNNNNNNNNNNNNNNNNNNNNNNNNNNNNNNNNNNNNNNNNNN
NNNNNNNNNNNNNNNNNNNNNNNNNNNNNNNNNNNNNNNNNNNNNNNNNN
NNNNNNNNNNNNNNNNNNNNNNNNNNNNNNNNNNNNNNNNNNNNNNNNNN
NNNNNNNNNNNNNNNNNNNNNNNNNNNNNNNNNNNNNNNNNNNNNNNNNN
NNNNNNNNNNNNNNNNNNNNNNNNNNNNNNNNNNNNNNNNNNNNNNNNNN
NNNNNNNNNNNNNNNNNNNNNNNNNNNNNNNNNNNNNNNNNNNNNNNNNN
NNNNNNNNNNNNNNNNNNNNNNNNNNNNNNNNNNNNNNNNNNNNNNNNNN
NNNNNNNNNNNNNNNNNNNNNNNNNNNNNNNNNNNNNNNNNNNNNNNNNN
NNNNNNNNNNNNNNNNNNNNNNNNNNNNNNNNNNNNNNNNNNNNNNNNNN
NNNNNNNNNNNNNNNNNNNNNNNNNNNNNNNNNNNNNNNNNNNNNNNNNN
NNNNNNNNNNNNNNNNNNNNNNNNNNNNNNNNNNNNNNNNNNNNNNNNNN
NNNNNNNNNNNNNNNNNNNNNNNNNNNNNNNNNNNNNNNNNNNNNNNNNN
NNNNNNNNNNNNNNNNNNNNNNNNNNNNNNNNNNNNNNNNNNNNNNNNNN
NNNNNNNNNNNNNNNNNNNNNNNNNNNNNNNNNNNNNNNNNNNNNNNNNN
NNNNNNNNNNNNNNNNNNNNNNNNNNNNNNNNNNNNNNNNNNNNNNNNNN
NNNNNNNNNNNNNNNNNNNNNNNNNNNNNNNNNNNNNNNNNNNNNNNNNN
NNNNNNNNNNNNNNNNNNNNNNNNNNNNNNNNNNNNNNNNNNNNNNNNNN
NNNNNNNNNNNNNNNNNNNTGTTTCCMTTAATCAAGAAMGAAAGTCAGAG
GTTTGAAGACGATCAGATACCGTCCTAGTTCTGACCATAAACGATGCCAG
CCAGCGATCCGGCTGCGTTTC-T------CAAAC-GACGCGCCGGGCAGC
TTCCGGGAAACCA-AAGCCTTTGGGTTCCGGGGGGA-GTTAAAGGAATTG
ACGGAAGGGCA-CACAAGGATTGGGTCCTGCGGCTTAATTTGACTCAACA
CGGGAAATCTCACTCGGTCCGGATTTAGGAAGGATTGACAGATTGAGAGC
TCTTTCTTGATTCTAAAGGTG-GTGGTGCATGGCCGCTTGTAGTTCGTAG
AGCGATTCGGCTGGTTGATTCCGATAACGAGCGTGACTCCTGCCNNNNNN
NNNNNNNNNNNNNNNNNNNNNNNNNNNNNNNNNNNNNNNNNNNNNNNNNN
NNNNNNNNNNNNNNNNNNNNNNNNNNNNNNNNNNNNNNNNNNNNNNNNNN
NNNNNNNNNNNNNNNNNNNNNNNNNNNNNNNNNNNNNNNNNNNNNNNNNN
NNNNNNNNNNNNNNNNNNNNNNNNNNNNNNNNNNNNNNNNNNNNNNNNNN
NNNNNNNNNNNNNNNNNNNNNNNNNNNNNNNNNNNNNNNNNNNNNNNNNN
NNNNNNNNNNNNNNNNNNNNNNNNNNNNNNNNNNNNNNNNNNNNNNNNNN
NNNNNNNNNNNNNNNNNNNNNNNNNNNNNNNNNNNNNNNNNNNNNNNNNN
NNNNNNNNNNNNNNNNNNNNNNNNNNNNNNNNNNNNNNNNNNNNNNNNNN
NNNNNNNNNNNNNNNNNNNNNNNNNNNNNNNNNNNNNNNNNNNNNNNNNN
NNNNNNNNNNNNNNNNNNNNNNNNNNNNNNNNNNNNNNNNNNNNNNNNNN
NNNNNNNNNNNNNNNNNNNNNNNNNNNNNNNNNNNNNNNNNNNNNNNNNN
NNNNNNNNNNNNNNNNNNNNNNNNNNNNNNNNNNNNNNNNNNNNNNNNNN
NNNNNNNNNNNNNNNNNNNNNNNNNNNNNNNNNNNNNNNNNNNNNNNNNN
NNNNNNNNNNNNNNNNNNNNNNNNNNNNNNNNNNNNNNNNNNNNNNNNNN
NNNNNNNNNNNNNNNNNNNNNNNNNNNNNNNNNNNNNNNNNNNNNNNNNN
NNNNNNNNNNNNNNNNNNNNNNNNNNNNNNNNNNNNNNNNNNNNNNNNNN
NNNNNNNNNNNNNNNNNNNNNNNNNNNNNNNNNNNNNNNNNNNNNNNNNN
NNNNNNNNNNNNNNNNNNNNNNNNNNNNNNNNNNNNNNNNNNNNNNNNNN
NNNNNNNNNNNNNNNNNNNNNNNNNNNNNNNNNNNNNNNNNNNNNNNNNN
NNNNNNNNNNNNNNNNNNNNNNNNNNNNNNNNNNNNNNNNNNNNNNNNNN
NNNNNNNNNNNNNNNNNNNNNNNNNNNNNNNNNNNNNNNNNNNNNNNNNN
NNNNNNNNNNNNNNNNNNNNNNNNNNNNNNNNNNNNNNNNNNNNNNNNNN
NNNNNNNNNNNNNNNNNNNNNNNNNNNNNNNNNNNNNNNNNNNNNNNNNN
NNNNNNNNNNNNNNNNNNNNNNNNNNNNNNNNNNNNNNNNNNNNNNNNNN
NNNNNNNNNNNNNNNNNNNNNNNNNNNNNNNNNNNNNNNNNNNNNNNNNN
NNNNNNNNNNNNNNNNNNNNNNNNNNNNNNNNNNNNNNNNNNNNNNNNNN
NNNNNNNNNNNNNNNNNNNNNNNNNNNNNNNNNNNNNNNNNNNNNNNNNN
NNNNNNNNNNNNNNNNNNNNNNNNNNNNNNNNNNNNNNNNNNNNNNNNNN
NNNNNNNNNNNNNNNNNNNNNNNNNNNNNNNNNNNNNNNNNNNNNNNNNN
NNNNNNNNNNNNNNNNNNNNNNNNNNNNNNNNNNNNNNNNNNNNNCCAAG
GAGTCTAACATGTATGCGAGTCGTTGGGTCTCGAATAAGCCCATAGGCGC
AGCGAAAGTGAAGCCTCGTGAAGAAGGCAT----------GGCCGTGATC
CGNY----TNNNT-----NNNTAATCGGCGCAACGGCGACCTGTTCCG-A
TGTCGGTCTTCG-GA---TCGGCGGAGCGGAGTCTGAGCATACACGTTGG
GACCCGATAGATGGTGAACTATGCCCGGGCAGGACGAAGCCAGAGGAAAC
TCTGGTGGAGGTCCGCAGCGGTTCTGACGTGCAAATCGATCGTCAGACCC
GGGTCTAGGGGCGACAGACTTATCGAATCATCTANNNNNNNNNNNNNNNN
NNNNNNNNNNNNNNNNNNNNNNNNNNNNNNNNNNNNNNNNNNNNNNNNNN
NNNNNNNNNNNNNNNNNNNNNNNNNNNNNNNNNNNNNNNNNNNNNNNNNN
NNNNNNNNNNNNNNNNNNNNNNNNNNNNNNNNNNNNNNNNNNNNNNNNNN
NNNNNNNNNNNNNNNNNNNNNNNNNNNNNNNNNNNNNNNNNNNNNNNNNN
NNNNNNNNNNNNNNNNNNNNNNNNNNNNNNNNNNNNNNNNNNNNNNNNNN
NNNNNNNNNNNNNNNNNNNNNNNNNNNNNNNNNNNNNNNNNNNNNNNNNN
NNNNNNNNNNNNNNNNNNNNNNNNNNNNNNNNNNNNNNNNNNNNNNNNNN
NNNNNNNNNNNNNNNNNNNNNNNNNNNNNNNNNNNNNNNNNNNNNNNNNN
NNNNNNNNNNNNNNNNNNNNNNNNNNNNNNNNNNNNNNNNNNNNNNNNNN
NNNNNNNNNNNNNNNNNNNNNNNNNNNNNNNNNNNNNNNNNNNNNNNNNN
NNNNNNNNNNNNNNNNNNNNNNNNNNNNNNNNNNNNNNNNNNNNNNNNNN
NNNNNNNNNNNNNNNNNNNNNNNNNNNNNNNNNNNNNNNNNNNNNNNNNN
NNNNNNNNNNNNNNNNNNNNNNNNNNNNNNNNNNNNNNNNNNNNNNNNNN
NNNNNNNNNNNNNNNNNNNNNNNNNNNNNNNNNNNNNNNNNNNNNNNNNN
NNNNNNNNNNNNNNNNNNNNNNNNNNNNNNNNNNNNNNNNNNNNNNNNNN
NNNNNNNNNNNNNNNNNNNNNNNNNNNNNNNNNNNNNNNNNNNNNNNNNN
NNNNNNNNNNNNNNNNNNNNNNNNNNNNNNNNNNNNNNNNNNNNNNNNNN
NNNNNNNNNNNNNNNNNNNNNNNNNNNNNNNNNNNNNNNNNNNNNNNNNN
NNNNNNNNNNNNNNNNNNNNNNNNNNNNNNNNNNNNNNNNNNNNNNNNNN
NNNNNNNNNNNNNNNNNNNNNNNNNNNNNNNNNNNNNNNNNNNNNNNNNN
NNAACTTTATATTTTTTATTTGGATCTTGAGCAGCTATAATTGGAACAGC
TATAAGAGTATTAATTCGAATTGAATTAGGGCAACCAGGAAGTTTTATTG
GAGATGATCAATTATACAATGTTGTGGTGACTTCTCATGCATTTATCATA
ATTTTTTTTATAGTTATACCAATTTTGATTGGAGGTTTTGGAAATTGATT
GGTTCCTTTAATATTAGGATGTCCTGATATGGCTTTTCCTCGAATAAATA
ATTTAAGATTTTGATTATTACCCCCTTCTTTGTTTATATTATTTATTTCT
TCTATGGTGGAAATAGGTGTAGGAGCAGGATGAACATTATATCCTCCTTT
ATCTTCTTTGGAAGGACATTCAGGTCTTTCTGTTGATTTTGCTATTTTTT
CTTTACATTTAGCAGGAGCTTCTTCTATTATAGGAGCTATTAATTTTATT
TGTACAATTTTAAATATACGAATGAATGGAATAAGAATAGATAAAATACC
TTTATTTGTATGGTCTGTTTTTATTACGGCTATTTTGTTATTATTATCTT
TACCTGTATTAGCAGGGGCTATTACTATATTATTGACTGATCGAAATTTT
AATACTTCTTTTTTTGATCCATCAGGAGGGGGTGATCCAATTTTATTTCA
ACATTTGTTTTAGGAAGAGTACCGGTGGAAAAGCTCCCCGAAAGCAGTTG
GCCACCAAGGCCGCTCGTAAGAGCGCCCCTGCCACCGGGGGTGTGAARAA
GCCCCAYMGATACAGGCCCGGTACCGTCGCTCTCCGWGAGATCCGTCGWT
ACCAGAAGTCCACCGAGCTCCTGATCCGCAAACTTCCCTTTCAACGCTTG
GTGAGGGAGATTGCCCAGGATTTCAAGACCGATCTGCGCTTCCAGAGTTC
GGCTGTCATGGCTCTTCAGGAGGCCAGCGAAGCCTACTTGGTCGGTCTTT
TCGAAGACACCAACTTGTGCGCCATCCACGCCAAGAGA
>Maymena MYSM 003 ARG
--------------------------------------------------
--------------------------------------------------
--------------------------------------------------
--------------------------------------------------
--------------------------------------------------
--------------------------------------------------
--------------------------------------------------
--------------------------------------------------
--------------------------------------------------
--------------------------------------------------
--------------------------------------------------
--------------------------------------------------
--------------------------------------------------
--------------------------------------------------
--------------------------------------------------
--------------------------------------------------
----------------NNNNNNNNNNNNNNNNNNNNNNNNNNNNNNNNNN
NNNNNNNNNNNNNNNNNNNNNNNNNNNNNNNNNNNNNNNNNNNNNNNNNN
NNNNNNNNNNNNNNNNNNNNNNNNNNNNNNNNNNNNNNNNNNNNNNNNNN
NNNNNNNNNNNNNNNNNNNNNNNNNNNNNNNNNNNNNNNNNNNNNNNNNN
NNNNNNNNNNNNNNNNNNNNNNNNNNNNNNNNNNNNNNNNNNNNNNNNNN
NNNNNNNNNNNNNNNNNNNNNNNNNNNNNNNNNNNNNNNNNNNNNNNNNN
NNNNNNNNNNNNNNNNNNNNNNNNNNNNNNNNNNNNNNNNNNNNNNNNNN
NNNNNNNNNNNNNNNNNNNNNNNNNNNNNNNNNNNNNNNNNNNNNNNNNN
NNNNNNNNNNNNNNNNNNNNNNNNNNNNNNNNNNNNNNNNNNNNNNNNNN
NNNNNNNNNNNNNNNNNNNNNNNNNNNNNNNNNNNNNNNNNNNNNNNNNN
NNNNNNNNNNNNNNNNNNNNNNNNNNNNNNNNNNNNNNNNNNNNNNNNNN
NNNNNNNNNNNNNNNNNNNNNNNNNNNNNNNNNNNNNNNNNNNNNNNNNN
NNNNNNNNNNNNNNNNNNNNNNNNNNNNNNNNNNNNNNNNNNNNNNNNNN
NNNNNNNNNNNNNNNNNNNNNNNNNNNNNNNNNNNNNNNNNNNNNNNNNN
NNNNNNNNNNNNNNNNNNNNNNNNNNNNNNNNNNNNNNNNNNNNNNNNNN
NNNNNNNNNNNNNNNNNNNNNNNNNNNNNNNNNNNNNNNNNNNNNNNNNN
NNNNNNNNNNNNNNNNNNNNNNNNNNNNNNNNNNNNNNNNNNNNNNNNNN
NNNNNNNNNNNNNNNNNNNNNNNNNNNNNNNNNNNNNNNNNNNNNNNNNN
NNNNNNNNNNNNNNNNNNNNNNNNNNNNNNNNNNNNNNNNNNNNNNNNNN
NNNNNNNNNNNNNNNNNNNNNNNNNNNNNNNNNNNNNNNNNNNNNNNNNN
NNNNNNNNNNNNNNNNNNNTGTTTCCATTAATCAAGAACGAAAGTTAGAT
GATCGAAGGCGATCAGATACCGCCCTAGTTCTAACTATAAACGATGCCAG
CCAGCGATCCGGCTGTGTTCC-T------CAAAT-GACACGCCGGGCAGC
TTCCGGGAAACCA-AAGCTTTTGGGTTCCGGGGGAA-GTTAAAGGAATTG
ACGGAGGGGCA-CACAAGGAATGGAGCCTGCGGCTTAATTTGACTCAACA
CGCGAAAGCTTATCTGGCCCGGACACAGGAAGGATTGACAGATTAAGAGC
TCTTTCTTGATTCTGTGGATG-GTGGTGCATGGCCGCTCTCAGTTGGTGG
TGTGAATTGTCTGATTAATTTCGATAACGATCGAGACTCTAGCCTGCTAA
GTAGACG--ATCCGATCA-----GTC-----CCGTCGG--ACG------T
CTTCTTCTTAGAGGGACAAACGGCAT-TGAGCCGCATGAGAGGGACCGGA
GCCGCACGCGCGCTACAATGAAGGAGTCAGCGTGTAAA-TTCCCTGTCCG
ACAGGACTGGGTAACCCGATGAATTTCCTTCGTGATGGGGATTGCGAAGT
GTAA-TTACT-CGCATGAACGAGGAATTCCTAGTAAGTG-CGAATCATTA
ATTCG-CGTTGACTTGGTCCCTGCCCCTTGTACACACCGCCCGTCGCTAC
AGTCGATTGAATGATGGAGTGAGGGCTTCGGACTGGCGCCCGGACTGG-T
CCT------CGGAT-CGGGCCGG--AGCGTCGGAAAGATGTCCGAACTTG
ATTATTTAGAGACTGTAAAAGTCGTAACAAGGTTTCCNNNNNNNNNNNNN
NNNNNNNNNNNNNNNNNNNNNNNNNNNNNNNNNNNNNNNNNNNNNNNNNN
NNNNNNNNNNNNNNNNNNNNNNNNNNNNNNNNNNNNNNNNNNNNNNNNNN
NNNNNNNNNNNNNNNNNNNNNNNNNNNNNNNNNNNNNNNNNNNNNNNNNN
NNNNNNNNNNNNNNNNNNNNNNNNNNNNNNNNNNNNNNNNNNNNNNNNNN
NNNNNNNNNNNNNNNNNNNNNNNNNNNNNNNNNNNNNNNNNNNNNNNNNN
NNNNNNNNNNNNNNNNNNNNNNNNNNNNNNNNNNNNNNNNNNNNNNNNNN
NNNNNNNNNNNNNNTTTGAAGAGAGAGTTCAATAGTACGTGAAACTGCTT
AGAGGTAATTGGGTGGGCCCTCGAAATCCT--GGGCG-A-GGTTATTCAG
--TGGCCG-----GCGCTTCGCGTAATGCGACTCGAGAGTTCC-------
------------------------CCGGTG----------------GGGA
CGCGGTCGCGATACAGCTTGAGGTTAG---TCGGCCACGC-ATTTGA--C
--TTAGCCCGAAA-GGACGCCGCAACCGGTTGG-GTGACGGCCTTAA---
--GGGCGGGCGTGAGG----------AAGGTAGCCGTCGG----------
---CATCCCGTCCCGGGGCGTCGG-----------------------CGG
TGT--TATAGCCTGCC-----CGCCGCACGGCGCGTC-------------
--------GCCTGACCGTTCAGAT--------GACGTACCCGGAC---TG
GGGTACATTCGCTTCCCCT----------------------------TAA
CAGAGTGGCGGGGGCAAGGGCGGCACGGGTTCGCTGCCTTCCACTCCCTG
GCTCACGTACG----TGAGGTCGTGGCCG---------GGAG--------
-----TGCAGTGTTCCCGATAGCTGCCCG--CCG--A---CCCGTAT--G
GG-GCTTTGCGTTCGCGGCGAGTAGATCGGTCACCCACCCTTCCCCCAAG
GAGTCTAACATGTGTGCGAGTCAATGGGACTTGGATATGCCCAAAGGCGC
AATGAAGGTGAAGTCCGGGAGAAAT-----TCCCGGGCA-AGCCGTGATC
CCTG---CCCCCC-----GTGGGTGGGGCGCAACGGCGGCCCGTTCT--G
T-----CCGATT-TA---TCGGTGGAGCGGAGTCTGAGCACATACGTTGG
AACCCGAAAGTTGGTGAACTATGCCCAGGCAGGATGAAGTCAGAGGAAAC
TCTGATGGAGGTCCGCAGCGGTTCTGACGTGCAAATCGATCGTCAGATCC
AGGTATAGGGGCGAAAGGCTAATCGAACCAACTANNNNNNNNNNNNNNNN
NNNNNNNNNNNNNNNNNNNNNNNNNNNNNNNNNNNNNNNNNNNNNNNNNN
NNNNNNNNNNNNNNNNNNNNNNNNNNNNNNNNNNNNNNNNNNNNNNNNNN
NNNNNNNNNNNNNNNNNNNNNNNNNNNNNNNNNNNNNNNNNNNNNNNNNN
NNNNNNNNNNNNNNNNNNNNNNNNNNNNNNNNNNNNNNNNNNNNNNNNNN
NNNNNNNNNNNNNNNNNNNNNNNNNNNNNNNNNNNNNNNNNNNNNNNNNN
NNNNNNNNNNNNNNNNNNNNNNNNNNNNNNNNNNNNNNNNNNNNNNNNNN
NNNNNNNNNNNNNNNNNNNNNNNNNNNNNNNNNNNNNNNNNNNNNNNNNN
NNNNNNNNNNNNNNNNNNNNNNNNNNNNNNNNNNNNNNNNNNNNNNNNNN
NNNNNNNNNNNNNNNNNNNNNNNNNNNNNNNNNNNNNNNNNNNNNNNNNN
NNNNNNNNNNNNNNNNNNNNNNNNNNNNNNNNNNNNNNNNNNNNNNNNNN
NNNNNNNNNNNNNNNNNNNNNNNNNNNNNNNNNNNNNNNNNNNNNNNNNN
NNNNNNNNNNNNNNNNNNNNNNNNNNNNNNNNNNNNNNNNNNNNNNNNNN
NNNNNNNNNNNNNNNNNNNNNNNNNNNNNNNNNNNNNNNNNNNNNNNNNN
NNNNNNNNNNNNNNNNNNNNNNNNNNNNNNNNNNNNNNNNNNNNNNNNNN
NNNNNNNNNNNNNNNNNNNNNNNNNNNNNNNNNNNNNNNNNNNNNNNNNN
NNNNNNNNNNNNNNNNNNNNNNNNNNNNNNNNNNNNNNNNNNNNNNNNNN
NNNNNNNNNNNNNNNNNNNNNNNNNNNNNNNNNNNNNNNNNNNNNNNNNN
NNNNNNNNNNNNNNNNNNNNNNNNNNNNNNNNNNNNNNNNNNNNNNNNNN
NNNNNNNNNNNNNNNNNNNNNNNNNNNNNNNNNNNNNNNNNNNNNNNNNN
NNNNNNNNNNNNNNNNNNNNNNNNNNNNNNNNNNNNNNNNNNNNNNNNNN
NN------------------------------------------------
--------------------------------------------------
--------------------------------------------------
--------------------------------------------------
--------------------------------------------------
--------------------------------------------------
--------------------------------------------------
--------------------------------------------------
--------------------------------------------------
--------------------------------------------------
--------------------------------------------------
--------------------------------------------------
--------------------------------------------------
----------CCGTAAGAGTACCGGAGGCAAGGCCCCCAGGAAGCAGCTG
GCTACCAAGGCTGCTCGTAAGAGCGCCCCGGCAACCGGAGGTGTCAAGAA
GCCCCATCGTTACAGGCCTGGAACCGTCGCTTTGAGAGAAATCCGTCGTT
ACCAAAAGTCCACCGAGCTTTTGATCCGCAAGTTGCCTTTCCAGCGACTT
GTTCGAGAAATCGCTCAGGATTTCAAGACYGATCTCCGATTCCAGAGCTC
TGCTGTCATGGCTCTCCAGGAAGCTAGCGAAGCTTACCTCGTCNNNNNNN
NNNNNNNNNNNNNNNNNNNNNNNNNNNNNNNNNNNNNN
>Maymena MYSM 004 MEX
--------------------------------------------------
--------------------------------------------------
--------------------------------------------------
--------------------------------------------------
--------------------------------------------------
--------------------------------------------------
--------------------------------------------------
--------------------------------------------------
--------------------------------------------------
--------------------------------------------------
--------------------------------------------------
--------------------------------------------------
--------------------------------------------------
--------------------------------------------------
--------------------------------------------------
--------------------------------------------------
----------------NNNNNNNNNNNNNNNNNNNNNNNNNNNNNNNNNN
NNNNNNNNNNNNNNNNNNNNNNNNNNNNNNNNNNNNNNNNNNNNNNNNNN
NNNNNNNNNNNNNNNNNNNNNNNNNNNNNNNNNNNNNNNNNNNNNNNNNN
NNNNNNNNNNNNNNNNNNNNNNNNNNNNNNNNNNNNNNNNNNNNNNNNNN
NNNNNNNNNNNNNNNNNNNNNNNNNNNNNNNNNNNNNNNNNNNNNNNNNN
NNNNNNNNNNNNNNNNNNNNNNNNNNNNNNNNNNNNNNNNNNNNNNNNNN
NNNNNNNNNNNNNNNNNNNNNNNNNNNNNNNNNNNNNNNNNNNNNNNNNN
NNNNNNNNNNNNNNNNNNNNNNNNNNNNNNNNNNNNNNNNNNNNNNNNNN
NNNNNNNNNNNNNNNNNNNNNNNNNNNNNNNNNNNNNNNNNNNNNNNNNN
NNNNNNNNNNNNNNNNNNNNNNNNNNNNNNNNNNNNNNNNNNNNNNNNNN
NNNNNNNNNNNNNNNNNNNNNNNNNNNNNNNNNNNNNNNNNNNNNNNNNN
NNNNNNNNNNNNNNNNNNNNNNNNNNNNNNNNNNNNNNNNNNNNNNNNNN
NNNNNNNNNNNNNNNNNNNNNNNNNNNNNNNNNNNNNNNNNNNNNNNNNN
NNNNNNNNNNNNNNNNNNNNNNNNNNNNNNNNNNNNNNNNNNNNNNNNNN
NNNNNNNNNNNNNNNNNNNNNNNNNNNNNNNNNNNNNNNNNNNNNNNNNN
NNNNNNNNNNNNNNNNNNNNNNNNNNNNNNNNNNNNNNNNNNNNNNNNNN
NNNNNNNNNNNNNNNNNNNNNNNNNNNNNNNNNNNNNNNNNNNNNNNNNN
NNNNNNNNNNNNNNNNNNNNNNNNNNNNNNNNNNNNNNNNNNNNNNNNNN
NNNNNNNNNNNNNNNNNNNNNNNNNNNNNNNNNNNNNNNNNNNNNNNNNN
NNNNNNNNNNNNNNNNNNNNNNNNNNNNNNNNNNNNNNNNNNNNNNNNNN
NNNNNNNNNNNNNNNNNNNTGTTTCCATTAATCAAGAACGAAAGTTAGAG
GTTCGAAGGCGATCAGATACCGCCCTAGTTCTAACCATAAACGATGCCAG
CCAGCGATCCGGCTGTGTTCC-T------CAAAT-GACACGCCGGGCAGC
TTCCGGGAAACCA-AAGCTTTTGGGTTCCGGGGGAA-GTTAAAGGAATTG
ACGGAGGGGCACTACAAGGAATGGAGCCTGCGGCTTAATTTGACTCAACA
CGCGAAATCTTATCCGGCCCGGACACAGGAAGGATTGACAGATTAAGAGC
TCTTTCTTGATTCTGTGGATG-GTGGTGCATGGCCGCTCTCAGTTGGTGG
AGTGATTTGTCTGATTAATTTCGATAACGATCGAGACTCTAGCCTGCTAA
GTAGACG--ATCCGATCT-----GTT-----CAGTCGG--ACG------T
ATTCTTCTTAGAGGGACAAACGGCAT-TGAGCCGCATGAGAGGGACCGGA
GCCGCACGCGCGCTACATTGAAGGACGCAGCGTGTAAA-TTCCCTGTCCG
ACAGGACTGGGTAACCCGATGAATTTCCTTCGTGCTGGGGATTGCGAATT
GCAA-TTACT-CGCATGAACGAGGAATTCCTAGTAAGTG-CGAATCATTA
ATTCG-CGTTGACTTGGTCCCTGCCCCTTGTACACACCGCCCGTCGCTAC
AGTCGATTGAATGATGGAGTGAGGGCTTCGGACTGGCGCCCGGGCTGG-T
CTT------CGGAT-CGGGCCGG--AGCATCGGAAAGATGTCCGAACTTG
ATTATTTAGAGACTGTAAAAGTCGTAACAAGGTTATCNNNNNNNNNNNNN
NNNNNNNNNNNNNNNNNNNNNNNNNNNNNNNNNNNNNNNNNNNNNNNNNN
NNNNNNNNNNNNNNNNNNNNNNNNNNNNNNNNNNNNNNNNNNNNNNNNNN
NNNNNNNNNNNNNNNNNNNNNNNNNNNNNNNNNNNNNNNNNNNNNNNNNN
NNNNNNNNNNNNNNNNNNNNNNNNNNNNNNNNNNNNNNNNNNNNNNNNNN
NNNNNNNNNNNNNNNNNNNNNNNNNNNNNNNNNNNNNNNNNNNNNNNNNN
NNNNNNNNNNNNNNNNNNNNNNNNNNNNNNNNNNNNNNNNNNNNNNNNNN
NNNNNNNNNNNNNNTTTGAAGAGAGAGTTCAATAGTACGTGAAACTGCTT
AGAGGTAATTGGGTAGGCCCTCGAAATCCGG-TGGCG-A-GACCATTCAG
--TCACTA-----TGTGCTTGCG--------------------T------
-ATCTGTCGATGCCAGAGCCCTTTATGGGT----------------GGTT
AGGTGTCGGGGTTCGATCTGGTGC------TGCGTGCCGC-AATTGG--T
--TTCGCCCGTAA-GGACGCCGCAACCGGTTGA-GTGTCGGCCTTAA---
--GGTCGGG-CAATGG----------AAGGTAGCCGTCGG----------
---TAGCCCTT-GGGCGCCGG--------------------------CGG
TGT--TATAGCCAGCC-----CGTCGCATGGCGCGTC-------------
--------GCTTGACCGGGGAGCT--------TAAAGGAGCCTGT---AT
GGGCTTAAATCGCCTTACC--TAATGATCGGGG-----------------
---------------GCGGGCGGCAGGGGTTCGCGGTTGTACAC-TCTCG
GCGCACGTACATCAGTCGTGGCTGAGGGT---------------------
------GCCGTGTCCCCGATAGCTGCCCG--CCT--A---CCCGTAA--G
GGGCTGTGCGGTTAGCGGCGAGTAGATCGGTCACCTACCCTTCCCNNNAG
GAGTCTAACATGTGTGCGAGTCAATGGGACTTGATTAAGCCCAAAGGCAC
AATGAAGGTGAAGGCCGAGATGAA------TCTCGGTCA-AGCCGTGATC
CCTG---CCCCTA-----GTGGGTGGGGCGCAGCGGCGGCCCGCTTC--G
T-----CCGATT-TA---TCGGTGGAGCGGAGTCTGAGCACATACGTTGG
GTCCCGAAAGTTGGTGAACTATGCCCGGGCAGGACGAAGCTAGAGGAAAC
TCTGGTGGAGGTCCGCAGCGGTTCTGACGTGCAAATCGATCGTCAGATCC
AGGTATAGGGGCGAAAGGCTAATCGAACCAACTANNNNNNNNNNNNNNNN
NNNNNNNNNNNNNNNNNNNNNNNNNNNNNNNNNNNNNNNNNNNNNNNNNN
NNNNNNNNNNNNNNNNNNNNNNNNNNNNNNNNNNNNNNNNNNNNNNNNNN
NNNNNNNNNNNNNNNNNNNNNNNNNNNNNNNNNNNNNNNNNNNNNNNNNN
NNNNNNNNNNNNNNNNNNNNNNNNNNNNNNNNNNNNNNNNNNNNNNNNNN
NNNNNNNNNNNNNNNNNNNNNNNNNNNNNNNNNNNNNNNNNNNNNNNNNN
NNNNNNNNNNNNNNNNNNNNNNNNNNNNNNNNNNNNNNNNNNNNNNNNNN
NNNNNNNNNNNNNNNNNNNNNNNNNNNNNNNNNNNNNNNNNNNNNNNNNN
NNNNNNNNNNNNNNNNNNNNNNNNNNNNNNNNNNNNNNNNNNNNNNNNNN
NNNNNNNNNNNNNNNNNNNNNNNNNNNNNNNNNNNNNNNNNNNNNNNNNN
NNNNNNNNNNNNNNNNNNNNNNNNNNNNNNNNNNNNNNNNNNNNNNNNNN
NNNNNNNNNNNNNNNNNNNNNNNNNNNNNNNNNNNNNNNNNNNNNNNNNN
NNNNNNNNNNNNNNNNNNNNNNNNNNNNNNNNNNNNNNNNNNNNNNNNNN
NNNNNNNNNNNNNNNNNNNNNNNNNNNNNNNNNNNNNNNNNNNNNNNNNN
NNNNNNNNNNNNNNNNNNNNNNNNNNNNNNNNNNNNNNNNNNNNNNNNNN
NNNNNNNNNNNNNNNNNNNNNNNNNNNNNNNNNNNNNNNNNNNNNNNNNN
NNNNNNNNNNNNNNNNNNNNNNNNNNNNNNNNNNNNNNNNNNNNNNNNNN
NNNNNNNNNNNNNNNNNNNNNNNNNNNNNNNNNNNNNNNNNNNNNNNNNN
NNNNNNNNNNNNNNNNNNNNNNNNNNNNNNNNNNNNNNNNNNNNNNNNNN
NNNNNNNNNNNNNNNNNNNNNNNNNNNNNNNNNNNNNNNNNNNNNNNNNN
NNNNNNNNNNNNNNNNNNNNNNNNNNNNNNNNNNNNNNNNNNNNNNNNNN
NNGACATTATATTTAGTTTTTGGGGCTTGATCTGCCATGGTGGGGACAGC
GATAAGAGTGTTAATTCGAATGGAATTGGGGCAACCTGGAAGATTTATTG
GGGATGATCAGTTATATAATGTTATTGTTACGGCTCATGCTTTTGTAATA
ATTTTTTTTATAGTTATACCTATTTTAATTGGAGGTTTTGGGAATTGATT
AGTACCTTTAATGTTAGGGGCACCTGATATAGCATTTCCTCGAATAAATA
ATTTAAGTTTTTGGCTTCTTCCTCCTTCTTTGATATTATTATTTATCTCT
TCTATAGTTGAAATAGGAGTGGGGGCAGGCTGAACGGTTTATCCTCCTTT
AGCCTCTTTAGAAGGCCATGGGGGGAGATCTGTGGATTTTGCTATTTTTT
CTCTCCATTTAGCTGGGGCTTCGTCTATTATGGGGGCTATTAATTTCATT
TCTACTATTTTGAATATGAGGGGGGCTAGAATAGGAATGGAAAAGATTCC
ATTATTTGTTTGATCGGTTTTAATTACTGCTGTTTGGTCAACAAATCATA
AAGATATTGGGCTNNNNNNNNNNNNNNNNNNNNNNNNNNNNNNNNNNNNN
NNNNNNNNNNNNNNNNNNNNNNNNNNNNNNNNNNNNNNNNNNNNNNNNNN
NNNNNNNNNNTCGTAAAAGCACCGGAGGCAAGGCTCCCAGGAAGCAACTG
GCCACCAAAGCAGCTCGCAAGAGCGCACCTGCGACYGGAGGTGTTAAGAA
ACCTCATCGTTACAGACCTGGAACCGTCGCTCTGAGAGAAATCCGTCGTT
ATCAGAAATCGACTGAACTCCTCATCCGCAAGCTTCCTTTCCAGCGYTTG
GTGAGAGAGATTGCTCAGGATTTCAAGACCGATCTGCGATTCCAGAGCTC
TGCTGTCATGGCTCTTCAAGAAGCCAGCGAAGCTTACCTTGTCGGTCTGT
TCGAAGATACCAACTTGTGCGCTATCCACGCCAAGCGT
>Mysmena MYSM 005 ARG
--------------------------------------------------
--------------------------------------------------
--------------------------------------------------
--------------------------------------------------
--------------------------------------------------
--------------------------------------------------
--------------------------------------------------
--------------------------------------------------
--------------------------------------------------
--------------------------------------------------
--------------------------------------------------
--------------------------------------------------
--------------------------------------------------
--------------------------------------------------
--------------------------------------------------
--------------------------------------------------
----------------NNNNNNNNNNNNNNNNNNNNNNNNNNNNNNNNNN
NNNNNNNNNNNNNNNNNNNNNNNNNNNNNNNNNNNNNNNNNNNNNNNNNN
NNNNNNNNNNNNNNNNNNNNNNNNNNNNNNNNNNNNNNNNNNNNNNNNNN
NNNNNNNNNNNNNNNNNNNNNNNNNNNNNNNNNNNNNNNNNNNNNNNNNN
NNNNNNNNNNNNNNNNNNNNNNNNNNNNNNNNNNNNNNNNNNNNNNNNNN
NNNNNNNNNNNNNNNNNNNNNNNNNNNNNNNNNNNNNNNNNNNNNNNNNN
NNNNNNNNNNNNNNNNNNNNNNNNNNNNNNNNNNNNNNNNNNNNNNNNNN
NNNNNNNNNNNNNNNNNNNNNNNNNNNNNNNNNNNNNNNNNNNNNNNNNN
NNNNNNNNNNNNNNNNNNNNNNNNNNNNNNNNNNNNNNNNNNNNNNNNNN
NNNNNNNNNNNNNNNNNNNNNNNNNNNNNNNNNNNNNNNNNNNNNNNNNN
NNNNNNNNNNNNNNNNNNNNNNNNNNNNNNNNNNNNNNNNNNNNNNNNNN
NNNNNNNNNNNNNNNNNNNNNNNNNNNNNNNNNNNNNNNNNNNNNNNNNN
NNNNNNNNNNNNNNNNNNNNNNNNNNNNNNNNNNNNNNNNNNNNNNNNNN
NNNNNNNNNNNNNNNNNNNNNNNNNNNNNNNNNNNNNNNNNNNNNNNNNN
NNNNNNNNNNNNNNNNNNNNNNNNNNNNNNNNNNNNNNNNNNNNNNNNNN
NNNNNNNNNNNNNNNNNNNNNNNNNNNNNNNNNNNNNNNNNNNNNNNNNN
NNNNNNNNNNNNNNNNNNNNNNNNNNNNNNNNNNNNNNNNNNNNNNNNNN
NNNNNNNNNNNNNNNNNNNNNNNNNNNNNNNNNNNNNNNNNNNNNNNNNN
NNNNNNNNNNNNNNNNNNNNNNNNNNNNNNNNNNNNNNNNNNNNNNNNNN
NNNNNNNNNNNNNNNNNNNNNNNNNNNNNNNNNNNNNNNNNNNNNNNNNN
NNNNNNNNNNNNNNNNNNNTGTTTCCATTAATCAAGAACGAAAGTTAGAG
GTTCGAAGGCGATCAGATACCGCCCTAGTTCTAACCATAAACGATGCCAG
CCAGCGATCCGTCTGTGTTCC-T------CAAAT-GACACGACGGGCAGC
TTCCGGGAAACCA-AAGCTTTTGGGTTCCGGGGGAA-GTTAAAAGAATTG
GCGGAAGGGCACCACCAGGATTGGGGCCTGCGGCTTAATTTGACTCAACA
CGGGAAAACTTACCCGGCCCGGACACAGGCAGGATTGACAGATTAAGAGC
TCTTTCTTGATTCTGTGGGTG-GTGGTGCATGGCCGTTCTTAGTTGGTGG
AGCGATTTGTCTGGTTAATTCCGATAACGAACGAGACTCTAGCCTACTAA
ATAGGCG--TTCCGATCCTA---TTT-AAAATAGTCGG--ACG------A
TTTCTTCTTAGAGGGACAAGCGGCGT-TTAGCCGCACGAGACAGACCGGG
GCCGCACGCGCGCCACATTGAAGGAATCAGCGTGTGCT-TTCCCGGTCCG
ACAGGATTGGGTAACCCGTTGAACCTCCTTCGTGCTGGGGATAGAACCTT
GTAA-TTAGT--TCTTGAACGAGGAATTCCCAGTAAGCA-CGAGTCATCA
GCTCG-TGTTGATTACGTCCCTGCCCTTTGCACACACCGCCCGTCGCTAC
TACCGATTGAATGATTAAGTGAGGTCTTCGGACTGGCTATTTGATTGG-C
CTT------CGGGT-CGATTGAA-TTTTGCCGGAAAGATGACCAAACTTG
ATCATTTAGAGATAGTAAAAGTCGTAACAAGGTTACCNNNNNNNNNNNNN
NNNNNNNNNNNNNNNNNNNNNNNNNNNNNNNNNNNNNNNNNNNNNNNNNN
NNNNNNNNNNNNNNNNNNNNNNNNNNNNNNNNNNNNNNNNNNNNNNNNNN
NNNNNNNNNNNNNNNNNNNNNNNNNNNNNNNNNNNNNNNNNNNNNNNNNN
NNNNNNNNNNNNNNNNNNNNNNNNNNNNNNNNNNNNNNNNNNNNNNNNNN
NNNNNNNNNNNNNNNNNNNNNNNNNNNNNNNNNNNNNNNNNNNNNNNNNN
NNNNNNNNNNNNNNNNNNNNNNNNNNNNNNNNNNNNNNNNNNNNNNNNNN
NNNNNNNNNNNNNNTTTGAAGAGAGAGTTCAACAGTACGTGAAACTGCTT
AGAGGGAAACGGATGGGCCCTCGAAATCCTG-TGTCGTG-GAGGATTCAG
--TCGAAA-----GTTGCTCGTTTAGATACGGTTACGCTTTAATAAATAC
TGTCTTTCCGTTTGAGAGAGACGAGGCGTTCGACCGATCTGGATGAGACA
TGCCG----------------------------CCGACGC-ATTTCC--T
--ACCCGACCAAA-GGACGTCGCAACCGATTGA-GGAACGGCTTGAA---
--AAGTAGT-CGATGG----------CAGGTGCCCGCACG----------
---AGCCCTTTTTGAAGGATCGT------------------------TAG
TGG--CGTATATAGCCGGTACTGCTCTATGGCTCGTA-------------
--------ACTCGATCGACGGACT--------CTGATAAGA---------
-------------------------------------CCACCCTCCTCTG
TAAAATGATTCACGGACGTAGAGGGCGTCAGGGATTAGCGAATGTCTTTG
ACGAGCACACGGAACCGACACCGTGGCTC--------GTTGG--------
-----ACGTCC-TACCCGTTGGATGCCGA--CGA--ATTCCGTTTGG--A
GGT-TCGGTGGTTAGCGACGAGTAGATCGGTCACCCATCCGACCCCCAAG
GAGTCTAACATGTGTGCGAGTCACTGGGACTCGAATAAGCCCAAAGGCGC
AATGAAAGCAAAGACCGCGG--AGAAC---TCCCGGTCG-AGTCGAGATC
CGTT-A-CGTTTC-----ATCGTAGCGGCGCATCGGCGACCCGTCCC--G
T-----TCGATT-TAT--TCGATGGGGCGGAGTTTGAGCACACACGTTGG
TACCCGAAAGATGGTGAGCTATACCTGGGCAGGACGAAGCCAGAGGAAAC
TCTGGTGGAGGTCCGCAGCGGTTCTGACGTGCAAATCGATCGTCAGATCC
GGGTCTAGGGGCGAAAGACTAATCGAATCATCTANNNNNNNNNNNNNNNN
NNNNNNNNNNNNNNNNNNNNNNNNNNNNNNNNNNNNNNNNNNNNNNNNNN
NNNNNNNNNNNNNNNNNNNNNNNNNNNNNNNNNNNNNNNNNNNNNNNNNN
NNNNNNNNNNNNNNNNNNNNNNNNNNNNNNNNNNNNNNNNNNNNNNNNNN
NNNNNNNNNNNNNNNNNNNNNNNNNNNNNNNNNNNNNNNNNNNNNNNNNN
NNNNNNNNNNNNNNNNNNNNNNNNNNNNNNNNNNNNNNNNNNNNNNNNNN
NNNNNNNNNNNNNNNNNNNNNNNNNNNNNNNNNNNNNNNNNNNNNNNNNN
NNNNNNNNNNNNNNNNNNNNNNNNNNNNNNNNNNNNNNNNNNNNNNNNNN
NNNNNNNNNNNNNNNNNNNNNNNNNNNNNNNNNNNNNNNNNNNNNNNNNN
NNNNNNNNNNNNNNNNNNNNNNNNNNNNNNNNNNNNNNNNNNNNNNNNNN
NNNNNNNNNNNNNNNNNNNNNNNNNNNNNNNNNNNNNNNNNNNNNNNNNN
NNNNNNNNNNNNNNNNNNNNNNNNNNNNNNNNNNNNNNNNNNNNNNNNNN
NNNNNNNNNNNNNNNNNNNNNNNNNNNNNNNNNNNNNNNNNNNNNNNNNN
NNNNNNNNNNNNNNNNNNNNNNNNNNNNNNNNNNNNNNNNNNNNNNNNNN
NNNNNNNNNNNNNNNNNNNNNNNNNNNNNNNNNNNNNNNNNNNNNNNNNN
NNNNNNNNNNNNNNNNNNNNNNNNNNNNNNNNNNNNNNNNNNNNNNNNNN
NNNNNNNNNNNNNNNNNNNNNNNNNNNNNNNNNNNNNNNNNNNNNNNNNN
NNNNNNNNNNNNNNNNNNNNNNNNNNNNNNNNNNNNNNNNNNNNNNNNNN
NNNNNNNNNNNNNNNNNNNNNNNNNNNNNNNNNNNNNNNNNNNNNNNNNN
NNNNNNNNNNNNNNNNNNNNNNNNNNNNNNNNNNNNNNNNNNNNNNNNNN
NNNNNNNNNNNNNNNNNNNNNNNNNNNNNNNNNNNNNNNNNNNNNNNNNN
NNNNNNNNNNNNNNAATTTTTGGGGCGTGGTCAGCTATAGTAGGGACAGC
TATAAGAGTATTAATTCGAATCGAATTAGGACAAGTAGGGAGATTATTAG
GGGATGATCAAATGTATAATGTTATWRTRACTGCTCATGCTTTTATTATA
ATTTTYTTTATAGTYATACCTGTGTTAATTGGGGGGTTCGGTAATTGATT
GGTCCCTTTAATATTAGGGGCYCCAGATATGGCTTTYCCTCGAATRAATA
ATTTAAGATTTTGGYTGCTACCYCCTTCTTTAATATTATTGTTYATTTCT
TCCATAGTTGAGATAGGRGTRGGGGCTGGRTGGACTATTTAYCCTCCATT
AGCTTCTTTAGAAGGGCATGGRGGYAGATCAGTAGATTTTGCTATTTTTT
CTTTACATYTAGCAGGRGCRTCTTCTATTATAGGGGCTATTAATTTTATT
TCTACTATTATTAATATRCGRGGRTATGGGRTATCTATAGAAAAAGTCCC
TTTATTTGTTTGGTCTGTTTTAATTACGGCTATTTGGTCAACAAATCATA
AAGATATTGGGCTCGCAGATATTCGGAGNNNNNNNNNNNNNNNNNNNNNN
NNNNNNNNNNNNNNNNNNNNNNNNNNNNNNNNNNNNNNNNNNNNNNNNNN
NNNNNNNNNNTAGAAAGAGTACCGGAGGCAAGGCCCCCAGGAAGCAGTTG
GCCACCAAGGCTGCTCGTAAGAGCGCCCCTGCAACCGGTGGAGTGAAGAA
GCCCCATCGTTACAGGCCTGGAACTGTCGCTTTGAGAGAAATCCGTCGTT
ATCAAAAGTCCACCGAGCTTTTGATCCGCAAGTTGCCCTTCCAGCGACTT
GTCAGAGAAATCGCTCAGGATTTCAAGACCGATCTCCGATTCCAGAGCTC
TGCTGTCATGGCACTCCAGGAAGCTAGCGAAGCTTACTTAGTCGGACTTT
TCGAAGACACCAACTTGTGCGCTATCCACGCCAAGCGA
>MYSM 008 ARG
--------------------------------------------------
--------------------------------------------------
--------------------------------------------------
--------------------------------------------------
--------------------------------------------------
--------------------------------------------------
--------------------------------------------------
--------------------------------------------------
--------------------------------------------------
--------------------------------------------------
--------------------------------------------------
--------------------------------------------------
--------------------------------------------------
--------------------------------------------------
--------------------------------------------------
--------------------------------------------------
----------------NNNNNNNNNNNNNNNNNNNNNNNNNNNNNNNNNN
NNNNNNNNNNNNNNNNNNNNNNNNNNNNNNNNNNNNNNNNNNNNNNNNNN
NNNNNNNNNNNNNNNNNNNNNNNNNNNNNNNNNNNNNNNNNNNNNNNNNN
NNNNNNNNNNNNNNNNNNNNNNNNNNNNNNNNNNNNNNNNNNNNNNNNNN
NNNNNNNNNNNNNNNNNNNNNNNNNNNNNNNNNNNNNNNNNNNNNNNNNN
NNNNNNNNNNNNNNNNNNNNNNNNNNNNNNNNNNNNNNNNNNNNNNNNNN
NNNNNNNNNNNNNNNNNNNNNNNNNNNNNNNNNNNNNNNNNNNNNNNNNN
NNNNNNNNNNNNNNNNNNNNNNNNNNNNNNNNNNNNNNNNNNNNNNNNNN
NNNNNNNNNNNNNNNNNNNNNNNNNNNNNNNNNNNNNNNNNNNNNNNNNN
NNNNNNNNNNNNNNNNNNNNNNNNNNNNNNNNNNNNNNNNNNNNNNNNNN
NNNNNNNNNNNNNNNNNNNNNNNNNNNNNNNNNNNNNNNNNNNNNNNNNN
NNNNNNNNNNNNNNNNNNNNNNNNNNNNNNNNNNNNNNNNNNNNNNNNNN
NNNNNNNNNNNNNNNNNNNNNNNNNNNNNNNNNNNNNNNNNNNNNNNNNN
NNNNNNNNNNNNNNNNNNNNNNNNNNNNNNNNNNNNNNNNNNNNNNNNNN
NNNNNNNNNNNNNNNNNNNNNNNNNNNNNNNNNNNNNNNNNNNNNNNNNN
NNNNNNNNNNNNNNNNNNNNNNNNNNNNNNNNNNNNNNNNNNNNNNNNNN
NNNNNNNNNNNNNNNNNNNNNNNNNNNNNNNNNNNNNNNNNNNNNNNNNN
NNNNNNNNNNNNNNNNNNNNNNNNNNNNNNNNNNNNNNNNNNNNNNNNNN
NNNNNNNNNNNNNNNNNNNNNNNNNNNNNNNNNNNNNNNNNNNNNNNNNN
NNNNNNNNNNNNNNNNNNNNNNNNNNNNNNNNNNNNNNNNNNNNNNNNNN
NNNNNNNNNNNNNNNNNNNTGTTTCCATTAATCAAGAACGAAAGTTTGAG
GGTCGAAGGCGATCAGATACCGCCCTAGTTCAAACCATAAACGATGCCAG
CCAGCGATCCGTCTGTGTTCC-T------CAAAT-GACACGACGGGCAGC
TTCCGGGAAACCA-AAGCTTTTGGGTTCCGGGGGAA-GTTAAAGGAATTG
GCGGAAGGGCACCACCAGGCTTGGGGCCTGCGGCTTAATTTGACTCAACA
CGGGAAAACTTACCCGGCCCGGACACAGGAAGGATTGACAGATTAAGAGC
TCTTTCTTGATTCTGTGGGTG-GTGGTGCATGGCCGTTCTTAGTTGGTGG
ATTGATTTGTCTGCTTTATTGCGATAACGAACGAGACTCTAGCCTATTAA
CTAGGCG-GTTCCGATCC-----TTA---CACAGTCGG--ACG-------
TTTCTTCTTAGAGGGACAAGCGGCGT-TTAGTCGCACGAGACAGACCGGG
GCCGCACGCGCGCCACATTGAAGGAATCAGCGTGTGCT-TTCCCGGTCCG
ACAGGATTGGGTAACCCGTTGAACCTCCTTCGTGCTGGGGATAGATCCTT
GAAA-TTAGA--TCTTGAACGAGGAATGCCCAGTAAGCA-CGAGTCATCA
GCTCG-TGTTGATTACGTCCCTGCCCTTTGCACACACCGCCCGTCGCTAC
TACCGATTGAATGATTAAGTGAGGTCTCCGGACTGGCGCTCGGATTGG-C
CTT------CGGGT-CGAGCCGA--TGTGCCGGAAAGATGACCAAACTTG
ATCACTTAGAGATAGTAAAAGTCGTAACAAGGTTTCCNNNNNNNNNNNNN
NNNNNNNNNNNNNNNNNNNNNNNNNNNNNNNNNNNNNNNNNNNNNNNNNN
NNNNNNNNNNNNNNNNNNNNNNNNNNNNNNNNNNNNNNNNNNNNNNNNNN
NNNNNNNNNNNNNNNNNNNNNNNNNNNNNNNNNNNNNNNNNNNNNNNNNN
NNNNNNNNNNNNNNNNNNNNNNNNNNNNNNNNNNNNNNNNNNNNNNNNNN
NNNNNNNNNNNNNNNNNNNNNNNNNNNNNNNNNNNNNNNNNNNNNNNNNN
NNNNNNNNNNNNNNNNNNNNNNNNNNNNNNNNNNNNNNNNNNNNNNNNNN
NNNNNNNNNNNNNNTTTGAAGAGAGAGTTCAATAGTACGTGAAACTGCTC
AGAGGTAAACGGATGGGCCCACGAAATCCTG-TGGCG-G-GAGGATTCAG
--TCAGAC-----GGTGCGGTGCGCCAAAGTCTCGCATAC----------
------------------------AGAGATCTGCCCTTAGGATGGCAGAC
TGACGCGAGTCGAGTGCCCGCTGC------CGGACGACGC-ATTTGC--T
--TCCCGTCCGAA-GGACGCCGCGACCGGTTGG-TGAGCGGCCGTAA---
--AGGTAGCCCGCGGG----------CAGGTAATTGGCAACGTTCTGGCT
TAATTGTCGTTCTTGT-------------------------------CAG
CGT--TATAGCCTGGG---CACGCCGCATGGCACGCG-------------
--------AGCCGACCGTGGTGTC--------GCTAGGCCCTCTCATGGG
TCTTGATGCCGTCTCCTCCTTTTGGTATT---------------------
---------------GCGGACGCCGGCGACAGTGGTTTGGATGACCCGCT
ACGGGCGCACGGAGCGGAAACCGTGGCCC---------GCGG--------
-----GGCGCCGCCCTTGTTGGTTGCCAGGCTTGCATCCGTATTTGT--G
GAGGTTGGCGGTCAGCGGCGAGTAGATCGGTCACCCATCCGACCCCCAAG
GAGTATAACATGTGTGCGAGTCAGTGGGACTCTAAAAAGCCCAGAGGCGA
AATGAAAGCAAAGACTGCGGAGAATA----GCCCAGTCG-TGGCGAGATC
CCCG----CATTG-----ACGTGCGGGGCGCATCGCCGACCCGACCC--G
T-----CCGATT-TA---TCGGTGGGGCGGAGTCTGAGCACACACGTTGT
GACCCGAAAGATGGCGAACTATACCTGGACAGGACGAGGTCAGAGGAAAC
TCTGATGGAGGTCCGCAGCGGTTCTGACGTGCAAATCGATCGTCAGATCC
GGGTCTAGGGGCGAAAGACTAATCGAGCCATCTANNNNNNNNNNNNNNNN
NNNNNNNNNNNNNNNNNNNNNNNNNNNNNNNNNNNNNNNNNNNNNNNNNN
NNNNNNNNNNNNNNNNNNNNNNNNNNNNNNNNNNNNNNNNNNNNNNNNNN
NNNNNNNNNNNNNNNNNNNNNNNNNNNNNNNNNNNNNNNNNNNNNNNNNN
NNNNNNNNNNNNNNNNNNNNNNNNNNNNNNNNNNNNNNNNNNNNNNNNNN
NNNNNNNNNNNNNNNNNNNNNNNNNNNNNNNNNNNNNNNNNNNNNNNNNN
NNNNNNNNNNNNNNNNNNNNNNNNNNNNNNNNNNNNNNNNNNNNNNNNNN
NNNNNNNNNNNNNNNNNNNNNNNNNNNNNNNNNNNNNNNNNNNNNNNNNN
NNNNNNNNNNNNNNNNNNNNNNNNNNNNNNNNNNNNNNNNNNNNNNNNNN
NNNNNNNNNNNNNNNNNNNNNNNNNNNNNNNNNNNNNNNNNNNNNNNNNN
NNNNNNNNNNNNNNNNNNNNNNNNNNNNNNNNNNNNNNNNNNNNNNNNNN
NNNNNNNNNNNNNNNNNNNNNNNNNNNNNNNNNNNNNNNNNNNNNNNNNN
NNNNNNNNNNNNNNNNNNNNNNNNNNNNNNNNNNNNNNNNNNNNNNNNNN
NNNNNNNNNNNNNNNNNNNNNNNNNNNNNNNNNNNNNNNNNNNNNNNNNN
NNNNNNNNNNNNNNNNNNNNNNNNNNNNNNNNNNNNNNNNNNNNNNNNNN
NNNNNNNNNNNNNNNNNNNNNNNNNNNNNNNNNNNNNNNNNNNNNNNNNN
NNNNNNNNNNNNNNNNNNNNNNNNNNNNNNNNNNNNNNNNNNNNNNNNNN
NNNNNNNNNNNNNNNNNNNNNNNNNNNNNNNNNNNNNNNNNNNNNNNNNN
NNNNNNNNNNNNNNNNNNNNNNNNNNNNNNNNNNNNNNNNNNNNNNNNNN
NNNNNNNNNNNNNNNNNNNNNNNNNNNNNNNNNNNNNNNNNNNNNNNNNN
NNNNNNNNNNNNNNNNNNNNNNNNNNNNNNNNNNNNNNNNNNNNNNNNNN
NN------------------------------------------------
--------------------------------------------------
--------------------------------------------------
--------------------------------------------------
--------------------------------------------------
--------------------------------------------------
--------------------------------------------------
--------------------------------------------------
--------------------------------------------------
--------------------------------------------------
--------------------------------------------------
--------------------------------------------------
--------------------------------------------------
----------TCGTAAGAGTACTGGTGGCAAGGCCCCAAGGAAGCAGCTG
GCAACCAAGGCAGCTCGYAAGAGTGCCCCAGCCACTGGAGGAGTGAAGAA
GCCCCATCGTTACAGGCCTGGAACHGTHGCCTTGAGGGAGATCCGTCGTT
ATCAGAAATCYACTGAGCTYCTGATCCGCAAGCTTCCATTCCAGCGTTTG
GTCAGAGAAATCGCTCAAGATTTCAAGACTGATCTCCGATTCCAGAGCTC
TGCTGTTATGGCACTCCAGGAGGCTAGTGAGGCCTACTTAGTTGGTCTCT
TTGAAGACACCAACTTGTGTGCCATCCATGCCAAGCGT
>Mysmena MYSM 010 MEX
--------------------------------------------------
--------------------------------------------------
--------------------------------------------------
--------------------------------------------------
--------------------------------------------------
--------------------------------------------------
--------------------------------------------------
--------------------------------------------------
--------------------------------------------------
--------------------------------------------------
--------------------------------------------------
--------------------------------------------------
--------------------------------------------------
--------------------------------------------------
--------------------------------------------------
--------------------------------------------------
----------------NNNNNNNNNNNNNNNNNNNNNNNNNNNNNNNNNN
NNNNNNNNNNNNNNNNNNNNNNNNNNNNNNNNNNNNNNNNNNNNNNNNNN
NNNNNNNNNNNNNNNNNNNNNNNNNNNNNNNNNNNNNNNNNNNNNNNNNN
NNNNNNNNNNNNNNNNNNNNNNNNNNNNNNNNNNNNNNNNNNNNNNNNNN
NNNNNNNNNNNNNNNNNNNNNNNNNNNNNNNNNNNNNNNNNNNNNNNNNN
NNNNNNNNNNNNNNNNNNNNNNNNNNNNNNNNNNNNNNNNNNNNNNNNNN
NNNNNNNNNNNNNNNNNNNNNNNNNNNNNNNNNNNNNNNNNNNNNNNNNN
NNNNNNNNNNNNNNNNNNNNNNNNNNNNNNNNNNNNNNNNNNNNNNNNNN
NNNNNNNNNNNNNNNNNNNNNNNNNNNNNNNNNNNNNNNNNNNNNNNNNN
NNNNNNNNNNNNNNNNNNNNNNNNNNNNNNNNNNNNNNNNNNNNNNNNNN
NNNNNNNNNNNNNNNNNNNNNNNNNNNNNNNNNNNNNNNNNNNNNNNNNN
NNNNNNNNNNNNNNNNNNNNNNNNNNNNNNNNNNNNNNNNNNNNNNNNNN
NNNNNNNNNNNNNNNNNNNNNNNNNNNNNNNNNNNNNNNNNNNNNNNNNN
NNNNNNNNNNNNNNNNNNNNNNNNNNNNNNNNNNNNNNNNNNNNNNNNNN
NNNNNNNNNNNNNNNNNNNNNNNNNNNNNNNNNNNNNNNNNNNNNNNNNN
NNNNNNNNNNNNNNNNNNNNNNNNNNNNNNNNNNNNNNNNNNNNNNNNNN
NNNNNNNNNNNNNNNNNNNNNNNNNNNNNNNNNNNNNNNNNNNNNNNNNN
NNNNNNNNNNNNNNNNNNNNNNNNNNNNNNNNNNNNNNNNNNNNNNNNNN
NNNNNNNNNNNNNNNNNNNNNNNNNNNNNNNNNNNNNNNNNNNNNNNNNN
NNNNNNNNNNNNNNNNNNNNNNNNNNNNNNNNNNNNNNNNNNNNNNNNNN
NNNNNNNNNNNNNNNNNNNTGCTTCCCTTAATCAAGAACGAAAGTTAGAG
GTTCGAAGGCGATCAGATACCGCCCTAGTTCTAACCATAAACGATGCTAG
CCAGCGATCCGTCTGTGTTCC-T------CAAAT-GACACGACGGGCAGC
TTCCGGGAAACCA-AAGCTTTTGAGTTCCGGGGGAA-GTTAAAGGAATTG
GCGGAAGGGCACCACCAGGCATGGGGCCTGCGGCTCAATTTGACTCAACA
CGGGAAAACTTACCCGGCCCGGACACAGGAAGGATTGTCAGATTAAGAGC
TCTTACTTGATTCTGTGGGTG-GTGGTGCATGGCCGTTCTTAGTTGGTGG
AGCGATTTGTCAGGTTAATTCCGATAACGAACGAGACTCTATCCTACTAA
ATAGGCG--TTCCGATTCTA---TTTGAAAATAGTCGG--ACG------A
TTTCTTCTTAGAGGGACAAGCGGCGT-TTAGCCGCACGAGACAGACCGGG
GCCGCACGCGCGCCACATTGAAGGAATCAGCGTGTGCT-TTCCCGGTCCG
ACAGGATTGGGTAACCCGTTGAACCTCCTTCGTTCTGGGGATAGAACCTT
GTAA-TTAGT--TCTTGAACGAGGAATGCCCAGTAAGCA-CGAGTCATCA
GCTCG-TGTTGATTACGTCCCTGCCCTTTGCACACACCGCCCGTCGCTAC
TACCGATTGAATGATTAAGTGAGGTCTTCGGACTGGCTGTTTGGTTGG-C
CTT------CGGGT-CGATCGAA--TGTGCCGGAAAGATGACCAAACTTG
ATCACTTAGAGATAGTAAAAGTCGTAACAAGGTTGCCNNNNNNNNNNNNN
NNNNNNNNNNNNNNNNNNNNNNNNNNNNNNNNNNNNNNNNNNNNNNNNNN
NNNNNNNNNNNNNNNNNNNNNNNNNNNNNNNNNNNNNNNNNNNNNNNNNN
NNNNNNNNNNNNNNNNNNNNNNNNNNNNNNNNNNNNNNNNNNNNNNNNNN
NNNNNNNNNNNNNNNNNNNNNNNNNNNNNNNNNNNNNNNNNNNNNNNNNN
NNNNNNNNNNNNNNNNNNNNNNNNNNNNNNNNNNNNNNNNNNNNNNNNNN
NNNNNNNNNNNNNNNNNNNNNNNNNNNNNNNNNNNNNNNNNNNNNNNNNN
NNNNNNNNNNNNNNTTTGAAGAGAGAGTTCAATAGTACGTGAAACTGCTT
AGAGGTAAAGGAACGGACCCTCGAAATCCTG-CGGCG-G-GAGTATTCAG
--TCGAAC-----GTTGTCTCATTCGAAGTGGTTCTTCTATCCTTACTGA
ACACGTTTTTTTTAAGCGAGTTCGAAGGCG----------------AGTC
CATAGTTTTGGGCCCAGATCGAAAGAGCGATTGACGACGC-ATTTGC--T
--TCCCGTCCGAT-GGACGTCGCAACCGATTGA-AAGACGGCCTTAA---
--AGGTAGT-CGATGG----------CAGGTACCTGACTT----------
GAGTTTCCCTTTCGGGGGTAGATTCGT--------------------TAG
TAT--TATAGCCGGTT---ACTGCCGCATGGCTCGTC-------------
--------ATTCGATCGAGGTATC--------------------------
-------------CCAATTGTCCGGTCGCCGGACACTATCGTCTCCTCTC
CATTTCGGAATCCGGTCCAAAACAGGCGTCATAGGAGTTTAAATGGTCGG
CGTGGCACACGGGCACGACCCCGTGGCTC--------GTTTG--------
-----ATCATACTCCTTGTTGGATGCCGT--GGG-----ATCCGTTG--G
AGCGCTGGCGGTTGGCGACGAGTAGATCGGTCATCCGTTCCACCCCCAAG
GAGTCTAACATGTGTGCGAGTCAATGGGACTCGAATAAGCCCAAAGGCGC
AATGAAAGTAGAGGCCT-----GCTTC---TAGCGGCCG-AGTCGAGATC
CTTT-T-TCCCTTT---AAAGAAAGAGGCGCATCGACGGCCCGCCCC--G
T-----CCGATT-TAT-ATCGGTGGGGCGGAGCTTGAGCACACACGTTGG
TACCCGAAAGATGGTGAGCTATACCTGGACAGGACGAAGTCAGAGGAAAC
TCTGGTGGAGGTCCGCAGCGGTTCTGACGTGCAAATCGATCGTCAGATCC
GGGTCTAGGGGCGAAAGACTAATCGAATCATCTANNNNNNNNNNNNNNNN
NNNNNNNNNNNNNNNNNNNNNNNNNNNNNNNNNNNNNNNNNNNNNNNNNN
NNNNNNNNNNNNNNNNNNNNNNNNNNNNNNNNNNNNNNNNNNNNNNNNNN
NNNNNNNNNNNNNNNNNNNNNNNNNNNNNNNNNNNNNNNNNNNNNNNNNN
NNNNNNNNNNNNNNNNNNNNNNNNNNNNNNNNNNNNNNNNNNNNNNNNNN
NNNNNNNNNNNNNNNNNNNNNNNNNNNNNNNNNNNNNNNNNNNNNNNNNN
NNNNNNNNNNNNNNNNNNNNNNNNNNNNNNNNNNNNNNNNNNNNNNNNNN
NNNNNNNNNNNNNNNNNNNNNNNNNNNNNNNNNNNNNNNNNNNNNNNNNN
NNNNNNNNNNNNNNNNNNNNNNNNNNNNNNNNNNNNNNNNNNNNNNNNNN
NNNNNNNNNNNNNNNNNNNNNNNNNNNNNNNNNNNNNNNNNNNNNNNNNN
NNNNNNNNNNNNNNNNNNNNNNNNNNNNNNNNNNNNNNNNNNNNNNNNNN
NNNNNNNNNNNNNNNNNNNNNNNNNNNNNNNNNNNNNNNNNNNNNNNNNN
NNNNNNNNNNNNNNNNNNNNNNNNNNNNNNNNNNNNNNNNNNNNNNNNNN
NNNNNNNNNNNNNNNNNNNNNNNNNNNNNNNNNNNNNNNNNNNNNNNNNN
NNNNNNNNNNNNNNNNNNNNNNNNNNNNNNNNNNNNNNNNNNNNNNNNNN
NNNNNNNNNNNNNNNNNNNNNNNNNNNNNNNNNNNNNNNNNNNNNNNNNN
NNNNNNNNNNNNNNNNNNNNNNNNNNNNNNNNNNNNNNNNNNNNNNNNNN
NNNNNNNNNNNNNNNNNNNNNNNNNNNNNNNNNNNNNNNNNNNNNNNNNN
NNNNNNNNNNNNNNNNNNNNNNNNNNNNNNNNNNNNNNNNNNNNNNNNNN
NNNNNNNNNNNNNNNNNNNNNNNNNNNNNNNNNNNNNNNNNNNNNNNNNN
NNNNNNNNNNNNNNNNNNNNNNNNNNNNNNNNNNNNNNNNNNNNNNNNNN
NN------------------------------------------------
--------------------------------------------------
--------------------------------------------------
--------------------------------------------------
--------------------------------------------------
--------------------------------------------------
--------------------------------------------------
--------------------------------------------------
--------------------------------------------------
--------------------------------------------------
--------------------------------------------------
--------------------------------------------------
--------------------------------------------------
----------TCGTAAGAGYACCGGAGGCAAGGCYCCCAGGAAGCAGYTG
GCTACCAAGGCWGCTCGTAAGAGCGCCCCGGSCACCGGAGGTGTCAAGAA
GCCCCATCGYTACAGGCCTGGAACCGTCGCTYTGAGAGARATCCGTCGTT
ACCARAAGTCCACCGAGCTTTTGATCCGCAAGTTGCCTTTCCAGCGAYTR
GTTCGAGAAATCGCTCAGGATTTCAAGACCGATCTCCGATTCCAGAGCTC
TGCTGTCATGGCTCTCCAGGARGCTAGCGAAGCTTAYYTSGTCGGCYTTT
TCGAAGACACCAACTTGTGCGCCATCCACGCCAAGCGA
>MYSM 011 ARG
--------------------------------------------------
--------------------------------------------------
--------------------------------------------------
--------------------------------------------------
--------------------------------------------------
--------------------------------------------------
--------------------------------------------------
--------------------------------------------------
--------------------------------------------------
--------------------------------------------------
--------------------------------------------------
--------------------------------------------------
--------------------------------------------------
--------------------------------------------------
--------------------------------------------------
--------------------------------------------------
----------------NNNNNNNNNNNNNNNNNNNNNNNNNNNNNNNNNN
NNNNNNNNNNNNNNNNNNNNNNNNNNNNNNNNNNNNNNNNNNNNNNNNNN
NNNNNNNNNNNNNNNNNNNNNNNNNNNNNNNNNNNNNNNNNNNNNNNNNN
NNNNNNNNNNNNNNNNNNNNNNNNNNNNNNNNNNNNNNNNNNNNNNNNNN
NNNNNNNNNNNNNNNNNNNNNNNNNNNNNNNNNNNNNNNNNNNNNNNNNN
NNNNNNNNNNNNNNNNNNNNNNNNNNNNNNNNNNNNNNNNNNNNNNNNNN
NNNNNNNNNNNNNNNNNNNNNNNNNNNNNNNNNNNNNNNNNNNNNNNNNN
NNNNNNNNNNNNNNNNNNNNNNNNNNNNNNNNNNNNNNNNNNNNNNNNNN
NNNNNNNNNNNNNNNNNNNNNNNNNNNNNNNNNNNNNNNNNNNNNNNNNN
NNNNNNNNNNNNNNNNNNNNNNNNNNNNNNNNNNNNNNNNNNNNNNNNNN
NNNNNNNNNNNNNNNNNNNNNNNNNNNNNNNNNNNNNNNNNNNNNNNNNN
NNNNNNNNNNNNNNNNNNNNNNNNNNNNNNNNNNNNNNNNNNNNNNNNNN
NNNNNNNNNNNNNNNNNNNNNNNNNNNNNNNNNNNNNNNNNNNNNNNNNN
NNNNNNNNNNNNNNNNNNNNNNNNNNNNNNNNNNNNNNNNNNNNNNNNNN
NNNNNNNNNNNNNNNNNNNNNNNNNNNNNNNNNNNNNNNNNNNNNNNNNN
NNNNNNNNNNNNNNNNNNNNNNNNNNNNNNNNNNNNNNNNNNNNNNNNNN
NNNNNNNNNNNNNNNNNNNNNNNNNNNNNNNNNNNNNNNNNNNNNNNNNN
NNNNNNNNNNNNNNNNNNNNNNNNNNNNNNNNNNNNNNNNNNNNNNNNNN
NNNNNNNNNNNNNNNNNNNNNNNNNNNNNNNNNNNNNNNNNNNNNNNNNN
NNNNNNNNNNNNNNNNNNNNNNNNNNNNNNNNNNNNNNNNNNNNNNNNNN
NNNNNNNNNNNNNNNNNNNTGTTTCCATTAATCAAGAACGAAAGTTAGAG
GTTCGAAGGCGATCAGATACCGCCCTAGTTCTAACCATAAACGATGCCAG
CCAGCGATCCGTCTGTGTTCC-T------CAAAT-GACACGACGGGCAGC
TTCCGGGAAACCA-AAGCTTTTGGGTTCCGGGGGAA-GTTAAAGGAATTG
GCGGAAGGGCACCACCAGGAATGGGGCCTGCGGCTTAATTTGACTCAACA
CGGGTAAACTTACCCGGCCCGGACACAGGAAGGATTGACAGATTAAGAGC
TCTTTCTTGATTCTGTGGGTG-GTGGTGCATGGCCGTTCTTAGTTGGTGG
AGCGATTTGTCTGGTTAATTCCGATAACGAACGAGACTCTAGCCTACTAA
ATAGGCG--ATCCGATCT-----ATT-----GAGTCGG--ACG-------
ATTCTTCTTAGAGGGACAAGCGGCGT-TTAGCCGCACGAGACAGACCGGG
GCCGCACGCGCGCCACATTGAAGGAATCAGCGTGTGCT-TTCCCGGTCCG
ACAGGATTGGGTAACCCGTTGAACCTCCTTCGTGCTGGGGATAGATCCTT
GTAA-TTCGA--TCTTGAACGAGGAATTCCCAGTAAGCA-CGAGTCATCA
GCTCG-TGTTGATTACGTCCCTGCCCTTTGCACACACCGCCCGTCGCTAC
TACCGATTGAATGATTAAGTGAGGTCTTCGGACTGGCGCTCGGATTGG-C
TCCAGTCAATGGGT-CTAGCCGA--AGTGCCGGAAAGATGTCCAAACTTG
ATCACTTAGAGATAGTAAAAGTCGTAACAAGGTTTCCNNNNNNNNNNNNN
NNNNNNNNNNNNNNNNNNNNNNNNNNNNNNNNNNNNNNNNNNNNNNNNNN
NNNNNNNNNNNNNNNNNNNNNNNNNNNNNNNNNNNNNNNNNNNNNNNNNN
NNNNNNNNNNNNNNNNNNNNNNNNNNNNNNNNNNNNNNNNNNNNNNNNNN
NNNNNNNNNNNNNNNNNNNNNNNNNNNNNNNNNNNNNNNNNNNNNNNNNN
NNNNNNNNNNNNNNNNNNNNNNNNNNNNNNNNNNNNNNNNNNNNNNNNNN
NNNNNNNNNNNNNNNNNNNNNNNNNNNNNNNNNNNNNNNNNNNNNNNNNN
NNNNNNNNNNNNNNTTTGAAGAGAGAGTTCAATAGTACGTGAAACTGCTT
AGAGGTAAACGGATGGGCCCTCGAAGGCCAG-TGGCG-G-GAGGATTCAG
--TTGGAC-----GGTGCGGGTGCGAGTGCGCGGCTTC------------
------------------------ATATCAGTTCCGACTGCGGTTGGACG
ATCCGCGCGCCTAAGTGCCTGCGC------TTGACGACGC-ATTTGC--T
--TCCCGTCCGAG-TGACGTCGCAACCGGTTGG-GAGACGGCCTTAA---
--AGGCAGG-CAACGG----------CAGGTGACTGTCTGCAGGKACGTT
CCGCAAGGGGCGATACCAGCTGGA-----------------------TAG
TGT--TATAGCCAGTC-----AGCCGTATGGCACGTA-------------
--------GCCCGACCGTGGTAGT--------AAAAGGTACCCTCCGGGG
ACCTCGATCGCCTCCTCCGTAAAAGGATTAC-------------------
------------------GGCGGCTGCGCCAGTGGCTCGAATGGCACCCG
GTGCGTGCACGGCACAGAAACCGTGACCCGGGA-----------------
-----GTCTTCGCCCTTGATAGGCGCGGCTACAT--AATGCCGTTGG--A
GATGTTGGTGGTTGGCGGCGAGTAGATCNNNNNNNNNNNNNNNNNCCAAG
GAGTCTAACATGTGTGCGAGTCAGTGGGACTTGAACAAGCCCAGAGGCGA
AATGAAAGCAAAGACCGCGGC-AAGTC---TGCAGGTCG-AGTCGAGATC
CCCG-G-CTTTTC-----ACAGTCGGGGCGCATCGGCGACCCGCTCC--T
A-----CCGGTTCCGT--CTGGTGGGGCGGAGTTTGAGCACACACGTTGG
TACCCGAAAGATGGTGAACTATACCTGGACAGGACGAAGCCAGAGGAAAC
TCTGTTGGAGGTCCGCAGCGGTTCTGACGTGCAAATCGATCGTCAGATCC
GGGTCTAGGGGCGAAAGACTAATCGAACCATCTANNNNNNNNNNNNNNNN
NNNNNNNNNNNNNNNNNNNNNNNNNNNNNNNNNNNNNNNNNNNNNNNNNN
NNNNNNNNNNNNNNNNNNNNNNNNNNNNNNNNNNNNNNNNNNNNNNNNNN
NNNNNNNNNNNNNNNNNNNNNNNNNNNNNNNNNNNNNNNNNNNNNNNNNN
NNNNNNNNNNNNNNNNNNNNNNNNNNNNNNNNNNNNNNNNNNNNNNNNNN
NNNNNNNNNNNNNNNNNNNNNNNNNNNNNNNNNNNNNNNNNNNNNNNNNN
NNNNNNNNNNNNNNNNNNNNNNNNNNNNNNNNNNNNNNNNNNNNNNNNNN
NNNNNNNNNNNNNNNNNNNNNNNNNNNNNNNNNNNNNNNNNNNNNNNNNN
NNNNNNNNNNNNNNNNNNNNNNNNNNNNNNNNNNNNNNNNNNNNNNNNNN
NNNNNNNNNNNNNNNNNNNNNNNNNNNNNNNNNNNNNNNNNNNNNNNNNN
NNNNNNNNNNNNNNNNNNNNNNNNNNNNNNNNNNNNNNNNNNNNNNNNNN
NNNNNNNNNNNNNNNNNNNNNNNNNNNNNNNNNNNNNNNNNNNNNNNNNN
NNNNNNNNNNNNNNNNNNNNNNNNNNNNNNNNNNNNNNNNNNNNNNNNNN
NNNNNNNNNNNNNNNNNNNNNNNNNNNNNNNNNNNNNNNNNNNNNNNNNN
NNNNNNNNNNNNNNNNNNNNNNNNNNNNNNNNNNNNNNNNNNNNNNNNNN
NNNNNNNNNNNNNNNNNNNNNNNNNNNNNNNNNNNNNNNNNNNNNNNNNN
NNNNNNNNNNNNNNNNNNNNNNNNNNNNNNNNNNNNNNNNNNNNNNNNNN
NNNNNNNNNNNNNNNNNNNNNNNNNNNNNNNNNNNNNNNNNNNNNNNNNN
NNNNNNNNNNNNNNNNNNNNNNNNNNNNNNNNNNNNNNNNNNNNNNNNNN
NNNNNNNNNNNNNNNNNNNNNNNNNNNNNNNNNNNNNNNNNNNNNNNNNN
NNNNNNNNNNNNNNNNNNNNNNNNNNNNNNNNNNNNNNNNNNNNNNNNNN
NN------------------------------------------------
--------------------------------------------------
--------------------------------------------------
--------------------------------------------------
--------------------------------------------------
--------------------------------------------------
--------------------------------------------------
--------------------------------------------------
--------------------------------------------------
--------------------------------------------------
--------------------------------------------------
--------------------------------------------------
--------------------------------------------------
----------CCGAAAGAGTACCGGTGGAAAGGCCCCGAGGAAGCAGTTG
GCTACCAAGGCGGCTCGTAAGAGTGCCCCCGCAACCGGTGGTGTGAAGAA
GCCGCATCGCTACAGGCCTGGAACCGTCGCTCTGAGAGAGATCCGCCGTT
ACCAGAAATCCACGGAGCTGTTGATCCGCAAACTTCCCTTCCAACGTCTC
GTCAGAGAAATCGCCCAGGATTTCAAGACCGATCTCCGGTTCCAGAGCTC
CGCCGTCATGGCTCTCCAGGAAGCCAGCGAAGCTTACCTCGTAGGTCTTT
TCGAAGACACCAACTTGTGCGCTATCCACGCCAAGCGT
>MYSM 012 MAD
--------------------------------------------------
--------------------------------------------------
--------------------------------------------------
--------------------------------------------------
--------------------------------------------------
--------------------------------------------------
--------------------------------------------------
--------------------------------------------------
--------------------------------------------------
--------------------------------------------------
--------------------------------------------------
--------------------------------------------------
--------------------------------------------------
--------------------------------------------------
--------------------------------------------------
--------------------------------------------------
----------------NNNNNNNNNNNNNNNNNNNNNNNNNNNNNNNNNN
NNNNNNNNNNNNNNNNNNNNNNNNNNNNNNNNNNNNNNNNNNNNNNNNNN
NNNNNNNNNNNNNNNNNNNNNNNNNNNNNNNNNNNNNNNNNNNNNNNNNN
NNNNNNNNNNNNNNNNNNNNNNNNNNNNNNNNNNNNNNNNNNNNNNNNNN
NNNNNNNNNNNNNNNNNNNNNNNNNNNNNNNNNNNNNNNNNNNNNNNNNN
NNNNNNNNNNNNNNNNNNNNNNNNNNNNNNNNNNNNNNNNNNNNNNNNNN
NNNNNNNNNNNNNNNNNNNNNNNNNNNNNNNNNNNNNNNNNNNNNNNNNN
NNNNNNNNNNNNNNNNNNNNNNNNNNNNNNNNNNNNNNNNNNNNNNNNNN
NNNNNNNNNNNNNNNNNNNNNNNNNNNNNNNNNNNNNNNNNNNNNNNNNN
NNNNNNNNNNNNNNNNNNNNNNNNNNNNNNNNNNNNNNNNNNNNNNNNNN
NNNNNNNNNNNNNNNNNNNNNNNNNNNNNNNNNNNNNNNNNNNNNNNNNN
NNNNNNNNNNNNNNNNNNNNNNNNNNNNNNNNNNNNNNNNNNNNNNNNNN
NNNNNNNNNNNNNNNNNNNNNNNNNNNNNNNNNNNNNNNNNNNNNNNNNN
NNNNNNNNNNNNNNNNNNNNNNNNNNNNNNNNNNNNNNNNNNNNNNNNNN
NNNNNNNNNNNNNNNNNNNNNNNNNNNNNNNNNNNNNNNNNNNNNNNNNN
NNNNNNNNNNNNNNNNNNNNNNNNNNNNNNNNNNNNNNNNNNNNNNNNNN
NNNNNNNNNNNNNNNNNNNNNNNNNNNNNNNNNNNNNNNNNNNNNNNNNN
NNNNNNNNNNNNNNNNNNNNNNNNNNNNNNNNNNNNNNNNNNNNNNNNNN
NNNNNNNNNNNNNNNNNNNNNNNNNNNNNNNNNNNNNNNNNNNNNNNNNN
NNNNNNNNNNNNNNNNNNNNNNNNNNNNNNNNNNNNNNNNNNNNNNNNNN
NNNNNNNNNNNNNNNNNNNNNNNNNNNNNNNNNNNNNNNNNNNNNNNNNN
NNNNNNNNNNNNNCAGATACCGCCCTAGTTCTAACCATAAACGATGCCAG
CCAGCGATCCGTCTGTGTTCC-T------CAAAT-GACACGACGGGCAGC
TTCCGGGAAACCA-AAGCTTTTGGGTTCCGGGGGAA-GTTAAAGGAATTG
GCGGAAGGGCACCACCAGGTATGGAGCATGCGGCTTAATTTGACTCAACA
CGGGAAAACTTACCCGGCCCGGACACAGGAAGGATTGACAGATTAAGAGC
TCTTTCTTGATTCTGTGGGTG-GTGGTGCATGGCCGTTCTTAGTTGGTGG
AGCGATTTGTCTGGTTAATTCCGATAACGAACGAGACTCTAGCCTATTAA
ATAGGCG--ATCCGATCT-----TTC-----GAGTCGG--ACG-------
ATTCTTCTTAGAGGGACAAGCGGCGT-TTAGCCGCACGAGACAGACCGGG
GCCGCACGCGCGCTACATTGAAGGAATCAGCGTGTGCT-TTCCCGGTTCG
ACAGGATTGGGTAACCCGTTGAACCTCCTTCGTGCTGGGGATAGAACCTT
GTAA-TTAGT--TCTTGAACGAGGAATACCCAGTAAGCA-CGAGTCATCA
GCTCG-TGTTGATTACGTCCCTGCCCTTTGCACACACCGCCCGTCGCTAC
TACCGATTGAATGATTAAGTGAGGTCTTCGGACTGGCGCTCGGATTGG-C
CTT------CGGGT-CGAGACGATTGGTGCCGGAAAGATGACCAAACTTG
ATTATTTAGAGATAGTAAAAGTCGTAACAAGGTTACCNNNNNNNNNNNNN
NNNNNNNNNNNNNNNNNNNNNNNNNNNNNNNNNNNNNNNNNNNNNNNNNN
NNNNNNNNNNNNNNNNNNNNNNNNNNNNNNNNNNNNNNNNNNNNNNNNNN
NNNNNNNNNNNNNNNNNNNNNNNNNNNNNNNNNNNNNNNNNNNNNNNNNN
NNNNNNNNNNNNNNNNNNNNNNNNNNNNNNNNNNNNNNNNNNNNNNNNNN
NNNNNNNNNNNNNNNNNNNNNNNNNNNNNNNNNNNNNNNNNNNNNNNNNN
NNNNNNNNNNNNNNNNNNNNNNNNNNNNNNNNNNNNNNNNNNNNNNNNNN
NNNNNNNNNNNNNNNNNNNNNNNNNNNNNNNNNNNNNNNNNNNNNNNNNN
NNNNNNNNNNNNNNNNNNNNNNNNNNNNNNNNNNNNNNNNNNNNNNNNNN
NNNNNNNNNNNNNNNNNNNNNNNNNNNNNNNNNNNNNNNNNNNNNNNNNN
NNNNNNNNNNNNNNNNNNNNNNNNNNNNNNNNNNNNNNNNNNNNNNNNNN
NNNNNNNNNNNNNNNNNNNNNNNNNNNNNNNNNNNNNNNNNNNNNNNNNN
NNNNNNNNNNNNNNNNNNNNNNNNNNNNNNNNNNNNNNNNNNNNNNNNNN
NNNNNNNNNNNNNNNNNNNNNNNNNNNNNNNNNNNNNNNNNNNNNNNNNN
NNNNNNNNNNNNNNNNNNNNNNNNNNNNNNNNNNNNNNNNNNNNNNNNNN
NNNNNNNNNNNNNNNNNNNNNNNNNNNNNNNNNNNNNNNNNNNNNNNNNN
NNNNNNNNNNNNNNNNNNNNNNNNNNNNNNNNNNNNNNNNNNNNNNNNNN
NNNNNNNNNNNNNNNNNNNNNNNNNNNNNNNNNNNNNNNNNNNNNNNNNN
NNNNNNNNNNNNNNNNNNNNNNNNNNNNNNNNNNNNNNNNNNNNNNNNNN
NNNNNNNNNNNNNNNNNNNNNNNNNNNNNNNNNNNNNNNNNNNNNNNNNN
NNNNNNNNNNNNNNNNNNNNNNNNNNNNNNNNNNNNNNNNNNNNNNNNNN
NNNNNNNNNNNNNNNNNNNNNNNNNNNNNNNNNNNNNNNNNNNNNCCAAG
GAGTCTAACATGTGTGCGAGTCACTGGGACTCGAAAAAGCCCAAAGGCGC
AATGAAAGCAAAGACCCGGCGGTTCACTG-CCGCGGTCG-TGTCGGGATC
CCCG-----CTCC-----AAGGGCGGGGCGCACCGACGACCCGCGCC--G
G-----CCGATT-CA---TCGGTGGTGCGGAGTCTGAGCACACACGTTGG
CACCCGAAAGATGGTGAACTATACCTGGACAGGACGAGGCCAGAGGAAAC
TCTGGTGGAGGTCCGCAGCGGTTCTGACGTGCAAATCGATCGTCARATCC
GGGTCTAGGGGCGAAAGACTAATCGAACCATCTANNNNNNNNNNNNNNNN
NNNNNNNNNNNNNNNNNNNNNNNNNNNNNNNNNNNNNNNNNNNNNNNNNN
NNNNNNNNNNNNNNNNNNNNNNNNNNNNNNNNNNNNNNNNNNNNNNNNNN
NNNNNNNNNNNNNNNNNNNNNNNNNNNNNNNNNNNNNNNNNNNNNNNNNN
NNNNNNNNNNNNNNNNNNNNNNNNNNNNNNNNNNNNNNNNNNNNNNNNNN
NNNNNNNNNNNNNNNNNNNNNNNNNNNNNNNNNNNNNNNNNNNNNNNNNN
NNNNNNNNNNNNNNNNNNNNNNNNNNNNNNNNNNNNNNNNNNNNNNNNNN
NNNNNNNNNNNNNNNNNNNNNNNNNNNNNNNNNNNNNNNNNNNNNNNNNN
NNNNNNNNNNNNNNNNNNNNNNNNNNNNNNNNNNNNNNNNNNNNNNNNNN
NNNNNNNNNNNNNNNNNNNNNNNNNNNNNNNNNNNNNNNNNNNNNNNNNN
NNNNNNNNNNNNNNNNNNNNNNNNNNNNNNNNNNNNNNNNNNNNNNNNNN
NNNNNNNNNNNNNNNNNNNNNNNNNNNNNNNNNNNNNNNNNNNNNNNNNN
NNNNNNNNNNNNNNNNNNNNNNNNNNNNNNNNNNNNNNNNNNNNNNNNNN
NNNNNNNNNNNNNNNNNNNNNNNNNNNNNNNNNNNNNNNNNNNNNNNNNN
NNNNNNNNNNNNNNNNNNNNNNNNNNNNNNNNNNNNNNNNNNNNNNNNNN
NNNNNNNNNNNNNNNNNNNNNNNNNNNNNNNNNNNNNNNNNNNNNNNNNN
NNNNNNNNNNNNNNNNNNNNNNNNNNNNNNNNNNNNNNNNNNNNNNNNNN
NNNNNNNNNNNNNNNNNNNNNNNNNNNNNNNNNNNNNNNNNNNNNNNNNN
NNNNNNNNNNNNNNNNNNNNNNNNNNNNNNNNNNNNNNNNNNNNNNNNNN
NNNNNNNNNNNNNNNNNNNNNNNNNNNNNNNNNNNNNNNNNNNNNNNNNN
NNNNNNNNNNNNNNNNNNNNNNNNNNNNNNNNNNNNNNNNNNNNNNNNNN
NNAACTTTGTATTTAATTTTTGGGGCTTGGGCTGCTATAGTGGGCACTGC
TATAAGTGTATTAATTCGTACTGAACTCGGGCAGGTTGGGAGTTTAATAG
GGGATGATCAATTATATAATGTGGTTGTTACAGCYCATGCTTTTGTTATA
ATTTTTTTTATAGTTATACCGGTATTAATCGGGGGKTTTGGTAATTGATT
AATTCCTCTTATATTAGGGGCTCCGGATATAGCCTTTCCTCGTATAAATA
ATTTAAGATTTTGGTTATTACCCCCCTCTTTAATATTATTGTTTATTTCT
TCAATAGTCGAGATAGGAGTTGGTGCKGGTTGGACGGTGTAYCCTCCTTT
AGCTTCTTTAGAAGGACATGCKGGGAGTTCTGTTGATTTTGCTATTTTCT
CTTTACAYTTGGCGGGGGCTTCTTCTATTATAGGGGCAGTGAATTTTATT
TCTACTATTATTAATATGCGGGGGTTTGGGATAAGTATAGAGAAGGTTCC
TTTATTTGTGTGGTCTGTTTTAATTACTGCTATYTTATTACTATTATCCT
TGCCTGTATTAGCGGGGGCTATTACGATATTATTRACGGATCGTAATTTT
AATACTTCTTTTTTTGACCCGGCAGGGGGAGGGGACCCTATTTTATTTCA
GCATTTATNNTCGAAAGAGTACCGGTGGCAAGGCCCCGAGGAAGCAGTTG
GCYACYAAGGCAGCTCGTAAGAGTGCCCCTGCCACTGGTGGAGTTAAGAA
GCCTCATCGTTACAGGCCCGGAACCGTCGCTTTGAGAGAGATCCGTCGTT
ACCAGAAGTCGACGGAACTTCTGATCCGCAAGCTCCCGTTCCAGCGTTTA
GTCAGAGAAATCGCCCAGGATTTCAAGACCGACCTCCGATTCCAGAGCTC
TGCTGTCATGGCTYTCCAGGAGGCAAGCGAGGCCTACCTCGTCGGTCTTT
TTGAAGACACCAACCTTTGCGCCATCCACGCTAAGCGT
>MYSM 014 THAI
--------------------------------------------------
--------------------------------------------------
--------------------------------------------------
--------------------------------------------------
--------------------------------------------------
--------------------------------------------------
--------------------------------------------------
--------------------------------------------------
--------------------------------------------------
--------------------------------------------------
--------------------------------------------------
--------------------------------------------------
--------------------------------------------------
--------------------------------------------------
--------------------------------------------------
--------------------------------------------------
----------------NNNNNNNNNNNNNNNNNNNNNNNNNNNNNNNNNN
NNNNNNNNNNNNNNNNNNNNNNNNNNNNNNNNNNNNNNNNNNNNNNNNNN
NNNNNNNNNNNNNNNNNNNNNNNNNNNNNNNNNNNNNNNNNNNNNNNNNN
NNNNNNNNNNNNNNNNNNNNNNNNNNNNNNNNNNNNNNNNNNNNNNNNNN
NNNNNNNNNNNNNNNNNNNNNNNNNNNNNNNNNNNNNNNNNNNNNNNNNN
NNNNNNNNNNNNNNNNNNNNNNNNNNNNNNNNNNNNNNNNNNNNNNNNNN
NNNNNNNNNNNNNNNNNNNNNNNNNNNNNNNNNNNNNNNNNNNNNNNNNN
NNNNNNNNNNNNNNNNNNNNNNNNNNNNNNNNNNNNNNNNNNNNNNNNNN
NNNNNNNNNNNNNNNNNNNNNNNNNNNNNNNNNNNNNNNNNNNNNNNNNN
NNNNNNNNNNNNNNNNNNNNNNNNNNNNNNNNNNNNNNNNNNNNNNNNNN
NNNNNNNNNNNNNNNNNNNNNNNNNNNNNNNNNNNNNNNNNNNNNNNNNN
NNNNNNNNNNNNNNNNNNNNNNNNNNNNNNNNNNNNNNNNNNNNNNNNNN
NNNNNNNNNNNNNNNNNNNNNNNNNNNNNNNNNNNNNNNNNNNNNNNNNN
NNNNNNNNNNNNNNNNNNNNNNNNNNNNNNNNNNNNNNNNNNNNNNNNNN
NNNNNNNNNNNNNNNNNNNNNNNNNNNNNNNNNNNNNNNNNNNNNNNNNN
NNNNNNNNNNNNNNNNNNNNNNNNNNNNNNNNNNNNNNNNNNNNNNNNNN
NNNNNNNNNNNNNNNNNNNNNNNNNNNNNNNNNNNNNNNNNNNNNNNNNN
NNNNNNNNNNNNNNNNNNNNNNNNNNNNNNNNNNNNNNNNNNNNNNNNNN
NNNNNNNNNNNNNNNNNNNNNNNNNNNNNNNNNNNNNNNNNNNNNNNNNN
NNNNNNNNNNNNNNNNNNNNNNNNNNNNNNNNNNNNNNNNNNNNNNNNNN
NNNNNNNNNNNNNNNNNNNNNNNNNNNNNNNNNNNNNNNNNNNNNNNNNN
NNNNNNNNNNNNNCAGATACCGCCCTAGTTCTAACCATAAACGATGCCAG
CCAGCGATCCGTCTGTGTTCC-T------CAAAT-GACACGACGGGCAGC
TTCCGGGAAACCA-AAGCTTTTGGGTTCCGGGGGAA-GTTAAAGGAATTG
GCGGAAGGGCACCACCAGGAATGGGGCCTGCGGCTTAATTTGACTCAACA
CGGGAAAACTTACCTGGTCAGGACACAGGAAGGATTGACAGATTAAGAGC
TCTTTCTTGATTCTGTGGGTG-GTGGTGCATGGCCGTTCTTAGTTGGTGG
AGCGATTTGTCTGGTTAATTCCGATAACGAACGAGACTCTAGCCTACTAA
ATAGGCG--CTCCGATCT-----TCA---TAAAGTCGG--ACG-----TT
TTTCTTCTTAGAGGGACAAGCGGCGT-TTAGCCGCACGAGACAGACCAGG
GCCGCACGCGCGCCACATTGAAGGAATCAGCGTGTGCT-TTCCCGGTCCG
ACAGGACTGGGTAACCCGTTGAACCTCCTTCGTGCTGGGGATAGAACCTT
GTAA-TTAGT--TCTTGAACGAGGAATTCCCAGTAAGCA-CGAGTCATCA
GCTCG-TGTTGATTACGTCCCTGCCCTTTGCACACACCGCCCGTCGCTAC
TACCGATTGAATGATTAAGTGAGGTCTTCGGACTGGCGCTCGGATTGG-T
CTT------CGGAT-CGAGCCGA--AGTGCCGGAAAGATGACCAAACTTG
ATCACTTAGAGATAGTAAAAGTCGTAACAAGGTTTCCNNNNNNNNNNNNN
NNNNNNNNNNNNNNNNNNNNNNNNNNNNNNNNNNNNNNNNNNNNNNNNNN
NNNNNNNNNNNNNNNNNNNNNNNNNNNNNNNNNNNNNNNNNNNNNNNNNN
NNNNNNNNNNNNNNNNNNNNNNNNNNNNNNNNNNNNNNNNNNNNNNNNNN
NNNNNNNNNNNNNNNNNNNNNNNNNNNNNNNNNNNNNNNNNNNNNNNNNN
NNNNNNNNNNNNNNNNNNNNNNNNNNNNNNNNNNNNNNNNNNNNNNNNNN
NNNNNNNNNNNNNNNNNNNNNNNNNNNNNNNNNNNNNNNNNNNNNNNNNN
NNNNNNNNNNNNNNNNNNNNNNNNNNNNNNNNNNNNNNNNNNNNNNNNNN
NNNNNNNNNNNNNNNNNNNNNNNNNNNNNNNNNNNNNNNNNNNNNNNNNN
NNNNNNNNNNNNNNNNNNNNNNNNNNNNNNNNNNNNNNNNNNNNNNNNNN
NNNNNNNNNNNNNNNNNNNNNNNNNNNNNNNNNNNNNNNNNNNNNNNNNN
NNNNNNNNNNNNNNNNNNNNNNNNNNNNNNNNNNNNNNNNNNNNNNNNNN
NNNNNNNNNNNNNNNNNNNNNNNNNNNNNNNNNNNNNNNNNNNNNNNNNN
NNNNNNNNNNNNNNNNNNNNNNNNNNNNNNNNNNNNNNNNNNNNNNNNNN
NNNNNNNNNNNNNNNNNNNNNNNNNNNNNNNNNNNNNNNNNNNNNNNNNN
NNNNNNNNNNNNNNNNNNNNNNNNNNNNNNNNNNNNNNNNNNNNNNNNNN
NNNNNNNNNNNNNNNNNNNNNNNNNNNNNNNNNNNNNNNNNNNNNNNNNN
NNNNNNNNNNNNNNNNNNNNNNNNNNNNNNNNNNNNNNNNNNNNNNNNNN
NNNNNNNNNNNNNNNNNNNNNNNNNNNNNNNNNNNNNNNNNNNNNNNNNN
NNNNNNNNNNNNNNNNNNNNNNNNNNNNNNNNNNNNNNNNNNNNNNNNNN
NNNNNNNNNNNNNNNNNNNNNNNNNNNNNNNNNNNNNNNNNNNNNNNNNN
NNNNNNNNNNNNNNNNNNNNNNNNNNNNNNNNNNNNNNNNNNNNNNNNNN
NNNNNNNNNNNNNNNNNNNNNNNNNNNNNNNNNNNNNNNNNNNNNNNNNN
NNNNNNNNNNNNNNNNNNNNNNNNNNNNNNNNNNNNNNNNNNNNNNNNNN
NNNNNNNNNNNNNNNNNNNNNNNNNNGGCGCATCGACGACCCGTCCC--G
T-----CCGATT-CAT--TCGGTGGGGCGGAGTTTGAGCACACACGTTGG
GACCCGAAAGATGGTGAGCTATACCTGGACAGGACGAAGTCAGAGGAAAC
TCTGATGGAGGTCCGCAGCGGTTCTGACGTGCAAATCGATCGTCAGNNNN
NNNNNNNNNNNNNNNNNNNNNNNNNNNNNNNNNNNNNNNNNNNNNNNNNN
NNNNNNNNNNNNNNNNNNNNNNNNNNNNNNNNNNNNNNNNNNNNNNNNNN
NNNNNNNNNNNNNNNNNNNNNNNNNNNNNNNNNNNNNNNNNNNNNNNNNN
NNNNNNNNNNNNNNNNNNNNNNNNNNNNNNNNNNNNNNNNNNNNNNNNNN
NNNNNNNNNNNNNNNNNNNNNNNNNNNNNNNNNNNNNNNNNNNNNNNNNN
NNNNNNNNNNNNNNNNNNNNNNNNNNNNNNNNNNNNNNNNNNNNNNNNNN
NNNNNNNNNNNNNNNNNNNNNNNNNNNNNNNNNNNNNNNNNNNNNNNNNN
NNNNNNNNNNNNNNNNNNNNNNNNNNNNNNNNNNNNNNNNNNNNNNNNNN
NNNNNNNNNNNNNNNNNNNNNNNNNNNNNNNNNNNNNNNNNNNNNNNNNN
NNNNNNNNNNNNNNNNNNNNNNNNNNNNNNNNNNNNNNNNNNNNNNNNNN
NNNNNNNNNNNNNNNNNNNNNNNNNNNNNNNNNNNNNNNNNNNNNNNNNN
NNNNNNNNNNNNNNNNNNNNNNNNNNNNNNNNNNNNNNNNNNNNNNNNNN
NNNNNNNNNNNNNNNNNNNNNNNNNNNNNNNNNNNNNNNNNNNNNNNNNN
NNNNNNNNNNNNNNNNNNNNNNNNNNNNNNNNNNNNNNNNNNNNNNNNNN
NNNNNNNNNNNNNNNNNNNNNNNNNNNNNNNNNNNNNNNNNNNNNNNNNN
NNNNNNNNNNNNNNNNNNNNNNNNNNNNNNNNNNNNNNNNNNNNNNNNNN
NNNNNNNNNNNNNNNNNNNNNNNNNNNNNNNNNNNNNNNNNNNNNNNNNN
NNNNNNNNNNNNNNNNNNNNNNNNNNNNNNNNNNNNNNNNNNNNNNNNNN
NNNNNNNNNNNNNNNNNNNNNNNNNNNNNNNNNNNNNNNNNNNNNNNNNN
NNNNNNNNNNNNNNNNNNNNNNNNNNNNNNNNNNNNNNNNNNNNNNNNNN
NNNNNNNNNNNNNNNNNNNNNNNNNNNNNNNNNNNNNNNNNNNNNNNNNN
NNGACATTATATTTAATTTTTGGGGCTTGATCTGCTATAGTGGGGACTGC
TATAAGAGTTTTGATTCGTACAGAGCTTGGTCAAATAGGGAGATTAATTG
GGGATGATCAAATTTATAATGTTATTGTTACAGCACATGCTTTTATTATA
ATTTTTTTTATGGTAATACCAGTATTAATTGGGGGATTTGGGAATTGGTT
AGTCCCTTTAATATTAGGAGCTCCGGATATAGCATTTCCTCGTATAAATA
ATTTAAGCTTTTGGCTATTACCTCCTTCTTTAATGTTGTTATTTATTTCT
TCTATAGTTGAGATAGGGGTAGGGGCAGGATGAACAGTTTATCCCCCCCT
ATCTTCTTTAGAAGGTCATTCTGGGAGTTCTGTTGACTTTGCAATTTTTT
CTTTACACTTAGCAGGGGCTTCTTCAATTATAGGAGCTATTAATTTTATT
TCAACTATTATTAATATACGGGGATGGGGTATAAGAATAGAAAAAGTTCC
TTTGTTTGTTTGATCTGTTCTTATTACTGCTATTTTATTACTTTTGTCTT
TACCTGTTTTAGCAGGGGCGATTACGATATTGTTAACAGATCGAAATTTT
AATACTTCTTTNNNNNNNNNNNNNNNNNNNNNNNNNNNNNNNNNNNNNNN
NNNNNNNNNNTCGTAAGAGTACCGGTGGCAAGGCCCCGAGGAAGCAGTTG
GCTACCAAGGCRGCTCGCAAGAGTGCCCCAGCAACTGGAGGTGTTAAGAA
ACCCCATCGTTACAGGCCTGGAACYGTMGCTCTGAGAGAAATCCGTCGTT
ACCAAAAGTCCACCGAGCTTTTGATCCGCAAGTTGCCATTCCAGCGACTT
GTCMGAGAAATCGCTCAGGACTTCAAGACTGATCTCCGATTCCAGAGCTC
TGCCGTCATGGCTCTCCAGGAAGCTAGCGAAGCCTACCTTGTTGGTCTTT
TCGAAGATACCAACCTGTGCGCCATCCACGCCAAGCGT
>Mysmena MYSM 015 MAD
--------------------------------------------------
--------------------------------------------------
--------------------------------------------------
--------------------------------------------------
--------------------------------------------------
--------------------------------------------------
--------------------------------------------------
--------------------------------------------------
--------------------------------------------------
--------------------------------------------------
--------------------------------------------------
--------------------------------------------------
--------------------------------------------------
--------------------------------------------------
--------------------------------------------------
--------------------------------------------------
----------------NNNNNNNNNNNNNNNNNNNNNNNNNNNNNNNNNN
NNNNNNNNNNNNNNNNNNNNNNNNNNNNNNNNNNNNNNNNNNNNNNNNNN
NNNNNNNNNNNNNNNNNNNNNNNNNNNNNNNNNNNNNNNNNNNNNNNNNN
NNNNNNNNNNNNNNNNNNNNNNNNNNNNNNNNNNNNNNNNNNNNNNNNNN
NNNNNNNNNNNNNNNNNNNNNNNNNNNNNNNNNNNNNNNNNNNNNNNNNN
NNNNNNNNNNNNNNNNNNNNNNNNNNNNNNNNNNNNNNNNNNNNNNNNNN
NNNNNNNNNNNNNNNNNNNNNNNNNNNNNNNNNNNNNNNNNNNNNNNNNN
NNNNNNNNNNNNNNNNNNNNNNNNNNNNNNNNNNNNNNNNNNNNNNNNNN
NNNNNNNNNNNNNNNNNNNNNNNNNNNNNNNNNNNNNNNNNNNNNNNNNN
NNNNNNNNNNNNNNNNNNNNNNNNNNNNNNNNNNNNNNNNNNNNNNNNNN
NNNNNNNNNNNNNNNNNNNNNNNNNNNNNNNNNNNNNNNNNNNNNNNNNN
NNNNNNNNNNNNNNNNNNNNNNNNNNNNNNNNNNNNNNNNNNNNNNNNNN
NNNNNNNNNNNNNNNNNNNNNNNNNNNNNNNNNNNNNNNNNNNNNNNNNN
NNNNNNNNNNNNNNNNNNNNNNNNNNNNNNNNNNNNNNNNNNNNNNNNNN
NNNNNNNNNNNNNNNNNNNNNNNNNNNNNNNNNNNNNNNNNNNNNNNNNN
NNNNNNNNNNNNNNNNNNNNNNNNNNNNNNNNNNNNNNNNNNNNNNNNNN
NNNNNNNNNNNNNNNNNNNNNNNNNNNNNNNNNNNNNNNNNNNNNNNNNN
NNNNNNNNNNNNNNNNNNNNNNNNNNNNNNNNNNNNNNNNNNNNNNNNNN
NNNNNNNNNNNNNNNNNNNNNNNNNNNNNNNNNNNNNNNNNNNNNNNNNN
NNNNNNNNNNNNNNNNNNNNNNNNNNNNNNNNNNNNNNNNNNNNNNNNNN
NNNNNNNNNNNNNNNNNNNNNNNNNNNNNNNNNNNNNNNNNNNNNNNNNN
NNNNNNNNNNNNNNNNNNNNNNNNNNNNNNNNNNNNNNNNNNNNNNNNNN
NNNNNNNNNNNNNNNNNNNNNNNNNNNNNNNNNNNNNNNNNNNNNNNNNN
TTCCGGGAAACCA-AAGCTTTTGGGTTCCGGGGGAA-GTTAAAGGAATTG
GCGGAAGGGCACCACCAGGTATGGAGCATGCGGCTTAATTTGACTCAACA
CGGGAAAACTTACCCGGCCCGGACACAGGAAGGATTGACAGATTAAGAGC
TCTTTCTTGATTCTGTGGGTG-GTGGTGCATGGCCGTTCTTAGTTGGTGG
AGCGATTTGTCTGGTTAATTCCGATAACGAACGAGACTCTAGCCTATTAA
ATAGGCG--ATCCGATCY-----YTM-----KMRKYSG--RMS-------
RTTCTTCTTAGAGGGACAAGCGGCGT-TTAGCCGCACGAGACAGACCGGG
GCCGCACGCGCGCAACATTGAAGGAATCAGCGTGTGCT-TACCCGGTCCG
ACAGGATTGGGTAACCCGTTGAACCTCCTTCGTGCTGGGGATAGATCCTT
GAAA-TTAGT-ATCTTGAACGAGGAATGCCCAGTAAGCA-CGAGTCATTA
GCTCG-TGTTGATTACGTCCCTGCCCTTTGCACACACCGCCCGTCGCTAC
TACCGATTGAATGATTAAGTGAGGTCTTCGGACTGGCGCTCGGATTGG-C
CTT------CGGGT-CGAGCCGA--AGTGCCGGAAAGATGATCAAACTTG
GTCGTTTAGAGATAGTATAAGTCGTAACAAGGTTGTCNNNNNNNNNNNNN
NNNNNNNNNNNNNNNNNNNNNNNNNNNNNNNNNNNNNNNNNNNNNNNNNN
NNNNNNNNNNNNNNNNNNNNNNNNNNNNNNNNNNNNNNNNNNNNNNNNNN
NNNNNNNNNNNNNNNNNNNNNNNNNNNNNNNNNNNNNNNNNNNNNNNNNN
NNNNNNNNNNNNNNNNNNNNNNNNNNNNNNNNNNNNNNNNNNNNNNNNNN
NNNNNNNNNNNNNNNNNNNNNNNNNNNNNNNNNNNNNNNNNNNNNNNNNN
NNNNNNNNNNNNNNNNNNNNNNNNNNNNNNNNNNNNNNNNNNNNNNNNNN
NNNNNNNNNNNNNNNNNNNNNNNNNNNNNNNNNNNNNNNNNNNNNNNNNN
NNNNNNNNNNNNNNNNNNNNNNNNNNNNNNNNNNNNNNNNNNNNNNNNNN
NNNNNNNNNNNNNNNNNNNNNNNNNNNNNNNNNNNNNNNNNNNNNNNNNN
NNNNNNNNNNNNNNNNNNNNNNNNNNNNNNNNNNNNNNNNNNNNNNNNNN
NNNNNNNNNNNNNNNNNNNNNNNNNNNNNNNNNNNNNNNNNNNNNNNNNN
NNNNNNNNNNNNNNNNNNNNNNNNNNNNNNNNNNNNNNNNNNNNNNNNNN
NNNNNNNNNNNNNNNNNNNNNNNNNNNNNNNNNNNNNNNNNNNNNNNNNN
NNNNNNNNNNNNNNNNNNNNNNNNNNNNNNNNNNNNNNNNNNNNNNNNNN
NNNNNNNNNNNNNNNNNNNNNNNNNNNNNNNNNNNNNNNNNNNNNNNNNN
NNNNNNNNNNNNNNNNNNNNNNNNNNNNNNNNNNNNNNNNNNNNNNNNNN
NNNNNNNNNNNNNNNNNNNNNNNNNNNNNNNNNNNNNNNNNNNNNNNNNN
NNNNNNNNNNNNNNNNNNNNNNNNNNNNNNNNNNNNNNNNNNNNNNNNNN
NNNNNNNNNNNNNNNNNNNNNNNNNNNNNNNNNNNNNNNNNNNNNNNNNN
NNNNNNNNNNNNNNNNNNNNNNNNNNNNNNNNNNNNNNNNNNNNNNNNNN
NNNNNNNNNNNNNNNNNNNNNNNNNNNNNNNNNNNNNNNNNNNNNNNNNN
NNNNNNNNNNNNNNNNNNNNNNNNNNNNNNNNNNNNNNNNNNNNNNNNNN
NNNNNNNNNNNNNNNNNNNNNNNNNNNNNNNNNNNNNNNNNNNNNNNNNN
NNNNNNNNNNNNNNNNNNNNNNNNNNNNNNNNNNNNNNNNNNNNNNNNNN
NNNNNNNNNNNNNNNNNNNNNNNNNNNCGGAGTCTGAGCACACACGTTGG
CACCCGAAAGATGGTGAACTATACCTGGACAGGACGAGGCCAGAGGATAC
TCTGGTGGAGGTCCGCAGCGNNNNNNNNNNNNNNNNNNNNNNNNNNNNNN
NNNNNNNNNNNNNNNNNNNNNNNNNNNNNNNNNNNNNNNNNNNNNNNNNN
NNNNNNNNNNNNNNNNNNNNNNNNNNNNNNNNNNNNNNNNNNNNNNNNNN
NNNNNNNNNNNNNNNNNNNNNNNNNNNNNNNNNNNNNNNNNNNNNNNNNN
NNNNNNNNNNNNNNNNNNNNNNNNNNNNNNNNNNNNNNNNNNNNNNNNNN
NNNNNNNNNNNNNNNNNNNNNNNNNNNNNNNNNNNNNNNNNNNNNNNNNN
NNNNNNNNNNNNNNNNNNNNNNNNNNNNNNNNNNNNNNNNNNNNNNNNNN
NNNNNNNNNNNNNNNNNNNNNNNNNNNNNNNNNNNNNNNNNNNNNNNNNN
NNNNNNNNNNNNNNNNNNNNNNNNNNNNNNNNNNNNNNNNNNNNNNNNNN
NNNNNNNNNNNNNNNNNNNNNNNNNNNNNNNNNNNNNNNNNNNNNNNNNN
NNNNNNNNNNNNNNNNNNNNNNNNNNNNNNNNNNNNNNNNNNNNNNNNNN
NNNNNNNNNNNNNNNNNNNNNNNNNNNNNNNNNNNNNNNNNNNNNNNNNN
NNNNNNNNNNNNNNNNNNNNNNNNNNNNNNNNNNNNNNNNNNNNNNNNNN
NNNNNNNNNNNNNNNNNNNNNNNNNNNNNNNNNNNNNNNNNNNNNNNNNN
NNNNNNNNNNNNNNNNNNNNNNNNNNNNNNNNNNNNNNNNNNNNNNNNNN
NNNNNNNNNNNNNNNNNNNNNNNNNNNNNNNNNNNNNNNNNNNNNNNNNN
NNNNNNNNNNNNNNNNNNNNNNNNNNNNNNNNNNNNNNNNNNNNNNNNNN
NNNNNNNNNNNNNNNNNNNNNNNNNNNNNNNNNNNNNNNNNNNNNNNNNN
NNNNNNNNNNNNNNNNNNNNNNNNNNNNNNNNNNNNNNNNNNNNNNNNNN
NNNNNNNNNNNNNNNNNNNNNNNNNNNNNNNNNNNNNNNNNNNNNNNNNN
NNNNNNNNNNNNNNNNNNNNNNNNNNNNNNNNNNNNNNNNNNNNNNNNNN
NNNNNNNNNNNNNNNNNNNNNNNNNNNNNNNNNNNNNNNNNNNNNNNNNN
NNACCTTTATATTTAATTTTTGGGGCATGGGCTGCTATAGTTGGGACTGC
AATAAGTGTGTTGATTCGGACCGAATTAGGTCAAATAGGGAGATTAATAG
GGGATGATCAACTATATAATGTTATTGTAMCGGCACATGCTTTTATTATA
ATTTTTTTTATGGTAATACCTGTTTTAATTGGGGGGTTCGGGAATTGACT
TGTACCTTTAATATTAGGGGCCCCGGATATGSCCTTCCCTCGTATAAATA
ACTTAARATTTTGATTGTTACCCCCTTCTTTAATATTATTGTTTGTTTCT
TCTATAGTGGAAATAGGAGTTGGGGCAGGATGAACAGTGTATCCTCCTTT
AGCTTCTTTAGAGGGGCATTCRGGGAGCTCAGTTGATTTTGCTATCTTTT
CTTTACATTTAGCGGGGGCTTCTTCTATTATAGGGGCTATTAACTTTATT
TCTACAATTATTAATATACGAGGATATGGAATGAGCATAGATAAGGTACC
TTTGTTTGTCTGGYCTGTTTTGATTACTGCAATTTTGTTGCTATTATCTT
TACCGGTTYTTGCAGGAGCAATTACTATACTATTAACGGATCGAAATTTT
AATACTTCTTTTTTTGACCCTTCGGGAGGAGGGGATCCTATTCTATTTCA
ACACTTGTTT----------------------------------------
--------------------------------------------------
--------------------------------------------------
--------------------------------------------------
--------------------------------------------------
--------------------------------------------------
--------------------------------------
>Maymena MYSM 016 ARG
--------------------------------------------------
--------------------------------------------------
--------------------------------------------------
--------------------------------------------------
--------------------------------------------------
--------------------------------------------------
--------------------------------------------------
--------------------------------------------------
--------------------------------------------------
--------------------------------------------------
--------------------------------------------------
--------------------------------------------------
--------------------------------------------------
--------------------------------------------------
--------------------------------------------------
--------------------------------------------------
----------------NNNNNNNNNNNNNNNNNNNNNNNNNNNNNNNNNN
NNNNNNNNNNNNNNNNNNNNNNNNNNNNNNNNNNNNNNNNNNNNNNNNNN
NNNNNNNNNNNNNNNNNNNNNNNNNNNNNNNNNNNNNNNNNNNNNNNNNN
NNNNNNNNNNNNNNNNNNNNNNNNNNNNNNNNNNNNNNNNNNNNNNNNNN
NNNNNNNNNNNNNNNNNNNNNNNNNNNNNNNNNNNNNNNNNNNNNNNNNN
NNNNNNNNNNNNNNNNNNNNNNNNNNNNNNNNNNNNNNNNNNNNNNNNNN
NNNNNNNNNNNNNNNNNNNNNNNNNNNNNNNNNNNNNNNNNNNNNNNNNN
NNNNNNNNNNNNNNNNNNNNNNNNNNNNNNNNNNNNNNNNNNNNNNNNNN
NNNNNNNNNNNNNNNNNNNNNNNNNNNNNNNNNNNNNNNNNNNNNNNNNN
NNNNNNNNNNNNNNNNNNNNNNNNNNNNNNNNNNNNNNNNNNNNNNNNNN
NNNNNNNNNNNNNNNNNNNNNNNNNNNNNNNNNNNNNNNNNNNNNNNNNN
NNNNNNNNNNNNNNNNNNNNNNNNNNNNNNNNNNNNNNNNNNNNNNNNNN
NNNNNNNNNNNNNNNNNNNNNNNNNNNNNNNNNNNNNNNNNNNNNNNNNN
NNNNNNNNNNNNNNNNNNNNNNNNNNNNNNNNNNNNNNNNNNNNNNNNNN
NNNNNNNNNNNNNNNNNNNNNNNNNNNNNNNNNNNNNNNNNNNNNNNNNN
NNNNNNNNNNNNNNNNNNNNNNNNNNNNNNNNNNNNNNNNNNNNNNNNNN
NNNNNNNNNNNNNNNNNNNNNNNNNNNNNNNNNNNNNNNNNNNNNNNNNN
NNNNNNNNNNNNNNNNNNNNNNNNNNNNNNNNNNNNNNNNNNNNNNNNNN
NNNNNNNNNNNNNNNNNNNNNNNNNNNNNNNNNNNNNNNNNNNNNNNNNN
NNNNNNNNNNNNNNNNNNNNNNNNNNNNNNNNNNNNNNNNNNNNNNNNNN
NNNNNNNNNNNNNNNNNNNTGTTTCCATTAATCAAGAACGAAAGTTAGAT
GATCGAAGGCGATCAGATACCGCCCTAGTTCTAACTATAAACGATGCCAG
CCAGCGATCGGGCTGTGTTCC-T------CAAAT-GACACGTCCGGCAGC
TTCAGGGAAACCA-AAGCTTTTGGGTTCCGGGGGAA-GTTAAAGGAATTG
ACGGAGGGGCA-CACAAGGATTGGAGCCTGCGGCTTAATTTGACTCAACA
CGCGAAAGCTTATCCGGTCCGGACACAGTAAGGATTGACAGATTAAGAGC
TCTTTCTTGATTTTGTGGATG-GTGGTGCATGGCCGCTCTCAGTTGGTGG
AGTGATTTGTCTGATTAATTTCGATAACGATCGAGACTCTAGCCTGTTAA
GTAGCCG--GTCCGATCA-----GTT-----TAGTCGG--CCG------T
ATTCTTCTTAGAGGGACAAACGGCAT-TGAGCCGTACGAGAGGGACCGGA
GCCGCACGCGCGCTACAATGAAGGACGCAGCGTGTAAA-TTCCCTGTCCG
ACAGGACTGGGTAACCCGATGAATTTCCTTCGTGCTGGGGATTGCGAAGT
GTAA-TTACT-CGCATGAACGAGGAATTCCTAGTAAGCG-TGAATCATTA
ATTCG-CGTTGACTTGGTCCCTGCCCCTTGTACACACCGCCCGTCGCTAC
AGTCGATTGAATGATGGAGTGAGGGCTTCGGATTGGCGCCCGGACTGG-T
TCT------AGGAT-TGGGCCGG--AGCGTTGAAAAGATNNNNNNNNNNN
NNNNNNNNNNNNNNNNNNNNNNNNNNNNNNNNNNNNNNNNNNNNNNNNNN
NNNNNNNNNNNNNNNNNNNNNNNNNNNNNNNNNNNNNNNNNNNNNNNNNN
NNNNNNNNNNNNNNNNNNNNNNNNNNNNNNNNNNNNNNNNNNNNNNNNNN
NNNNNNNNNNNNNNNNNNNNNNNNNNNNNNNNNNNNNNNNNNNNNNNNNN
NNNNNNNNNNNNNNNNNNNNNNNNNNNNNNNNNNNNNNNNNNNNNNNNNN
NNNNNNNNNNNNNNNNNNNNNNNNNNNNNNNNNNNNNNNNNNNNNNNNNN
NNNNNNNNNNNNNNNNNNNNNNNNNNNNNNNNNNNNNNNNNNNNNNNNNN
NNNNNNNNNNNNNNTTTGAAGAGAGAGTTCAATAGTACGTGAAACTGCTT
AGAGGTAATTGGGTGGGCCCTCGAAATCCTG-GGGCG-A-GGTTATTCAG
--TGACTG-----GTCCTACGCGCGTCGTGGTC---GTTCCCC-------
------------------------CTAAAA----------------AGGG
CGCGATCGCGGTGTGTCGGAGGCT------CCGGCTACGC-ATTTGA--T
--CTCGCTCGAAA-GGACGCCGCAACCGGTTGA-GTGTCGGCCTTAA---
--GGGCGGG-ACCTGG----------AAGGTGGCCGTCGG----------
---CATCCCCTCGTGGGGCGTCGG-----------------------CGG
TGT--TACAGCCAGTT-----CGCCGCACGGCGCGTC-------------
--------GCTCGACCGTGGTTCT--------GTCGGGCCCTTAT---TG
GGGTCCCGTCGTCTCCCTT----------------------------TGA
------GTGCGGGGGTAGGATGGCACGGGTGCGC-GGCTTCCACTCCCTG
GCTCACGTACT----CGAGGTCGTGGCCG---------GGAG--------
-----TGCCGTGTATCTGATAGCTGCCTG--CCT--G---TCCGTAT--G
GG-ACTGGACGTTCGTGGCGAGTAGATCGGTCACCCACCCTTCCCCCAAG
GAGTCTAACATGTGTGCGAGTCAATGGGACTTGTTTATGCCTAAAGGCGC
AATGAAGGTGAAGTCCGGGGTGAGC-----TCCCGGACA-AGTCGCGATC
CCTG---CCCCTC-----GTGGGTGGGGCGCAGCGGCGGCCCGTTCT--G
T-----CCGATT-TA---TCGGTGGAGCGGAGTCTGAGCACATACGTTGG
GACCCGAAAGTTGGTGAACTATGCCCAGGCAGGATGAAGTCAGAGGAAAC
TCTGATGGAGGTCCGCAGCGGTTCTGACGTGCAAATCGATCGTCAGATCC
AGGTATAGGGGCGAAAGGCTAATCGAACCAACTANNNNNNNNNNNNNNNN
NNNNNNNNNNNNNNNNNNNNNNNNNNNNNNNNNNNNNNNNNNNNNNNNNN
NNNNNNNNNNNNNNNNNNNNNNNNNNNNNNNNNNNNNNNNNNNNNNNNNN
NNNNNNNNNNNNNNNNNNNNNNNNNNNNNNNNNNNNNNNNNNNNNNNNNN
NNNNNNNNNNNNNNNNNNNNNNNNNNNNNNNNNNNNNNNNNNNNNNNNNN
NNNNNNNNNNNNNNNNNNNNNNNNNNNNNNNNNNNNNNNNNNNNNNNNNN
NNNNNNNNNNNNNNNNNNNNNNNNNNNNNNNNNNNNNNNNNNNNNNNNNN
NNNNNNNNNNNNNNNNNNNNNNNNNNNNNNNNNNNNNNNNNNNNNNNNNN
NNNNNNNNNNNNNNNNNNNNNNNNNNNNNNNNNNNNNNNNNNNNNNNNNN
NNNNNNNNNNNNNNNNNNNNNNNNNNNNNNNNNNNNNNNNNNNNNNNNNN
NNNNNNNNNNNNNNNNNNNNNNNNNNNNNNNNNNNNNNNNNNNNNNNNNN
NNNNNNNNNNNNNNNNNNNNNNNNNNNNNNNNNNNNNNNNNNNNNNNNNN
NNNNNNNNNNNNNNNNNNNNNNNNNNNNNNNNNNNNNNNNNNNNNNNNNN
NNNNNNNNNNNNNNNNNNNNNNNNNNNNNNNNNNNNNNNNNNNNNNNNNN
NNNNNNNNNNNNNNNNNNNNNNNNNNNNNNNNNNNNNNNNNNNNNNNNNN
NNNNNNNNNNNNNNNNNNNNNNNNNNNNNNNNNNNNNNNNNNNNNNNNNN
NNNNNNNNNNNNNNNNNNNNNNNNNNNNNNNNNNNNNNNNNNNNNNNNNN
NNNNNNNNNNNNNNNNNNNNNNNNNNNNNNNNNNNNNNNNNNNNNNNNNN
NNNNNNNNNNNNNNNNNNNNNNNNNNNNNNNNNNNNNNNNNNNNNNNNNN
NNNNNNNNNNNNNNNNNNNNNNNNNNNNNNNNNNNNNNNNNNNNNNNNNN
NNNNNNNNNNNNNNNNNNNNNNNNNNNNNNNNNNNNNNNNNNNNNNNNNN
NN------------------------------------------------
--------------------------------------------------
--------------------------------------------------
--------------------------------------------------
--------------------------------------------------
--------------------------------------------------
--------------------------------------------------
--------------------------------------------------
--------------------------------------------------
--------------------------------------------------
--------------------------------------------------
--------------------------------------------------
--------------------------------------------------
----------TCGTAAGAGTACCGGAGGAAAAGCYCCCAGGAAGCAGCTC
GCCACTAAGGCTGCGCGTAAATCTGCACCCGCCACCGGTGGCGTGAAAAA
GCCCCATCGTTACAGGCCCGGTACAGTAGCTCTCCGAGAAATTCGTCGTT
ATCAGAAATCTACCGAGCTCCTGATCAGAAAATTGCCCTTCCAGCGCTTG
GTGAGAGAAATCGCWCAGGACTTCAAAACTGATCTCCGCTTCCAGAGTTC
TGCCGTTATGGCGCTTCAGGAAGCCAGCGAAGCTTATTTGGTTGGATTGT
TCGAAGATACCAACTTGTGCGCTATTCACGCCAAGCGT
>Mysmena MYSM 018 MAD
--------------------------------------------------
--------------------------------------------------
--------------------------------------------------
--------------------------------------------------
--------------------------------------------------
--------------------------------------------------
--------------------------------------------------
--------------------------------------------------
--------------------------------------------------
--------------------------------------------------
--------------------------------------------------
--------------------------------------------------
--------------------------------------------------
--------------------------------------------------
--------------------------------------------------
--------------------------------------------------
----------------NNNNNNNNNNNNNNNNNNNNNNNNNNNNNNNNNN
NNNNNNNNNNNNNNNNNNNNNNNNNNNNNNNNNNNNNNNNNNNNNNNNNN
NNNNNNNNNNNNNNNNNNNNNNNNNNNNNNNNNNNNNNNNNNNNNNNNNN
NNNNNNNNNNNNNNNNNNNNNNNNNNNNNNNNNNNNNNNNNNNNNNNNNN
NNNNNNNNNNNNNNNNNNNNNNNNNNNNNNNNNNNNNNNNNNNNNNNNNN
NNNNNNNNNNNNNNNNNNNNNNNNNNNNNNNNNNNNNNNNNNNNNNNNNN
NNNNNNNNNNNNNNNNNNNNNNNNNNNNNNNNNNNNNNNNNNNNNNNNNN
NNNNNNNNNNNNNNNNNNNNNNNNNNNNNNNNNNNNNNNNNNNNNNNNNN
NNNNNNNNNNNNNNNNNNNNNNNNNNNNNNNNNNNNNNNNNNNNNNNNNN
NNNNNNNNNNNNNNNNNNNNNNNNNNNNNNNNNNNNNNNNNNNNNNNNNN
NNNNNNNNNNNNNNNNNNNNNNNNNNNNNNNNNNNNNNNNNNNNNNNNNN
NNNNNNNNNNNNNNNNNNNNNNNNNNNNNNNNNNNNNNNNNNNNNNNNNN
NNNNNNNNNNNNNNNNNNNNNNNNNNNNNNNNNNNNNNNNNNNNNNNNNN
NNNNNNNNNNNNNNNNNNNNNNNNNNNNNNNNNNNNNNNNNNNNNNNNNN
NNNNNNNNNNNNNNNNNNNNNNNNNNNNNNNNNNNNNNNNNNNNNNNNNN
NNNNNNNNNNNNNNNNNNNNNNNNNNNNNNNNNNNNNNNNNNNNNNNNNN
NNNNNNNNNNNNNNNNNNNNNNNNNNNNNNNNNNNNNNNNNNNNNNNNNN
NNNNNNNNNNNNNNNNNNNNNNNNNNNNNNNNNNNNNNNNNNNNNNNNNN
NNNNNNNNNNNNNNNNNNNNNNNNNNNNNNNNNNNNNNNNNNNNNNNNNN
NNNNNNNNNNNNNNNNNNNNNNNNNNNNNNNNNNNNNNNNNNNNNNNNNN
NNNNNNNNNNNNNNNNNNNNNNNNNNNNNNNNNNNNNNNNNNNNNNNNAG
GTTCGAAGGCGATCAGATACCGCCCTAGTTCTAACCATAAACGATGCCAG
CCAGCGATCCGTCTGTGTTCC-T------CAAAT-GACACGACGGGCAGC
TTCCGGGAAACCA-AAGCTTTTGGGTTCCGGGGGAA-GTTAAAGGAATTG
GCGGAAGGGCACCACCAGGAATGGGGCCTGCGGCTTAATTTGACTCAACA
CGGGAAAACTTACCCGGCCCGGACACAGGAAGGATTGACAGATTAAGAGC
TCTTTCTTGATTCTGTGGGTG-GTGGTGCATGGCCGTTCTTAGTTGGTGG
AGCGATTTGTCTGGTTAATTCCGATAACGAACGAGACTCTAGCCTATTAA
ATAGCCG--TTCCGATCC-----TTT-----GAGTCGG--ACG-------
-TTCTTCTTAGAGGGACAAGCGGCGT-TTAGCCGCACGAGACAGACCGGG
GCCGCACGCGCGCCACATTGAAGGAATCAGCGTGTGCT-TTCCCGGTCCG
ACAGGATTGGGTAACCCGTTGAACCTCCTTCGTGCTGGGGATAGAACCTT
GTAA-TTAGT--TCTTGAACGAGGAATTCCCAGTAAGCA-CGAGTCATCA
GCTCG-TGTTGATTACGTCCCTGCCCTTTGCACACACCGCCCGTCGCTAC
TACCGATTGAATGATTAAGTGAGGTCTTCGGACTGGCGCTCGGATTGGCC
CCC------CGGGT-CGAGCCGA--AGTGCCGGAAAGATGACCAAACTTG
ATCACTTAGAGATAGTAAAAGTCGTAACAAGGTTTCCNNNNNNNNNNNNN
NNNNNNNNNNNNNNNNNNNNNNNNNNNNNNNNNNNNNNNNNNNNNNNNNN
NNNNNNNNNNNNNNNNNNNNNNNNNNNNNNNNNNNNNNNNNNNNNNNNNN
NNNNNNNNNNNNNNNNNNNNNNNNNNNNNNNNNNNNNNNNNNNNNNNNNN
NNNNNNNNNNNNNNNNNNNNNNNNNNNNNNNNNNNNNNNNNNNNNNNNNN
NNNNNNNNNNNNNNNNNNNNNNNNNNNNNNNNNNNNNNNNNNNNNNNNNN
NNNNNNNNNNNNNNNNNNNNNNNNNNNNNNNNNNNNNNNNNNNNNNNNNN
NNNNNNNNNNNNNNNNNNNNNNNNNNNNNNNNNNNNNNNNNNNNNNNNNN
NNNNNNNNNNNNNNNNNNNNNNNNNNNNNNNNNNNNNNNNNNNNNNNNNN
NNNNNNNNNNNNNNNNNNNNNNNNNNNNNNNNNNNNNNNNNNNNNNNNNN
NNNNNNNNNNNNNNNNNNNNNNNNNNNNNNNNNNNNNNNNNNNNNNNNNN
NNNNNNNNNNNNNNNNNNNNNNNNNNNNNNNNNNNNNNNNNNNNNNNNNN
NNNNNNNNNNNNNNNNNNNNNNNNNNNNNNNNNNNNNNNNNNNNNNNNNN
NNNNNNNNNNNNNNNNNNNNNNNNNNNNNNNNNNNNNNNNNNNNNNNNNN
NNNNNNNNNNNNNNNNNNNNNNNNNNNNNNNNNNNNNNNNNNNNNNNNNN
NNNNNNNNNNNNNNNNNNNNNNNNNNNNNNNNNNNNNNNNNNNNNNNNNN
NNNNNNNNNNNNNNNNNNNNNNNNNNNNNNNNNNNNNNNNNNNNNNNNNN
NNNNNNNNNNNNNNNNNNNNNNNNNNNNNNNNNNNNNNNNNNNNNNNNNN
NNNNNNNNNNNNNNNNNNNNNNNNNNNNNNNNNNNNNNNNNNNNNNNNNN
NNNNNNNNNNNNNNNNNNNNNNNNNNNNNNNNNNNNNNNNNNNNNNNNNN
NNNNNNNNNNNNNNNNNNNNNNNNNNNNNNNNNNNNNNNNNNNNNNNNNN
NNNNNNNNNNNNNNNNNNNNNNNNNNNNNNNNNNNNNNNNNNNNNCCAAG
GAGTCTAACATGTGTGCGAGTCAGTGGGACTTGAATAAGCCCAGAGGCGA
AATGAAAGCAAAGACCGGG---AGATC---TCCCGGTCG-AGTCGAGATC
CCTG-T-CCCTTC-----GTGGATGGGGCGCATCGGCGACCCGTCCC--G
T-----CCGATT-CAT--TCGGTGGGGCGGAGTTTGAGCACACACGTTGG
GACCCGAAAGATGGTGAACTATACCTGGACAGGACGAAGCCAGAGGAAAC
TCTGGTGGAGGTCCGCAGCGGTTCTGACGTGCAAATCGATCGTCAGATCC
GGGTCTAGGGGCGAAAGACTAATCGAACCATCTANNNNNNNNNNNNNNNN
NNNNNNNNNNNNNNNNNNNNNNNNNNNNNNNNNNNNNNNNNNNNNNNNNN
NNNNNNNNNNNNNNNNNNNNNNNNNNNNNNNNNNNNNNNNNNNNNNNNNN
NNNNNNNNNNNNNNNNNNNNNNNNNNNNNNNNNNNNNNNNNNNNNNNNNN
NNNNNNNNNNNNNNNNNNNNNNNNNNNNNNNNNNNNNNNNNNNNNNNNNN
NNNNNNNNNNNNNNNNNNNNNNNNNNNNNNNNNNNNNNNNNNNNNNNNNN
NNNNNNNNNNNNNNNNNNNNNNNNNNNNNNNNNNNNNNNNNNNNNNNNNN
NNNNNNNNNNNNNNNNNNNNNNNNNNNNNNNNNNNNNNNNNNNNNNNNNN
NNNNNNNNNNNNNNNNNNNNNNNNNNNNNNNNNNNNNNNNNNNNNNNNNN
NNNNNNNNNNNNNNNNNNNNNNNNNNNNNNNNNNNNNNNNNNNNNNNNNN
NNNNNNNNNNNNNNNNNNNNNNNNNNNNNNNNNNNNNNNNNNNNNNNNNN
NNNNNNNNNNNNNNNNNNNNNNNNNNNNNNNNNNNNNNNNNNNNNNNNNN
NNNNNNNNNNNNNNNNNNNNNNNNNNNNNNNNNNNNNNNNNNNNNNNNNN
NNNNNNNNNNNNNNNNNNNNNNNNNNNNNNNNNNNNNNNNNNNNNNNNNN
NNNNNNNNNNNNNNNNNNNNNNNNNNNNNNNNNNNNNNNNNNNNNNNNNN
NNNNNNNNNNNNNNNNNNNNNNNNNNNNNNNNNNNNNNNNNNNNNNNNNN
NNNNNNNNNNNNNNNNNNNNNNNNNNNNNNNNNNNNNNNNNNNNNNNNNN
NNNNNNNNNNNNNNNNNNNNNNNNNNNNNNNNNNNNNNNNNNNNNNNNNN
NNNNNNNNNNNNNNNNNNNNNNNNNNNNNNNNNNNNNNNNNNNNNNNNNN
NNNNNNNNNNNNNNNNNNNNNNNNNNNNNNNNNNNNNNNNNNNNNNNNNN
NNNNNNNNNNNNNNNNNNNNNNNNNNNNNNNNNNNNNNNNNNNNNNNNNN
NN------------------------------------------------
--------------------------------------------------
--------------------------------------------------
--------------------------------------------------
--------------------------------------------------
--------------------------------------------------
--------------------------------------------------
--------------------------------------------------
--------------------------------------------------
--------------------------------------------------
--------------------------------------------------
--------------------------------------------------
--------------------------------------------------
----------CCGAAAATCCACCGGTGGCAAGGCCCCGAGGAAGCAGTTG
GCAACCAAGGCTGCTCGCAAGAGCGCCCCTGCAACTGGAGGAGTTAAGAA
ACCCCATCGTTACAGGCCTGGAACCGTCGCTCTGAGAGAGATCCGTCGTT
ACCAGAAATCTACCGAGCTCCTGATCCGCAAGCTCCCCTTCCAACGTCTG
GTCAGGGAAATCGCCCAGGACTTCAAAACYGATCTCCGGTTCCAGAGCTC
TGCCGTCATGGCTCTCCAGGAAGCTAGCGAAGCTTACCTCGTCGGTCTCT
TCGAAGACACCAACTTGTGCGCTATTCACGCCAAGCGT
>MYSM 019 MAD
--------------------------------------------------
--------------------------------------------------
--------------------------------------------------
--------------------------------------------------
--------------------------------------------------
--------------------------------------------------
--------------------------------------------------
--------------------------------------------------
--------------------------------------------------
--------------------------------------------------
--------------------------------------------------
--------------------------------------------------
--------------------------------------------------
--------------------------------------------------
--------------------------------------------------
--------------------------------------------------
----------------NNNNNNNNNNNNNNNNNNNNNNNNNNNNNNNNNN
NNNNNNNNNNNNNNNNNNNNNNNNNNNNNNNNNNNNNNNNNNNNNNNNNN
NNNNNNNNNNNNNNNNNNNNNNNNNNNNNNNNNNNNNNNNNNNNNNNNNN
NNNNNNNNNNNNNNNNNNNNNNNNNNNNNNNNNNNNNNNNNNNNNNNNNN
NNNNNNNNNNNNNNNNNNNNNNNNNNNNNNNNNNNNNNNNNNNNNNNNNN
NNNNNNNNNNNNNNNNNNNNNNNNNNNNNNNNNNNNNNNNNNNNNNNNNN
NNNNNNNNNNNNNNNNNNNNNNNNNNNNNNNNNNNNNNNNNNNNNNNNNN
NNNNNNNNNNNNNNNNNNNNNNNNNNNNNNNNNNNNNNNNNNNNNNNNNN
NNNNNNNNNNNNNNNNNNNNNNNNNNNNNNNNNNNNNNNNNNNNNNNNNN
NNNNNNNNNNNNNNNNNNNNNNNNNNNNNNNNNNNNNNNNNNNNNNNNNN
NNNNNNNNNNNNNNNNNNNNNNNNNNNNNNNNNNNNNNNNNNNNNNNNNN
NNNNNNNNNNNNNNNNNNNNNNNNNNNNNNNNNNNNNNNNNNNNNNNNNN
NNNNNNNNNNNNNNNNNNNNNNNNNNNNNNNNNNNNNNNNNNNNNNNNNN
NNNNNNNNNNNNNNNNNNNNNNNNNNNNNNNNNNNNNNNNNNNNNNNNNN
NNNNNNNNNNNNNNNNNNNNNNNNNNNNNNNNNNNNNNNNNNNNNNNNNN
NNNNNNNNNNNNNNNNNNNNNNNNNNNNNNNNNNNNNNNNNNNNNNNNNN
NNNNNNNNNNNNNNNNNNNNNNNNNNNNNNNNNNNNNNNNNNNNNNNNNN
NNNNNNNNNNNNNNNNNNNNNNNNNNNNNNNNNNNNNNNNNNNNNNNNNN
NNNNNNNNNNNNNNNNNNNNNNNNNNNNNNNNNNNNNNNNNNNNNNNNNN
NNNNNNNNNNNNNNNNNNNNNNNNNNNNNNNNNNNNNNNNNNNNNNNNNN
NNNNNNNNNNNNNNNNNNNNNNNNNNNNNNNNNNNNNNNNNNNNNNNNNN
NNNNNNNNNNNNNNNNNNNNNNNNNNNNNNNNNNNNNNNNNNNNNNNNNN
NNNNNNNNNNNNNNNNNNNNNNNNNNNNNNNNNNNNNNNNNNNNNNNNNN
TTCCGGGAAACCA-AAGCTTTTGGGTTCCGGGGGAA-GTTAAAGGAATTG
GCGGAAGGGCACCACCAGGAATGGGGCCTGCGGCTTAATTTGACTCAACA
CGGGAAAACTTACCCGGCCCGGACACAGGAAGGATTGACAGATTAAGAGC
TCTTTCTTGATTCTGTGGGTG-GTGGTGCATGGCCGTTCTTAGTTGGTGG
AGCGATTTGTCTGGTTAATTCCGATAACGAACGAGACTCTAGCCTACTAA
ATAGACG--TTCCGATCC-----CTA----TCAGTCGG--ACG-------
-TTCTTCTTANAGGGACAAGCGGCGT-TTAGCCGCACGAGACAGANNNNN
NNNNNNNNNNNNNNNNNNNNNNNNNNNNNNNNNNNNNNNNNNNNNNNNNN
NNNNNNNNNNNNNNNNNNNNNNNNNNNNNNNNNNNNNNNNNNNNNNNNNN
NNNNNNNNNNNNNNNNNNNNNNNNNNNNNNNNNNNNNNNNNNNNNNNNNN
NNNNNNNNNNNNNNNNNNNNNNNNNNNNNNNNNNNNNNNNNNNNNNNNNN
NNNNNNNNNNNNNNNNNNNNNNNNNNNNNNNNNNNNNNNNNNNNNNNNNN
NNNNNNNNNNNNNNNNNNNNNNNNNNNNNNNNNNNNNNNNNNNNNNNNNN
NNNNNNNNNNNNNNNNNNNNNNNNNNNNNNNNNNNNNNNNNNNNNNNNNN
NNNNNNNNNNNNNNNNNNNNNNNNNNNNNNNNNNNNNNNNNNNNNNNNNN
NNNNNNNNNNNNNNNNNNNNNNNNNNNNNNNNNNNNNNNNNNNNNNNNNN
NNNNNNNNNNNNNNNNNNNNNNNNNNNNNNNNNNNNNNNNNNNNNNNNNN
NNNNNNNNNNNNNNNNNNNNNNNNNNNNNNNNNNNNNNNNNNNNNNNNNN
NNNNNNNNNNNNNNNNNNNNNNNNNNNNNNNNNNNNNNNNNNNNNNNNNN
NNNNNNNNNNNNNNNNNNNNNNNNNNNNNNNNNNNNNNNNNNNNNNNNNN
NNNNNNNNNNNNNNNNNNNNNNNNNNNNNNNNNNNNNNNNNNNNNNNNNN
NNNNNNNNNNNNNNNNNNNNNNNNNNNNNNNNNNNNNNNNNNNNNNNNNN
NNNNNNNNNNNNNNNNNNNNNNNNNNNNNNNNNNNNNNNNNNNNNNNNNN
NNNNNNNNNNNNNNNNNNNNNNNNNNNNNNNNNNNNNNNNNNNNNNNNNN
NNNNNNNNNNNNNNNNNNNNNNNNNNNNNNNNNNNNNNNNNNNNNNNNNN
NNNNNNNNNNNNNNNNNNNNNNNNNNNNNNNNNNNNNNNNNNNNNNNNNN
NNNNNNNNNNNNNNNNNNNNNNNNNNNNNNNNNNNNNNNNNNNNNNNNNN
NNNNNNNNNNNNNNNNNNNNNNNNNNNNNNNNNNNNNNNNNNNNNNNNNN
NNNNNNNNNNNNNNNNNNNNNNNNNNNNNNNNNNNNNNNNNNNNNNNNNN
NNNNNNNNNNNNNNNNNNNNNNNNNNNNNNNNNNNNNNNNNNNNNNNNNN
NNNNNNNNNNNNNNNNNNNNNNNNNNNNNNNNNNNNNNNNNNNNNNNNNN
NNNNNNNNNNNNNNNNNNNNNNNNNNNNNNNNNNNNNNNNNNNNNNNNNN
NNNNNNNNNNNNNNNNNNNNNNNNNNNNNNNNNNNNNNNNNNNNNNNNNN
NNNNNNNNNNNNNNNNNNNNNNNNNNNNNNNNNNNNNNNNNNNNNNNNNN
NNNNNNNNNNNNNNNNNNNNNNNNNNNNNNNNNNNNNNNNNNNNNCCAAG
GAGTCTAACATGTGTGCAAGTCAGTGGGACTCGAATAAGCCCAGAGGCGA
AATGAAAGCAAAGACCGCGG--AGATC---TCCCGGTCG-AGTCGTGATC
CCTG-T-TCCTCC-----GTGAACGGGGCGCAACGGCGACCCGTCCC--G
T-----CCGATT-CAT--TCGGTGGGGCGGAGTTTGAGCACACACGTTGG
GACCCGAAAGATGGTGAACTATACCTGGACAGGACGAAGCCAGAGGAAAC
TCTGGTGGAGGTCCGCAGCGGTTCTGACGTGCAAATCGATCGTCAGATCC
GGGTCTAGGGGCGAAAGACTAATCGAACCATCTANNNNNNNNNNNNNNNN
NNNNNNNNNNNNNNNNNNNNNNNNNNNNNNNNNNNNNNNNNNNNNNNNNN
NNNNNNNNNNNNNNNNNNNNNNNNNNNNNNNNNNNNNNNNNNNNNNNNNN
NNNNNNNNNNNNNNNNNNNNNNNNNNNNNNNNNNNNNNNNNNNNNNNNNN
NNNNNNNNNNNNNNNNNNNNNNNNNNNNNNNNNNNNNNNNNNNNNNNNNN
NNNNNNNNNNNNNNNNNNNNNNNNNNNNNNNNNNNNNNNNNNNNNNNNNN
NNNNNNNNNNNNNNNNNNNNNNNNNNNNNNNNNNNNNNNNNNNNNNNNNN
NNNNNNNNNNNNNNNNNNNNNNNNNNNNNNNNNNNNNNNNNNNNNNNNNN
NNNNNNNNNNNNNNNNNNNNNNNNNNNNNNNNNNNNNNNNNNNNNNNNNN
NNNNNNNNNNNNNNNNNNNNNNNNNNNNNNNNNNNNNNNNNNNNNNNNNN
NNNNNNNNNNNNNNNNNNNNNNNNNNNNNNNNNNNNNNNNNNNNNNNNNN
NNNNNNNNNNNNNNNNNNNNNNNNNNNNNNNNNNNNNNNNNNNNNNNNNN
NNNNNNNNNNNNNNNNNNNNNNNNNNNNNNNNNNNNNNNNNNNNNNNNNN
NNNNNNNNNNNNNNNNNNNNNNNNNNNNNNNNNNNNNNNNNNNNNNNNNN
NNNNNNNNNNNNNNNNNNNNNNNNNNNNNNNNNNNNNNNNNNNNNNNNNN
NNNNNNNNNNNNNNNNNNNNNNNNNNNNNNNNNNNNNNNNNNNNNNNNNN
NNNNNNNNNNNNNNNNNNNNNNNNNNNNNNNNNNNNNNNNNNNNNNNNNN
NNNNNNNNNNNNNNNNNNNNNNNNNNNNNNNNNNNNNNNNNNNNNNNNNN
NNNNNNNNNNNNNNNNNNNNNNNNNNNNNNNNNNNNNNNNNNNNNNNNNN
NNNNNNNNNNNNNNNNNNNNNNNNNNNNNNNNNNNNNNNNNNNNNNNNNN
NNNNNNNNNNNNNNNNNNNNNNNNNNNNNNNNNNNNNNNNNNNNNNNNNN
NN------------------------------------------------
--------------------------------------------------
--------------------------------------------------
--------------------------------------------------
--------------------------------------------------
--------------------------------------------------
--------------------------------------------------
--------------------------------------------------
--------------------------------------------------
--------------------------------------------------
--------------------------------------------------
--------------------------------------------------
--------------------------------------------------
----------TCGCATGAGTACGGGGGGCAAGGCCCCGAGGAAGCAGTTG
GCGACCAAGGCAGCGCGGAAGAGCGCCCCGGCGACTGGAGGAGTCAAGAA
GCCCCATCGTTACAGGCCTGGAACCGTCGCTTTGAGGGAGATTCGTCGTT
ACCAGAAATCGACTGAGCTTTTGATCCGCAAGCTCCCGTTCCAGCGTCTT
GTCCGGGAAATCGCCCAGGATTTCAAGACCGATCTCCGATTCCAGAGCTC
TGCCGTCATGGCTCTCCAGGAAGCCAGCGAAGCTTACCTCGTCGGTCTCT
TCGAAGACACCAACTTGTGCGCCATTCACGCCAAGCGT
>MYSM 021 MAD
--------------------------------------------------
--------------------------------------------------
--------------------------------------------------
--------------------------------------------------
--------------------------------------------------
--------------------------------------------------
--------------------------------------------------
--------------------------------------------------
--------------------------------------------------
--------------------------------------------------
--------------------------------------------------
--------------------------------------------------
--------------------------------------------------
--------------------------------------------------
--------------------------------------------------
--------------------------------------------------
----------------NNNNNNNNNNNNNNNNNNNNNNNNNNNNNNNNNN
NNNNNNNNNNNNNNNNNNNNNNNNNNNNNNNNNNNNNNNNNNNNNNNNNN
NNNNNNNNNNNNNNNNNNNNNNNNNNNNNNNNNNNNNNNNNNNNNNNNNN
NNNNNNNNNNNNNNNNNNNNNNNNNNNNNNNNNNNNNNNNNNNNNNNNNN
NNNNNNNNNNNNNNNNNNNNNNNNNNNNNNNNNNNNNNNNNNNNNNNNNN
NNNNNNNNNNNNNNNNNNNNNNNNNNNNNNNNNNNNNNNNNNNNNNNNNN
NNNNNNNNNNNNNNNNNNNNNNNNNNNNNNNNNNNNNNNNNNNNNNNNNN
NNNNNNNNNNNNNNNNNNNNNNNNNNNNNNNNNNNNNNNNNNNNNNNNNN
NNNNNNNNNNNNNNNNNNNNNNNNNNNNNNNNNNNNNNNNNNNNNNNNNN
NNNNNNNNNNNNNNNNNNNNNNNNNNNNNNNNNNNNNNNNNNNNNNNNNN
NNNNNNNNNNNNNNNNNNNNNNNNNNNNNNNNNNNNNNNNNNNNNNNNNN
NNNNNNNNNNNNNNNNNNNNNNNNNNNNNNNNNNNNNNNNNNNNNNNNNN
NNNNNNNNNNNNNNNNNNNNNNNNNNNNNNNNNNNNNNNNNNNNNNNNNN
NNNNNNNNNNNNNNNNNNNNNNNNNNNNNNNNNNNNNNNNNNNNNNNNNN
NNNNNNNNNNNNNNNNNNNNNNNNNNNNNNNNNNNNNNNNNNNNNNNNNN
NNNNNNNNNNNNNNNNNNNNNNNNNNNNNNNNNNNNNNNNNNNNNNNNNN
NNNNNNNNNNNNNNNNNNNNNNNNNNNNNNNNNNNNNNNNNNNNNNNNNN
NNNNNNNNNNNNNNNNNNNNNNNNNNNNNNNNNNNNNNNNNNNNNNNNNN
NNNNNNNNNNNNNNNNNNNNNNNNNNNNNNNNNNNNNNNNNNNNNNNNNN
NNNNNNNNNNNNNNNNNNNNNNNNNNNNNNNNNNNNNNNNNNNNNNNNNN
NNNNNNNNNNNNNNNNNNNNNNNNNNNNNNNNNNNNNNNNNNNNNNNNNN
NNNNNNNNNNNNNCAGATACCGCCCTAGTTCTAACCATAAACGATGCCAG
CCAGCGATCCGTCTGTGTTCC-T------CAAAT-GACACGACGGGCAGC
TTCCGGGAAACCA-AAGCTTTTGGGTTCCGGGGGAA-GTTAAAGGAATTG
GCGGAAGGGCACCACCAGGCATGGAGCATGCGGCTTAATTTGACTCAACA
CGGGGAAACTTACCCGGCCCGGACACAGGAAGGATTGACAGATTAAGAGC
TCTTTCTTGATTCTGTGGGTG-GTGGTGCATGGCCGTTCTTAGTTGGTGG
AGCGATTTGTCTGGTCAATTCCGATAACGAACGAGACTCTAGCCTACTAA
ATAGACG--CTCCGATCC-----TTC-----GAGTCGG--ACG-------
-TTCTTCTTAGAGGGACAAGCGGCGT-TTAGCCGCACGAGACAGACCGGG
GCCGCACGCGCGCTACATTGAAGGAATCAGCGTGTGCT-TTCCCGGTCCG
ACAGGACTGGGTAACCCCTTGAACCTCCTTCGTGCTGGGGATAGAACCTT
GTAA-TTAGT--TCTTGAACGAGGAATGCCCAGTAAGCA-CGAGTCATCA
GCTCG-TGTTGATTACGTCCCTGCCCTTTGCACACACCGCCCGTCGCTAC
TACCGATTGAATGATTAANNNNNNNNNNNNNNNNNNNNNNNNNNNNNNNN
NNNNNNNNNNNNNNNNNNNNNNNNNNNNNNNNNNNNNNNNNNNNNNNNNN
NNNNNNNNNNNNNNNNNNNNNNNNNNNNNNNNNNNNNNNNNNNNNNNNNN
NNNNNNNNNNNNNNNNNNNNNNNNNNNNNNNNNNNNNNNNNNNNNNNNNN
NNNNNNNNNNNNNNNNNNNNNNNNNNNNNNNNNNNNNNNNNNNNNNNNNN
NNNNNNNNNNNNNNNNNNNNNNNNNNNNNNNNNNNNNNNNNNNNNNNNNN
NNNNNNNNNNNNNNNNNNNNNNNNNNNNNNNNNNNNNNNNNNNNNNNNNN
NNNNNNNNNNNNNNNNNNNNNNNNNNNNNNNNNNNNNNNNNNNNNNNNNN
NNNNNNNNNNNNNNNNNNNNNNNNNNNNNNNNNNNNNNNNNNNNNNNNNN
NNNNNNNNNNNNNNNNNNNNNNNNNNNNNNNNNNNNNNNNNNNNCTGCTC
AGAGGTAAACAGGTGGGCCCTCGAAATCCTG-TGGCG-G-GAGGATTCAG
--TCGAAA-----GGGGCGGGCGCCGAGAGCAGC----------------
------------------------GGTGTCATACGATCCCGTCCAAGGGA
CAATCCGCAGCCGGGAGCCTGCRC------CGGCCGACGC-ATTTGT--T
--TCCCGTCCGAA-GGACGCCGCAACCGGTTGG--GAGCGGCCTTAA---
--GGGCGGC-CGCTGG----------CAGGTAACTGACGGTTCTCATGTT
CCGT-------------------------------------------GAG
CGT--TATAGCCGGGC----CGTCTGGTTGGCTCGAG-------------
--------TMNNNNNNNNNNNNNNNNNNNNNNNNNNNNNNNNNNNNNNNN
NNNNNNNNNNNNNNNNNNNNNNNNNNNNNNNNNNNNNNNNNNNNNNNNNN
NNNNNNNNNNNNNNNNNNNNNNNNNNNNNNNNNNNNNNNNNNNNNNNNNN
NNNNNNNNNNNNNNNNNNNNNNNNNNNNNNNNNNNNNNNNNNNNNNNNNN
NNNNNNNNNNNNNNNNNNNNNNNNNNNNNNNNNNNNNNNNNNNNNNNNNN
NNNNNNNNNNNNNNNNNNNNNNNNNNNNNNNNNNNNNNNNNNNNNCCAAG
GAGTCTAACATGTGTGCGAGTCAGTGGGACTCGAATAAGCCCAGAGGCGC
AATGAAAGCAAGGACCGGGA--GTTCC---TCCCGGGCG-AGTCGAGATC
CCCG---TCCCGC-----GTGGGCGGGGCGCATCGACGACCCGCGCC--G
T-----CCGACT-CGT--TCGGTGGTGCGGAGTCTGAGCACACACGTTGG
GACCCGAAAGATGGTGAGCTATACCTGGGCAGGACGAAGTCAGAGGAAAC
TCTGATGGAGGTCCGCAGCGGTTCTGACGTGCAAATCGATCGTCAGACCT
GTGTATAGGGGCGAAAGACTAATCGAACCATCTANNNNNNNNNNNNNNNN
NNNNNNNNNNNNNNNNNNNNNNNNNNNNNNNNNNNNNNNNNNNNNNNNNN
NNNNNNNNNNNNNNNNNNNNNNNNNNNNNNNNNNNNNNNNNNNNNNNNNN
NNNNNNNNNNNNNNNNNNNNNNNNNNNNNNNNNNNNNNNNNNNNNNNNNN
NNNNNNNNNNNNNNNNNNNNNNNNNNNNNNNNNNNNNNNNNNNNNNNNNN
NNNNNNNNNNNNNNNNNNNNNNNNNNNNNNNNNNNNNNNNNNNNNNNNNN
NNNNNNNNNNNNNNNNNNNNNNNNNNNNNNNNNNNNNNNNNNNNNNNNNN
[truncated: 150,007 more chars]
