# Supplementary material for: Further study of two Chinese cave spiders (Araneae, Mysmenidae), with description of a new genus
Source: Zookeys. 2019 Aug 7;870:77–100. doi: 10.3897/zookeys.870.35971 (PMC6694075; doi:10.3897/zookeys.870.35971)
Supplement: Supplementary material 1 [file zookeys-870-077-s001.zip › FengetalAlignment.nex]

#NEXUS 
BEGIN DATA;
	DIMENSIONS  NTAX=89 NCHAR=6038;
	FORMAT DATATYPE=DNA  MISSING=? GAP=- ;
MATRIX
	Tetragnatha_sp	AGTAAGGTCAA---------TCCCTACTATTTGTAAAAGAAAGGTGTCTATA-ATCCTCCGATTGGATTTTAATACACCAATATCTTTAA-TAA-TGCATATTAGAGCATTAA-TTTGAGTTAA-ATTAAAATTTTATATAGGTGGCTGTTCA--ATAAAGTAAACGATTTTATTGAAAAGA---ATATAGTAAAAGGTTACCTAAACCTCTAAAGTAACTTTAACATAAA-ATCTATTAGAATAAAAT-AAATTTAACCATTAGTTTTT-GATAAAATTTATAAAAACCCATTTATAACTATTATTTTATTTAATATATA---AATTTCAATAAAAAAATAA-ATCTCG--TTTTTTAAAAATTTTTTAAAATAAAACCTGCTCAATGAA-------CATTAAATAGCCGCAGTATTTTAGCTGTGCTAAGGTAGCATAATCATWAGTCTCTTAATTAGAGACTAGAATGAATGGTCCCACATTTTCTTTTCTTTTCT--ATTTTAA--AAATTAAAATTTTAATAAGTATAAAAATATACTTATAAATAAATTAGACGACAAGACCCTTTCAAACTTTACTGAA-GTTTAGCTGGGGAAGCTAAATAATCAAAATCTTACCTTA-AGACTTTTCAA---AAGACCTAATATAATTTAACTAAC----TGAAAAAGTTACTGAAGGGATAACAGCATAATAAATTTATAAAGTTCTTATATAAAAATTA-GATTATGACCTCGATGTTGAATTATTTC-TCCTTTTAGGCGCAAGAGCATAAAAAGGAGGTCTGTTCGACCTTTAAATATTTACATCATATGCTTGTCTCAAAGATTAAGCCATGCATGTCTAAGTTCATGCCGTATTAAGGCGAAACCGCGAATGGCTCATTAAATCAGTTATGGTTCCTTGGATCGTAC-TTTACTACTTGGATAACTGTGGCAATTCTAGAGCTAATACATGCAGCAGAGCTCCGACCCTTTCTC--GGAAGGGGACGAGCGCTTTTATTAGA-CCAAAACCGATCGGCGTGCCTGTAACAGGGCGCGCCG-----------------TTTGCGTGATGACTCTGTATAACTTTGGGCTGATCGCACGGGCTC-GTCCCGGCGACGTATCTTTCAAGTGTCTGCCTTATCAACTGTCGATGGTAGGTTACGCGCCTACCATGGTCGTAACGGGTAACGGGGGATCAGGGTTCGATTCCGGAGAGGGAGCCTGAGAAACGGCTACCACATCCAAGGAAGGCAGCAGGCGCGCAAATTACCCACTCCCGGCACGGGGAGGTAGTGACGAAAAATAACAATACGGGACTCTTTTGAGACCCCGTAATTGGAATGAG-TACACTCTAAATCCTTTAACGATGAACTATTGGAGGCGAAGTCTGGTGCCAGCACCCGCGGTAACTCCAGCTCCAATAGCGTATATTAAAGTTGTTGCGGTTAAAAAGCTCGTAGTTGGATCTCAGTCGACGCGACGACGGTCTCCT-------------AATCGGAG-------TTACTGCTCGTCTGCT---CGACA--TACAGCTAGTCTCGTCGGATGATCTTCATCGGTTGTC-CGACTGGG-CTGGCAAGTTTACTTTGAAAAAATTAGAGTGCTCAAAGCAGGCTAAT--TCAGCCTCTGGATAATGGTGCATGGAATAATGGAATAGGACCTCGGTTCTA-TTT--TGTTGGTTTTT--AAGAATCTGAGGTAATGATTAAGAGGGATAGACGGGGGCATTCGTATTGCGACGCTAGAGGTGAAATTCTTGGACCGTCGCACGACGAACTACTTGTTTCCATTAATCAAGAACGAAAGTCAGAGGTTCGAAGGCGATCAGATACCGCCCTAGTTCTGACCATAAACGATGCCAGCCAGCGATCCGGCTGCGTTTCAT------AAGAC-GACGCGCCGGGCAGCTTCCGGGAAACCA-AAGCTTTTGGGTTCCGGGGGGA-GTTAAAGGAATTGACGGAAGCGCA-CACAAGAAATGGGGCCTGCGGCTTAATTTGACTCAACACGGTGCAACTCACCCGGCCCGGACACAGGAAGGATTGACAGATTAAGAGCTCTTTCTTGATTCTGTGACAG-GTGGTGCATGGCCGTTTCTAGTTGGTGGAGTGATTTGTCTGCTTTATTGCGATAACGAGCGAGACTCTAGCCTACTAAATAGACA--TTCCATAAA-----TTA----CAAGTGGA--ATG--------GTCTTCTTAGAGGGACAAGCGGTGT-TCAGCCGCACGAAACGGATCGGGGCCGCACGCGCGCCACATTGAAGGAATCAGCGTGT-TT-TTCCCTCCCCGATAGGGGCGGGTAATCCGTTGAAATCCCTTCGTGCTAGGGATAGGAAATTGCAA-TTGTTTTCCTTGAACGAGGAATTCCTAGTAAGCATTGAGTCATCAGCTCG-TGTTGATTACGTCCCTGCGCTTTGTGCACACCGCCCGTCGCTATTATCGA-TGAATTTTGGAGTGAGATCATTGGACTGATATGAGGATTGGTCTTC------CGGGC-TGAACCTC--TGTGTTGGAAAGATGATCGAACTTGAATATTTAGAGAAAATAAAAGTCGTAACAAGGCTTCC??????????????????????????????????????????????????????????????????????GCACCGAATCCTGCCCTTTA--ACGGGGGTTTGGAAATGTGGTGTTTGGGAGTGA-GCGTCTCGGCGGTC-G-AT-CCGGCAGCAAGTCCCCCTGACCGGGGCT-CTT--TCCCATAGTGGGTGCGAGGCCCATAGCTGCCAGGTC-CC--CGGCGAATGCAATCTCCTCGGAGTCGGGTTGCTTGGGAGTGCAGCCCTAAGCGGGTGGTAAACTCCACCTAAGACTAAATACTGCCGTGAGACCGATAGCAAACAATTTGAAGAGAGAGTTCAAGAGTACGTGAAACTGCTCAGAGGGAAACGGGTGGGCCCTCGAAATCCTG-TGTCG-G-GAGGATTCAG??????????????????????????????????????????????????????????????????????????????????????????????????????????????????????????????????????????????????????????????????????????????????????????????????????????????????????????????????????????????????????????????????????????????????????????????????????????????????????????????????????????????????????????????????????????????????????????????????????????????????????????????????????????????????????????????????????????????????????????????????????????????????????????????????????????????????????????????????????????????????????????????????????????????????????????????????????????????????????????????????????????????????????????????????????????????????????????????????????????????????????????????????????????????????????????????????????????????????????????????????????????????????????????????????????????????????????????????????????????????????????????????????????????????????????????????????????????????????????????????????????????????????????????????????????????????????????????????????????????????????????????????????????????????????????????????????????????????????????????????????????????????????????????????????????????????????????????????????????????????????????????????????????????????????????????????????????????????????????????????????????????????????????????????????????????????????????????????????????????????????????????????????????????????????????????????????????????????????????????????????????????????????????????????????????????????????????????????????????????????????????????????????????????????????????????????????????????????????????????????????????????????????????????????????????????????????????????????????????????????????????????????????????????????????????????????????????????????????????????????????????????????????????????????????????????????????????????????????????????????????????????????????????????????????????????????????????????????????????????????????????????????????????????????????????????????????????????????????????????????????TAGCTTATATTTTTTATTTGGTGTTTGATCTGCTATAGTAGGTACAGCTATAAGAGTTTTAATCCGAATTGAATTAGGACAAACAGGAAGATTTTTAGGGGATGATCAACTTTATAATGTTATTGTTACAGCTCATGCTTTTGTTATGATTTTTTTTATAGTTATGCCGATTTTAATTGGGGGTTTTGGAAATTGATTAGTTCCTTTAATATTGGGGGCCCCTGATATAGCATTCCCACGGATGAATAACTTAAGATTTTGGCTATTACCACCTTCTTTGTTTATATTATTTATTTCATCTATAGTTGATGTGGGAGTCGGGGCGGGATGAACTGTTTATCCCCCCCTTGCGTCTTTAGATGGCCATTCTGGGAGATCTGTAGATTTTGCAATTTTCTCATTACATTTAGCTGGGGCTTCTTCAATTATAGGGGCGATTAATTTTATTTCTACAATTTTAAATATGCGCATGGGTGGTATTTCCATAGAAAAAGTTCCTTTATTTGTTTGGTCAGTTTTAATCACGGCCGTTTTATTGCTTTTGTCTTTACCTGTTTTAGCGGGTGCTATTACAATGCTTCTTACTGATCGAAATTTTAATACTTCTTTTTTTGACCCCTCCGGAGGAGGGGATCCTATTTTGTTTCAACATCTATTTGATCAGGCATGCACGGCTCCCAGGGAGCAGTTGGGTAACACAAGGCCGCCTCCGTAAGAGCGCTCCTGCCACTGGTTTGTGAGTCAAGAAGCCCCATCGTTACAGGCCTGGAACCGTCGCTCTCAGGGAAATCCGTCGTTACCAGAAATCCACCGAGCTTCTGATCCGCAAGCTTCCCTTCCAGCGTCTCGTGAGGGAAATCGCTCAGGATTTCAAGACCGATCTCCGATTCCAGAGCTCTGCTGTCATGGCTTTGCAAGAGGCCAGCGAGGCTTACTTGGTTGGCCTGTTCGAGGACACCAACTTGTGCGCTATCCACGCCAAGAGG
	Acrobleps_hygrophilus	ATTAAAAATTT--------TGACCTACTAAAATTTATGTAAAGGTTAAAATG-ATCCGCCGATTTTTTATTATTACACCAAGTTCTTTAT-TAA-TTCATAAGTGAGATTAGT-TTTTAGTTAATTTAATAAATGTATATAGGAGGATTTAAACAATATATGTTATATAAAATTGTTAATAT----AAATGTAAAAAAATACCTAAACCTATAATTGATAATTAACATTAA-ATCGCTTAGTTTTAAAA-AAATTAAACAATTATTATTT--AAAAATATTTTCAAAAACAATTTAAAACTAATTTTTAA-ATAATAATTA---AATTACAAATTTTTTAAAA--TCTCG-TTTTTAAAGAAATAATTTTAAATAAAATCTGCTCAATGAT--------TTTAAATAGCCGCAAA----TATTTGTGCTAAGGTAGCATAATCATTAGTCTTTTAATTTAAGAATAGAATGAAAGATTTAACATTTTAATTTCTTTTTTT-AATTAAA--ATTTTTAAATTATATTAAATATAAAAATATATTTTTAAAATAAAAAGACGATAAGACCCTATTAAACTTTACTAAT-GTTAAGTTGGGGAAACTTATTAATAAAAATTTTAATACA-ATTATTTTTAAA-AATATTCTATT-----TTAAATAAT---TATAATAAGTTACTATAGGGATAACAGCGCAATTAATTTTATAAGATCTTATTAAAAAATTA-GATTACGACCTCGATGTTGAATTATAAA-TACTATTTTAAGCAAAATTTAAATCAGTAAGTCTGTTCGACTTTTAAATTTATACA???????????????????????????????????????????????????????????????????????????????????????????????????????????????????????????????????????????????????????????????????????????????????????????????????????????????????????????????????????????????????????????????????????????????????????????????????????????????????????????????????????????????????????????????????????????????????????????????????????????????????????????????????????????????????????????????????????????????????????????????????????????????????????????????????????????????????????????????????????????????????????????????????????????????????????????????????????????????????????????????????????????????????????????????????????????????????????????????????????????????????????????????????????????????????????????????????????????????????????????????????????????????????????????????????????????????????????????????????????????????????????????????????????????????????????????????????????????????????????????????????????????????????????????????????????????TGCTTCCATTAATCAAGAACGAAAGTTAGAGGAGCGAAGGCGATCAGATACCGCCCTAGTTCTAACCATAAACGATGCCAGCCAGCGATCCGGCTGTGTTCC-T------CAAAT-GACACGCCGGGCAGCTTCCGGGAAACCA-AAGCTTTTGGGTTCCGGGGGAA-GTTAAAGGAATTGACGGAAGCGCACCACAAGGAGTGGATTTTGCGGCTCAATTTGACTCAACACGCGGAATCTTTCCCGATCCGGACACAAGAAGGATTGACAGATTAAGAGCTCTTTCTTGATTTTGTGAATG-GTGGTGCATGGTCGTTCTTAGTCGGTGGGATGACTTGTCTGCTTTATTGCGATAACGGGCGAGACTCTAGCCTGCTAAATAGACG--TTCCGATCT-----TAT-----CAGTCGG--ACG--------GTCTTCTTAGAGGGATAAGAGGCGT-TTAGTCTCAAGAGACAGATCGGGTCCGCACGCGTGATACATTGAAGGAATCAGCATGTTCT-TTCCCGGTCCGACAGGATTGGGTAACCATGTGAACCTCCTTCGTGCTGGGGATAGGGGCTTGAAA-TTATTCCCCTTGAACGAGGAACTCCCAGTAAGTG-TGAGTCATC??????????????????TCCCTGCGCTTTGTACACACCGCCCGTCGCAACCACCGA-TGGATTTTTTAGTGAGGTCTTCGGACTGGCGCTCGATTTTGACCTT------CGGGT-TGAGGCGA--TGTGCCGGAAAGATGACCGAACTTGAGCATCTAGAGGATGTTAAAGTCGTAACAAGGCTGCTATCAATAAGCGGAGGAAAAGAAACCAACTGGGATTCCCTTAGTAGCGGCGAGCGAAACGGGATAAGTCCAGCACCGAATCCCGAGCCTTG-------GCTCGGGAAATGTGGTGTTTAGGAGTGC-GCGTCTTGTGGTTG---AT-TCGGCAGCAAGTCCCCCTGATCGGGGCTCCTC--GCCCAGAGTGGGTGCAAGGCCCATAGTTGCTGAGTC-TC--CATGGGATGTGCGCTCCTTGGAGTCGGGTTGCTTGAGAGTGCAACCCTAATCGGGTGGTAAACTCCACCTAAGACTAAATACGACCGTGAGACCGATAGCAAACAATTTGAAGAGAGAGTTCAAAAGTACGTGAAACTGTTCAGAGGTAAACGGGTGGGCCCTCGAAATCCTG-TGGCG-G-GGAGATTCAG--TGGGTC-----GGCGTGCTGCGGTTGTTAGTGCGG------------------------TAAC---------CATGAA----------------GGGCCGCTAGAACTGACCGACGGCGTGC------TGGCCTTCGC-ATTTGA--T--TCCCGCCCGAA-GGACGCCGCAACCGGTTGG-GAGACGGATAGAATAGACAGGTGGG-TACTCT----------GGCGGAACTGAATG-------------TTCGCCATCT--------------------T-------------CCGTTG--GATGTTGCCCC-----TGTTGACTGTCTCGTT---------------------TTCCGACCGTGGTATC--------GCGAGGCCCG-GA----CGGGCTTCTCCGCCTCCTCCTGATA-------------------------------------------AGGCGGTATTTCCGCGCAAGAGTTGCTCTTTGTGCGGGCGCACGTTCTCACTACGTGGCCCTG--------TGCA-------------TTTGAAGTGCTCGTGACACGCGTG--ATG--TT--CTCGCTG--GAGTGCTGGTGGTTCGCGGCGAGTAGATCGGTAACCCACCCGACCCCCAAGGAGTCTAACATGTATGCGAGTCAGTGGGTCTTGAATAAGCCCAGAGGCGCAATGAAAGCAAAGACCGGTAGGAGT-----ACCGTGTCA-AGCCGGGATTCTCC---CGCCTT-----GTGCGGGGGACGCACCGGCGACCCGTCCC--GT-----CCGATT-CA---TCGGTGGGGCGGAGTCTGAGCATATACGTTGGGTCCCGAAAGGTGGCGAACTATACCCGGGCAGGACGAGGCCAGAGGAAACTCTGGTGGAGGTCCGCCGCGGTTCTGACGTGCAAATCGATCGCCAGACCTGGGTTTAGCGACGAAAGATCAATCGAGCCATCTA??????????????????????????????????????????????????????????????????????????????????????????????????????????????????????????????????????????????????????????????????????????????????????????????????????????????????????????????????????????????????????????????????????????????????????????????????????????????????????????????????????????????????????????????????????????????????????????????????????????????????????????????????????????????????????????????????????????????????????????????????????????????????????????????????????????????????????????????????????????????????????????????????????????????????????????????????????????????????????????????????????????????????????????????????????????????????????????????????????????????????????????????????????????????????????????????????????????????????????????????????????????????????????????????????????????????????????????????????????????????????????????????????????????????????????????????????????????????????????????????????????????????????????????????????????????????????????????GACTTTATATTTTTTATTTGGAATTTGATCAGCTATAGTAGGAATAGCTATAAGAATATTAATTCGAATTGAATTAGGTCAATCAGGTAGATTATTAAGAGATGATCATTTATATAATGTAATTGTTACTTCTCATGCATTTGTTATAATTTTTTTTATAGTGATACCTATTTTAATTGGGGGATTTGGAAATTGGTTAGTTCCTTTAATATTAGGTTGTCCAGATATAGCTTTTCCTCGTATAAATAATTTAAGATTTTGGATATTGCCTCCTTCTTTAATATTATTATTTATTTCTTCTTTAGTAGAAATAGGAGTAGGGGCTGGTTGGACTATTTATCCACCTTTAGCATCTTTAGATGGGCATTTTGGTAGATCAATAGATTTTGCTATTTTTTCTTTACATTTAGCAGGTGCATCATCTATTATAGGGGCTATTAATTTTATTTCTACAATTATTAATATACGGTCTTGAAAGTTGTCTATAGATAAAATTCCTTTATTTGTTTGATCTGTGTTAATTACTGCTGTTTTATTGTTATTATCTTTACCTGTATTAGCAGGGGCTATTACTATATTATTAACTGATCGAAATTTTAATACATCTTTTTTTGACCCAGCGGGGGGGGGAGATCCTATTTTATTTCAACATTTATTTTAGGAAGAGTACTGGTGGCAAAGCTCCACGAAAACAACTTGCAACGAAGGCTGCTCGCAAGAGTGCCCCTGCAACTGGGGGTGTGAAGAAGCCCCATCGTTACAGGCCTGGAACTGTAGCTTTGAGAGAGATCCGTCGTTATCAGAAATCTACCGAACTGCTGATCCGCAAATTGCCCTTTCAGCGTCTGGTGAGAGAAATTGCACAAGATTTCAAGACCGATCTCAGATTTCAGAGCTCGGCTGTTATGGCTCTGCAGGAGGCAAGCGAAGCTTATCTGGTCGGTCTGTTTGAGGACACCAACTTGTGTGCAATCCACGCCAAGAGA
	Conculus_ANAP_001_THAI	ATATAAAAAAT-----TTACCTACTAATAAATTTTTTTTAAAGGTTAAAATT-TTCCGCCGATTTAATTTTTTTACACCAAGTTCTTAAT-TAA-TGCATAATGGAGCATATT-TGTGAGTAAATATTAAAACTTTTTATAGGAGGATGTAAACAATTAATTTTAAAATAATTTTGATAATA---ATATTATAAAAACTTACCTAAACCTATACGGAATATTTTACAATTA-ATCTCTTTGATTAAAGA-TTATTTATTTAAAATTTG----AAAACAATAATAGTTTACAATTTAATACTA????????????????????????????????????????????????-TTCTTAAAGAGATAATTTTAAGTATAATCTGCTCAATGAA---------TTAAATAGCCGC-------TAATAGTGCTAAGGTAGCATAATCACTCGTCTATTAATTTTAGACTAGAATGAATGATTTAACATTTTAATTTAAATATTA-ATTTTAA--ACATTTAAATTTTATTAAATATTAAAATATATTTATATTTTAAATAGACGATAAGACCCTATTGAACTTTACTATA-GTTAAGTTGGGGAAACTTATTAAATATAATTTTAATATT-CGTTTATTAAAA--GAAATCTATT-----AAAAATAAA----TTTATAAGTTACCATAGGGATAACAGCGCTATTATTCTTTAAAGATCTTATTAATAGAATA-GATTACGACCTCGATGTTGAATTATTTT--TCTTTTATAAGTATAAATATAAAAA????????????????????????????????????????????????????????????????????????????????????????????????????????????????????????????????????????????????????????????????????????????????????????????????????????????????????????????????????????????????????????????????????????????????????????????????????????????????????????????????????????????????????????????????????????????????????????????????????????????????????????????????????????????????????????????????????????????????????????????????????????????????????????????????????????????????????????????????????????????????????????????????????????????????????????????????????????????????????????????????????????????????????????????????????????????????????????????????????????????????????????????????????????????????????????????????????????????????????????????????????????????????????????????????????????????????????????????????????????????????????????????????????????????????????????????????????????????????????????????????????????????????????????????????????????????????????????????????????????????????????????????????????????????????????????????????????????????????????????????????????????????????????????????????????????????????????????????????????????????????????????????????????????????????????????????????????TWTGACTCAACACACGCGATCGCACCCGGCCAGGACACGGGAAGGATTGACAGACTGAGAGCTCTTTCTCGATTCTGTGGGCGAGTGGTGCATGGCCATTCATAGTTCGTAGAGCGATTCGTCTGGTCTATTCCGATAACGAGCGAGACTCTAGCCTGCTAAATAGACG--CGCCGATCG-----ATC---TCGCGTCGGCCGCGGAGAAAAACTCTTCTTAGAGGGACAGGCGGCAT-CTAGCCGCACGAAAGGGATCGGGGCCGCACGCGCGATACATTGAAGGACCCAGCACGCGCCGCTCCCGGTCCGACGGGACCGGGCAATCCCACGAACCTCCTTCGTGCTGGGGATTGAAGACTGCAA-TTTCTCTTCATGAACGAGGAATTCCTAGTAAGCG-CGAGTCATCAGCTCGCTGTTGATTACGTCCCTGGCCCTTGTACACACCGCCCGTCGCTGATAGCAATTGAAACGTCCAGTGAGATCTTCGGACCGGCCCCTCGGGGCG-CCGC------GAGGC-GCCCCGTC--CGCGCTGGAAAGACGACCAAACTTGACCTTTTAGAGGTATCAAAAGTCGTAACAAGGCTTCC---------------------------------------------------------------------------------------------------------------------------------------------------------------------------------------------------------------------------------------------------------------------------------------------------------------------------------------------------------------------------------------------------------------------------------------------------------------------------------------------------------------------------------------------------------------------------------------------------------------------------------------------------------------------------------------------------------------------------------------------------------------------------------------------------------------------------------------------------------------------------------------------------------------------------------------------------------------------------------------------------------------------------------------------------------------------------------------------------------------------------------------------------------------------------------------------------------------------------------------------------------------------------------------------------------------------------------------------------------------------------------------------------------------------------------------------------------------------------------------------------------------------------------------------------------------------------------------------------------------------------------------------------------------------------------------------------------------------------------------------------------------------------------------------------------------------------------------------------------------------------------------------------------------------------------------------------------------------------------------------------------------------------------------------------------------------------------------------------------------------------------------------------------------------------------------------------------------------------------------------------------------------------------------------------------------------------------------------------------------------------------------------------------------------------------------------------------------------------------------------------------------AACTTTATATTTTTTATTTGGGTCTTGATCAGCTATAATTGGAATAGGAATAAGAATATTAATTCGAATTGAATTAGGCCAAGTTGGGAGATTTTTAGGTGATGATCATTTATATAATGTAATTGTAACTGGGCATGCTTTTATTATGATTTTTTTTATAGTAATACCAATTTTAATTGGTGGATTTGGAAATTGATTAGTTCCTTTAATATTAGGAAGTCCTGATATGGCTTTCCCTCGGTTAAATAATTTAAGATTTTGATTATTACCMCCTTCTTTATTTATATTATTATTATCTTCTATAGTTGGAATAGGAGTGGGAGCTGGATGAACTTTATATCCTCCATTATCTGCCCTGGAAGGGCATATAGAATTTTCAGTAGATTTTTCTATTTTTTCTTTACATTTAGCTGGTGTTTCATCTATTTTAGGGGCTATTAATTTTATTTGTACTATTATAAATATACGAGGTGAAGGAATAATTTTAAGAAAAATTCCTTTATTTGTTTGATCCGTTTTTATTACGGCTATTTTATTATTATTGTCTCTTCCTGTTTTAGCAGGGGCTATTACTATATTATTAACTGATCGAAATTTTAATACTTCTTTTTTTGACCCTTCAGGGGGGGGGGATCCTGTTCTTTTTCNNNNNNNNNNNTCGTAAGAGTACTGGTGGCAAGGCCCCTCGCAAGCAGCTGGCCACAAAGGCCGCTCGTAAGAGTGCCCCCGCCACTGGTGGTGTGAAGAAGCCCCATCGCTACAGGCCCGGAACTGTCGCTCTGAGAGAGATCCGTCGTTACCAGAAGTCCACTGAGCTKCTGATTCGCAAGYTGCCCTTCCAACGTTTGGTCAGGGAAATCGCACAGGACTTCAAGACTGATCTGCGCTTCCAGAGCTCYGCCGTGATGGCYCTCCAGGAGGCCAGCGAGGCCTACCTCGTCGGCTTGTTCGAGGACACCAACTTGTGCGCCATTCACGCCAAGAGA
	Acrobleps_ANAP_002_AUST	ATTAAAAATTT--------TGACCTACTAAAATTTATTTAAAGGTTAAAATG-ATCCGCCGATTTTTTATTATTACACCAAGTTCTTTAT-TAA-TTCATAAGTGAGATTAGT-TTTTAGTTAATTTAATAAATGTATATAGGAGGATTTAAACAATATATGTTATATAAAATTGTTAATAT----AAATGTAAAAAAATACCTAAACCTATAATGGATAATTAACATTAA-ATCGCTTAGTTTTAAAA-AAATTAAACAATTATTATTT--AAAAATATTTTCAAAAACAATTTAAAACTAATTTTTAA-ATAATAATTA---AATTACAAATTTTTTAAAA--TCTCG----------------------------------------------------------------------------------------------------------------------------------------------------------------------------------------------------------------------------------------------------------------------------------------------------------------------------------------------------------------------------------------------------------------------------------------------------------------------------------???????????????????????????????????????????????????????????????????????????????????????????????????????????????????????????????????????????????????????????????????????????????????????????????????????????????????????????????????????????????????????????????????????????????????????????????????????????????????????????????????????????????????????????????????????????????????????????????????????????????????????????????????????????????????????????????????????????????????????????????????????????????????????????????????????????????????????????????????????????????????????????????????????????????????????????????????????????????????????????????????????????????????????????????????????????????????????????????????????????????????????????????????????????????????????????????????????????????????????????????????????????????????????????????????????????????????????????????????????????????????????????????????????????????????????????????????????????????????????????????????????????????????????????????????????????TGCTTCCATTAATCAAGAACGAAAGTTAGAGGAGCGAAGGCGATCAGATACCGCCCTAGTTCTAACCATAAACGATGCCAGCCAGCGATCCGGCTGTGTTCC-T------CAAAT-GACACGCCGGGCAGCTTCCGGGAAACCA-AAGCTTTTGGGTTCCGGGGGAA-GTTAAAGGAATTGACGGAAGCGCACCACAAGGAGTGGATTTTGCGGCTCAATTTGACTCAACACGCGGAATCTTTCCCGATCCGGACACAAGAAGGATTGACAGATTAAGAGCTCTTTCTTGATTTTGTGAATG-GTGGTGCATGGTCGTTCTTAGTCGGTGGGATGACTTGTCTGCTTTATTGCGATAACGGGCGAGACTCTAGCCTGCTAAATAGACG--TTCCGATCT-----TAT-----CAGTCGG--ACG--------GTCTTCTTAGAGGGATAAGAGGCGT-TTAGTCTCAAGAGACAGATCGGGTCCGCACGCGTGATACATTGAAGGAATCAGCATGTTCT-TTCCCGGTCCGACAGGATTGGGTAACCATGTGAACCTCCTTCGTGCTGGGGATAGGGGCTTGAAA-TTATTCCCCTTGAACGAGGAACTCCCAGTAAGTG-TGAGTCATC??????????????????TCCCTGCGCTTTGTACACACCGCCCGTCGCAACCACCGA-TGGATTTTTTAGTGAGGTCTTCGGACTGGCGCTCG?TTTTGACCTT------CGGGT-TGAGGCGA--TGTGCCGGAAAGATGACCGAACTTGAGCATCTAGAGGATGTTAAAGTCGTAACAAGGCTGCTATCAATAAGCGGAGGAAAAGAAACCAACTGGGATTCCCTTAGTAGCGGCGAGCGAAACGGGATAAGTCCAGCACCGAATCCCGAGCCTTG-------GCTCGGGAAATGTGGTGTTTAGGAGTGC-GCGTCTTGTGGTTG---AT-TCGGCAGCAAGTCCCCCTGATCGGGGCTCCTC--GCCCAGAGTGGGTGCAAGGCCCATAGTTGCTGAGTC-TC--CATGGGATGTGCGCTCCTTGGAGTCGGGTTGCTTGAGAGTGCAACCCTAATCGGGTGGTAAACTCCACCTAAGACTAAATACGACCGTGAGACCGATAGCAAACAATTTGAAGAGAGAGTTCAAAAGTACGTGAAACTGTTCAGAGGTAAACGGGTGGGCCCTCGAAATCCTG-TGGCG-G-GGAGATTCAG--TGGGTC-----GGCGTGCTGCGGTTGTTAGTGCGG------------------------TAAC---------CATGAA----------------GGGCCGCTAGAACTGACCGACGGCGTGC------TGGCCTTCGC-ATTTGA--T--TCCCGCCCGAA-GGACGCCGCAACCGGTTGG-GAGACGGATAGAATAGACAGGTGGG-TACTCT----------GGCGGAACTGAATG-------------TTCGCCATCT--------------------T-------------CCGTTG--GATGTTGCCCC-----TGTTGACTGTCTCGTT---------------------TTCCGACCGTGGTATC--------GCGAGGCCCG-GA----CGGGCTTCTCCGCCTCCTCCTGATA-------------------------------------------AGGCGGTATTTCCGCGCAAGAGTTGCTCTTTGTGCGGGCGCACGTTCTCACTACGTGGCCCTG--------TGCA-------------TTTGAAGTGCTCGTGACACGCGTG--ATG--TT--CTCGCTG--GAGTGCTGGTGGTTCGCGGCGAGTAGATCGGTAACCCACCCGACCCCCAAGGAGTCTAACATGTATGCGAGTCAGTGGGTCTTGAATAAGCCCAGAGGCGCAATGAAAGCAAAGACCGGTAGGAGT-----ACCGTGTCA-AGCCGGGATTCTCC---CGCTYT-----GTGCGGGGGACGCACCGGCGACCCGTCCC--GT-----CCGATT-CA---TCGGTGGGGCGGAGTCTGAGCATATACGTTGGGTCCCGAAAGGTGGCGAACTATACCCGGGCAGGACGAGGCCAGAGGAAACTCTGGTGGAGGTCCGCCGCGGTTCTGACGTGCAAATCGATCGCCAGACCTGGGTTTAGCGACGAAAGATCAATCGAGCCATCTA??????????????????????????????????????????????????????????????????????????????????????????????????????????????????????????????????????????????????????????????????????????????????????????????????????????????????????????????????????????????????????????????????????????????????????????????????????????????????????????????????????????????????????????????????????????????????????????????????????????????????????????????????????????????????????????????????????????????????????????????????????????????????????????????????????????????????????????????????????????????????????????????????????????????????????????????????????????????????????????????????????????????????????????????????????????????????????????????????????????????????????????????????????????????????????????????????????????????????????????????????????????????????????????????????????????????????????????????????????????????????????????????????????????????????????????????????????????????????????????????????????????????????????????????????????????????????????????GACTTTATATTTTTTATTTGGAATTTGATCAGCTATAGTAGGAATAGCTATAAGAATATTAATTCGAATTGAATTAGGTCAATCAGGTAGATTATTAAGGGATGATCATTTATATAATGTAATTGTTACTTCTCATGCATTTGTTATAATTTTTTTTATAGTGATACCTATTTTAATTGGGGGATTTGGAAATTGGTTGGTTCCTTTAATATTAGGTTGTCCAGATATAGCTTTTCCTCGTATAAATAATTTAAGATTTTGGATATTGCCCCCTTCTTTAATATTATTATTTATTTCTTCTTTAGTAGAAATAGGAGTAGGGGCTGGTTGGACTATTTATCCACCTTTAGCATCTTTGGATGGGCATTTTGGTAGATCAATAGATTTTGCTATTTTTTCTTTACATTTAGCAGGTGCATCGTCTATTATAGGAGCTATTAATTTTATTTCTACAATTATTAATATACGGTCTTGAAAGTTGTCTATAGATAAAATTCCTTTATTTGTTTGATCTGTGTTAATTACTGCTGTTTTATTATTATTGTCTTTACCTGTGTTAGCAGGGGCTATTACTATATTATTAACTGATCGAAATTTTAATACATCTTTTTTTGACCCAGCGGGGGGGGGAGATCCTATTTTATTTCAACATTTATTTTAGGAAGAGTACTGGTGGCAAAGCTCCACGAAAACAACTTGCAACGAAGGCTGCTCGCAAGAGTGCCCCTGCAACTGGGGGTGTGAAGAAGCCCCATCGTTACAGGCCTGGAACTGTAGCTTTGAGAGAGATCCGTCGTTATCAGAAATCTACCGAACTGCTGATCCGCAAATTGCCCTTTCAGCGTCTGGTGAGAGAAATTGCACAAGATTTCAAGACCGATCTCAGATTTCAGAGCTCGGCTGTTATGGCTCTGCAGGAGGCAAGCGAAGCTTATCTGGTCGGTCTGTTTGAGGACACCAACTTGTGTGCAATCCACGCCAAGAGA
	Epeirotypus_chavarria	AAAACATGATT-----AACCTACTACTAGATTTTAAAGCAAAGGATTATAAATTTCAGCCGATTGAA--TAATTACACCAAGGTCTTTTT-TAA-AGCATAATGGAGCTTAAA-TTTGAGTTAA-ATTAAAATTGTATATAGGGGGATGTACG---TATATTTATAAAAATTATAGGTTAAT---ATCGTGTAATAGTTTACCT-AACCTCTAAAGTATAGTTAACATAAA-ATCCCTTAGATTAAAAC-GAATTTAACCAGATGTGAATAAAAATTCAGAATAAAAAACCATTTAAGACTAATTTTTTA-GTAATAATTG---ATGATCAAGAAAAATATAA-ATCTCT-CTCTTACAGCAATTATTGTAAGTAAAGCCTGCTCCATGAAMCCACTCATTTAAATAGCCGCAG----TCKCCTGTGCTAAGGTAGCATAATCACTTGGCKTCTAATTAAAGTCTAGAATGAAAGGCTCAATACTTTAAAGCCTTTATTT-TTTATAT--CATGTTAATTTTGACTAAAAATAAAAATATTTTTTTWWAAAAAAAAGACGATAAGACCCTATTGAACTAAACTTTT-GTTCAACTGGGGAAGTTAAATAATTATACTTTTATTTTA-AATAMACGCTTA-GAAGACCCAAT-----AAAATTGAAAATTTGAATAAGTTACCATAGGGATAACAGCGTAATAAATTTCTATAGCTCTTATATCAAAATTT-GATTACGACCTCGATGTTGAATTATTTT-AACTTTTTAATGCAATAATTTTAAAAGTAAGTCTGTTCGACTTGTAAAAATTTACATCATATGCTTGTCTCAAAGATTAAGCCATGCATGTCTAAGTACATGCCGCATTAAGGCGAAACCGCGAATGGCTCATTAAATCAGTTATGGTTCCATAGATCGTAC-CTTACTACTTGGATAACTGTGGCAATTCTAGAGCTAATACATGCAGCAGAGCTCTGACTTTTG----------GGAAAGAGCGCCTTTATTAGACCCAAAACCAATCGGGCCGCC------------TGTCAAAACGGCGGTCCGCTAGAAACTGTGGCGAATCTGAGTAACTTTTGGCAGATCGCACGGGCTC-GTCCCGGCGACGTATCTTTCAAGTGTCTGCCTTATCAACTGTCGATGGTAGGTTACGCGCCTACCATGGTCGTAACGGGTAACGGAGAATAAGGGTTCGGTTCCGGAGAGGGAGCCTGAGAAACAGCTACCACATCCAAGGAAGGCAGCAGGCGCGCAAATTACCCACTCCCAGAACGGGGAGGTAGTGACGAAAAATAACAATACGGGACTCTTTTGAGACCCCGTAATTGGAATGAG-CACAGATTAAAACCTTGTACGAGGAACAATTGGAGGGCAAGTCTGGTGCCAGCTGCCGCGGTAATTCCAGCTCCAATAGCGTATATTAAAGTTGTTGTGGTTAAAAAGCTCGTAGTTGGATCTGCGTTGGCATCCAACGGTCCGCCT-------------AACGGCGG------CTTACTGTTTTGTGGTGCGAACAGA--TATAGTCGGTTTCTCTTGATGATCTTCACCGGTTGTC-TTGGGTTTACCGACATGTTTACTTTGAAAAAATTAGAGTGCTCAATGCAGGC------GTGACGCCTGAATAATGGTGCATGGAATAATGGAATAGGACCTCGGTTCTATTTT--TGTTGGTGTTC-AATGGACACGAGGTAATGATTAAGAGGGACAGACGGGGGCATTCGTATTGCGACGCTAGAGGTGAAATTCTTGGACCGTCGCAAGACGAACTACTTGTTTCCGTTAATCAAGAACGAAAGTTAGAGGCTCGAAGGCGATCAGATACCGCCCTAGTTCTAACCATAAACGATGCTAGCTAGCGATCCGGCTGTGTTCC-T------CAAAT-GACACGCTGGGCAGCTTCCGGGAAACCA-AAGCTTTTGAGTTCCAGGGGAA-GTTAAAGGAATTGACGGAAGGGCACCACCAGGAGTGGAGTATGCGGCTTAATTTGACTCAACACGGGATAGTCCACCCGAACAGGACACATGAAGGATTGACAGATCAATAGCTCTTTCTTGATTCTGTGGGTT-GTGGTGCATGGTCGTTCTTAGTTGGTGGAGCGATTTGTCTGGTCAATTCCGATAACGAACGAGACTCTAGCCTACTAAATAGACG--TTTCCGATT-----TCCATGGTTTGTCGG--ACG---TTTTCCTCTTCTTAGGGGGACAGGCGGTAT-TGAACCGCATGAGAGAGATCGGGGCTGCACGCGCACTACATTGAAGGAATCAGCGTGTGCT-CTCCCGGTCCGAAAGGATTGGGTAACCCATTGAAACTCCTTCGTGCTTGGGATTGGAGTTTGGAA-TTGTCCTCCATGAACGAGGAATTCCTAGTAATCA-TGAGTCATTAGCTTG-TGTTGAATAAGTCCCTGCCCTTTGTCCACACCGCCCGTCGCTACTACCGATTGAATGGTTTAGTGAGGTCTTCGGACTGGCTCTCGGATTGG-TTCC--TTCGTGGACCGAGACGGT--TGTGCCGGAAAGATGATCGAACTTGATCATTTAGAGGAAGTAAAAGTCGTAACAAGGTCATC-ATAATAAGCGGAGAAAAAGAACACCACTGTGATCTTCCTTAGTAGKSYGAATGAAACGGGRAGAGCCCAGCACCGAACYCYSKYCYYW---AACAGGGCGKGGGAATGTKGTGTTTARGAGWGA-ACGTACTGGAGGT--GCGACCGTGCAGCAAGTCCCCCTGACCGGGGCA-TTG--ATMCAAAGCGGGTGCCAGAMCCGTAGSTKMTATGTCCYC--TCCGGATGGCGATCTYCTTGGAGTYGTGKTGCTTGAGAGTGCMGCACAAAGTGGGAGGTAAACTYCTYCTAAGGSTAAATACACCCGTGAGACCGATAGCATACAATTTGAAGAGAGAGTTCAATWGTACGTGAAACTGTTCAGAGGGAAAGGGATGGGCCCTYGAAGTCCTG-TAAMT-G-GRMGATTCAG?????????????????????????????????????????????????????????????????????????????????????????????????????????????????????????????????????????CGCATTTCGC--C--YTAGTTSRAAA-GGASGTCGMAACSGGTTGGGTTGTASGGCGCTA-----AAG?TGTACGTACG----------CAGCACGCCAGTT-----------------------------------------------------------------------------------------------------------------------CAGCGACTGTTGCTTC------------------------------------------------------------------------------------------------------------------------------------------------------------------------------------------------------------------------GTGACGT--CGGAACCGCTGGTTGTTAGCTAGTATATC---AAGCCGCCCGTACTCCAAGGAGTCTAACATGTGTGCGAGTCAATGGGTCTCGAAAAAGCCCAAAGGCGAAATGAAAGCAAATGCAGTGCAAGTGGA---AGCCTGCTG-AGTTGAGATCCCCCAA-ACTSTT-----GCGTTGGGGGCGCATCAACGACCCGTCCT--TTGTCCCCAGCAA-TG---TGGGATGGGCGGAGTTTGAGCATACACGTTGGGACCCGAAAGATGGTGATTTATGCCCGGGCAGGATGAAGCTAGAGGAAACTCTGGTGGAGGTCCGCAGCGGTTCTGACGTGCAAATCGATCGTCAGATCCAGGTATGGGGGCGAAAGACCAATCGAACCATCTAGTAGCTGGTTCCTTCCGAAGTTTCCCTCAGGATAGCTGGCGCTCGTATGAAATTCAGTCTCATTCGGTAAAGCGAATGATTAGAGGCCTTGGGGTCG-AAACGACCTCAACCTATTCTCAAACTTTAAATGGGTGAGAAGTCCGCCTTGC-----ATGATAAGAAGGCATGGACGTGTATTGGATGAGAGTGCCCAGTGGGCCACTTTTGGTAAGCAGAACTGGCGCTGTGGGATGAACCAAACGACGGGTTACGGTGTCCGATGCGAGACGCTCATGAGACCCCATAAAAGGTGTTGGTTGCTCTTGA-CAACAGGTCGGTGAACAT-GGAAGTCGTTATCCGCTAAGGAGTGTGT-AACAACTCACCTGCCGAAG--CAACTAGCCCTGAAAATGGATGACGCTCC-AGCGTTGAACCCATACCCGTCCGCTGATGGCAGAATTATTGAA------ATTGATTATTGTATGCCTCAGTGAGTAGGAAGGACGCAGCGGTGTGCGTTGAAGGTGCCGGGCGTGGGCCCGCCTGGAGCCGCCGCTGGCGCAGATCTTGGTGGTAGTAGCAAATACTCAAGTGAGAACCTTGAGGACTGACGACGGAGAAGGTTTCCCAGTCGGACCTGAGGGATCGGTGAAAACCGTTCTGAAAAGTGGGACATTATTATTGG-------------------------CGCATGTCCCAG-TGCTGCCCAAAGGGGAGTGGGGTATATATTCCCCAACCCGGACACGGATATTGATTCCTTCGA---GAGTCAAATGCGGTCACAC-AACAGATCTCGGACACTCTCGCGGAAGACCCGGAGAAGATTTGTCTTTTCTGTGTGA-GAGCGTGTGTCTCTGGTATCCTCTCATACAGATATAGAGACGCT-GCGTTTAAAAACACACCGCCGCTCTTGCTGTGTCCGGCGCGTCTCTGTCGGCCTTTGAAAAACCGAGAGATAAGATATAATTTTCGTGCGGGCGCGTATCTATATCCGCAGCATGTCTAACATTATATTTAATTTTTGGGGCTTGGTCAGCAATATTAGGTACGGCTATAAGAGTGATTATTCGAGTTGAATTGGGTCAACCTGGGAGGTTATTAGGAGATGATCAGGTTTATAATGTTATTGTTACGGCTCATGCTTTTGTGATGATTTTTTTTATAGTAATACCTATTTTGATTGGGGGGTTTGGTAATTGATTAGTTCCTTTAATGTTGGGGGCTCCAGATATAGCGTTTCCTCGAATGAATAATTTAAGGTTTTGGTTACTTCCTCCTTCTTTATTATTATTATTAGCGTCTTCTATAGTTGAAGTGGGGGTTGGTTCAGGATGAACTGTGTATCCTCCTTTAGCAAGGTTAGAAGGCCATTCAGGGGGTGCTGTTGATTTTGCTATTTTTTCTTTACATTTAGCTGGGGCTTCTTCTATTATAGGGGCAATTAATTTTATTTCTACTATTATTAATATGCGAGGGTATCATATGAGTATAGAGAAAGTGCCTTTATTTGTGTGGTCTGTTTTGATTACAGCTGTTTTATTATTATTATCTTTACCGGTATTAGCTGGGGCTATTACTATGTTATTAACAGATCGAAATTTTAATACGTCTTTTTTTGACCCAGCAGGGGGGGGGGATCCTATTTTGTTTCAGCATTTGTTTACGTAARAGTACTGGTGGCAAAGCCCCAAGGAAGCAGCTGGCTACCAAGGCTGCTCGTAAGAGCGCCCCTGCAACCGGTGGTGTTAAGAAACCCCATCGTTACAGGCCTGGTACTGTAGCTTTGAGAGAAATCCGTCGTTATCAGAAGTCTACCGAACTTCTGATCCGCAAACTTCCCTTCCAACGTTTAGTGAGGGAAATTGCTCAGGATTTCAAAACCGACTTGAGATTCCAAAGCTCAGCTGTCATGGCTCTGCAGGAAGCTAGCGAAGCTTACTTAGTTGGTCTTTTCGAAGACACCAACTTGTGTGCTATTCACGCTAAGCGA
	Leucauge_venusta	TTATAGATGAA---GTAAATTACCTACTAAAATTGATTTAAAGGAATATAAA-ATCCGCCGATTTTATGTTATTACACCAATATCTGTAT-TAA-TGCAGAGTTGAGCATAAG-TTGTAGTTTT-ATAAAAATTTTATATAGGAGGATGTGAAAATTTAATGTACTAATGTAATTGGAATAATATTATTTATAAAAACTTACCTAAACCTCTACAGTATATAAAACAAAAACATCTATTAGATTAAAATCTTATTTAACCAAAAGAAATA-AAAACATTTTTACAAAAACCATTTAAAACTAATTTTTTA-ATAATATTAA---AAATTCAATTACATAATAA-ATCTCT-TGCTTAAAGAAATTATTTTAAGTAAATCCTGCTCAATGTA-----ATTAATAAATAGCCGCAGAA---TTACTGTGCTAAGGTAGCATAATCATTAGTTTTCTAATTAGAAACTAGAATGAAAGGAATAACAATTCAATAGCTTTTTTC-AAAATAA--AATTATAAATTTTACTAAATATAAAAATATATTTATGAATAAGAAAGACGACAAGACCCTATCGAACTTAACTTAA-GTTAAGCTGGGGCAGCTAATTAATTAAAATTTTAATTTA-AATAGTTAAAAA-AAAGACCCATT-----ACTAATGATTAATTGAACAAGTTACCGTAGGGATAACAGCGTTATATTTTTTAAAAGTTCTTATTTAAAAAAAA-GATTGCGACCTCGATGTTGAATTATTTG--ACTTTAAAAAGCAAAATTTTTAAAAGTAGGTCTGTTCGACCTTTAAATTTTTACATCATATGCTTGTCTCAAAGATTAAGCCATGCATGTCTAAGTACATGCCGTATTAAGGCGAAACCGCGAATGGCTCATTAAATCAGTTATGGTTCCTTGGATCGTAC-TTTACTACTTGGATAACTGTGGCAATTCTAGAGCTAATACATGCAGCAGAGCTCCGACCTTCG----------GGGACGAGCGCTTTTATTAGA-CCAAAACCGATCGGGCCTCTG-----------GTCCG----------------TGAAACGTGGTGACTCTGTATAACTTTGGGCTGATCGCACGGGCTT-GTCCCGGCGACGTATCTTTCAAGTGTCTGCTTTATCAACTGTCGATGGTAGGTTACGCGCCTACCATGGTCGTAACGGGTAACGGGGAATCAGGGTTCGATTCCGGAGAGGGAGCCTGAGAAACGGCTACCACATCCAAGGAAGGCAGCAGGCGCGCAAATTACCCACTCCCAGAACGGGGAGGTAGTGACGAAAAATAACAATACGGGACTCTTTTGAGACCCCGTAATTGGAATGAG-TACACTCTAAATACTTTAACGAGTATCTATTGGAGGAAAAGTCTGGTGCCAGCACCCGCGGTAACTCCAGCTCCAATAGCGTATATTAAAGTTGTTGCGGTTAAAAAGCTCGTAGTTGGATCTCAGTTCGAGACTGATGGTCCGCCT-------------ACCGGTGG-------TTACTGTCTGTT-CTC---AACA----CCAGCCGGTTTCTCTAGATGATCTTCACCGGTTGTC-TTGGGTGA-CCGGCAAGTTTACTTTGAAAAAATTAGAGTGCTCAAAGCAGGC------GCGACGCCTGAATAATGGTGCATGGAATAATGGAATAGGACCTCGGTTCTA-TTT--TGTTGGTTTTA---GGAACACGAGGTAATGATTAAGAGGGACAGACGGGGGCATTCGTATTGCGACGCTAGAGGTGAAATTCTTGGACCGCCGCACGACGAACTACTTGTTTCCATTAATCAAGAACGAAAGTTAGAGGTTCGAAGGCGATCAGATACCGCCCTAGTTCTAACCATAAACGATGCCAGCCAGCGATCCGGCTGTGTTCC-T------CAAAT-GACACGCCGGGCAGCTTCCGGGAAACCA-AAGCTTTTGGGTTCCGGGGGGA-GTTGAAGGAATTGACGGAAGCGCA-CACAAGGAATGGGGCCTGCGGTTCAATTTGACTCAACACGGTGCAACTCTCCTGGCCCGGACACAGGAAGGATTGACAGATTGAGAGCTCTTTCTTCATTCTGTGATAG-GTGGTGCATGGCCGTTTCTGGTTGGTGGAGTGATTTGTCTGCTTTATTGCGATAACGAGCGAGACTCTAGCCTACTAAATAGACG--GTACGATCC-----TTC----TGAGTCGT--ACG--------TTCTTCTTAGAGGGACAGGCGGTGT-TCAGCCGCACGAAACAGATCGGGGCCACACGCGCGCCACATTGAAGGAATCAGCGTGTGCT-TTCCCTGTCCGACAGGATTGGGTAACCCGTTGAAACTCCTTCGTGCTGGGGATAGGGGTTTGTAA-TTATCCCCCTTGAACGAGGAATTCCCAGTAAGCA-TGAGTCATCAGCTCG-TGTTGATTACGTCCCTGCGCTTTGTCCACACCGCCCGTCGCTATTATCGA-TGAATTTTGGAGTGAGATCTTCGGACTGGTGCCCGGACTGG-ACCT------TGGTT-CGAGCCGG--AGTGCCGGAAAGATGACCGAACTTGAATATTTAGAGAAAATAAAAGTCGTAACAAGGCTTCC??????????????????????????????????????????????????????????????????????GCGCCGAATCCC-GCGCTCT--TTGGGCGTCGGGAAATGTGGGGTTTGGGAGTGA-GCGTACCGGAGGTC-G-GC-TCTGCAGCAAGTCCCCCTGACCGGGGCT-CTT--TCCCAGAGTGGGTGCGAGGCCCATAGCTGCTAGGCC-TC--TTCCGGATGCGATCTCCTTGGAGTCGGGTTGCTTGGGAGTGCAGCCCTAATCGGGTGGTAAACTCCACCTAAGACTAAATACTGCCGTGAGACCGATAGCAAACAATTTGAAGAGAGAGTTCAAGAGTACGTGAAACTGCTCAGAGGAAAACGGGTGGGCCCTCGAAATCCTG-TGGCG-G-GAGGATTCAG--TCGAGA-----GGTCCGGAGGC-----CATGCCGAGGCGTTA-------TCAGAATGGAACCC---------GCGACC----------------GGGCCTCCTTGGCAAGGCTCTTTCGGAT------CGACCGACGC-ATTTCT--T--TCCCGCTCGAA-GGACGCCGCAACGGGTTGGCGGGACGGCCTTAA-----GGACGGG-AGCCGG----------CAGGTGGCCGGTGG-------------TTCTCCTCGTGGGGACC-------------G-------------CCGGTT--GTTAGCCATTC-----CGTCGCACGGC-CGCA---------------------CCCCGACCCTGGTGTC--------GCGAGGCCC--CT---ATGGGCCTTCACGCCTCCTCC-GTAGGTAGCGAGCAGACGTGGCAGGTGAGGCTCGAC--CT---TCGCGGACGCATGGACT------CGCTCCATGGCCCTGCGGTGCCGAGTCCCCGTTGGCTGCGCGT------------------------------------------------------G--GC--TCGTCGG--AG--AC-???????????????????????????????????????CCAAGGAGTCTAACATGTGTGCGAGTCAATGGGACTCGATAAAGCCCAAAGGCGCAATGAAAGCAAAGACCGT------------TCACGGTCG-AGTTGGGATCCTCC-C-TCCTTC-----GCGGGGGTGGCGCACCAACGACCCGTTAC--GT-----CCGATT-TA---TCGGTGTGGCGGAGTTCGAGCATACACGTTGGGATCCGAAAGATGGTGAACTATGCCCGGGCAGGACGAGGCCAGAGGAAACTCTGGTGGAGGTCCGCAGCGGTTCTGACGTGCAAATCGATCGTCAGACCCGTGTATAGCGGCGAAAGACCAATCGAATCATCTAGTAGCTGATTCCCTCCGAAGTTTCCCTCAGGATAGCTGGCGCTCAGAG----ATCAGTCTCATCCGGTAAAGCGAATGATTAGAGGCCTTGGGGCCG-AAACGACCTCAACCTATTCTCAAACTTTAAATGGGTGAGAAGTCCGCCTTGC-----ATGACTGAAGGCCGGACGTGA----CGGATGAGAGTGCCCAGTGGGCCACTTTTGGTAAGCAGAACTGGCGCTGTGGGATGAACCAAACGCCGGGTTAAGGCGCCCGATGCGAGACGCTCATGAGACCCCATGAAAGGTGTTGGTTGCTCTAGA-CAGCCGGGTGGTGTCCAT-GGAAGTCGGTATCCGCTAAGGAGTGTGT-AACAACTCACCGGCCGAAG--CAACTAGCCCTGAAAATGGATGGCGCTCC-AGCGTCGAGCCCATACCCGGCCGCTGC-GGCAAAACTCTTTCA-----------GAGATTTACGCCGCAGTGAGTAGGAGGGTCGCAGCGGTGAGCGTTGAAGGTGCCGGGCGCGAGCCCGCCTGGAGCCGCCGCTGGTGCAGATCTTGGTAGTAGTAGCAAATACTCAAGTGAGAACCTTGAGGACTGAAGTTGGAGAAGGGTTCCCAGTCGGTCCTAAGGGATTGGAGAAATCCGTTCCGAAGCGGGACATTGATGTAATCCTCA----------ATGTGACCATTGTGTTCGTCCCGC-TATCGACCGAAAGGGAATGGGGTCAATATTCCCCAACCCGGACACGGAGATAGAGCCCTCGGG-----CTCAAGTGCGGTAACGC-AACCGAACTCGGAGACGTCGACGGAGGACCCGGGGAAGAGTTGTCTTTTCTTTGTAA-GAGTTCGTGTCCCTGGAATCGGCTCGTCCGGAGATAGGGACGCT-GTCCTCGTAAAAGCTCCGCGGCTCTTGCGGAGTCCGGTGCGCCTCTGTCGGCCCTTGCAAATCCGAGGGAGAGAGTGTGATTTTCGTSCCGGTCCGTACCCATAT?????????????NACTTTATATTTTATTTTTGGTGCTTGAGCTTCAATAGTAGGGACAGCTATAAGTGTGCTAATTCGGATTGAGTTAGGTCAATCGGGAAGATTTTTAGGCGATGATCAATTGTATAATGTGATTGTAACAGCTCATGCTTTTATTATAATTTTTTTTATAGTTATACCTATTTTAATTGGGGGATTTGGAAATTGATTGGTTCCTTTAATATTAGGGGCTCCTGATATGGCTTTTCCTCGGATAAATAATTTAAGTTTCTGACTATTACCTCCTTCACTCTTTTTATTATTTATTTCTTCAATGGTAGATATAGGAGTGGGGGCTGGGTGAACTGTATATCCTCCTTTAGCTTCTTTAGAAGGGCATTCTGGTAGTTCTATGGATTTTGCTATTTTTTCTCTTCATTTAGCTGGGGCTTCTTCTATTATAGGGGCTATTAATTTTATTTCTACTATTTTTAATATACGGGTAAATGGAATAAGAATAGAAAAAGTTCCTTTATTTGTTTGATCTGTGTTAATTACAGCTGTTTTATTATTATTATCGCTCCCGGTTTTGGCAGGGGCGATTACTATATTGTTAACAGATCGTAATTTTAATACTTCTTTTTTTGACCCTTCTGGAGGAGGGGATCCAGTTCTTTTTCACCATTTATTTNCGTAAAGGTACTGGAGGCAAGGCTCCAAGGAAGCAGTTGGCCACCAAGGCTGCACGAAAAAGTGCCCCCGCTACCGGAGGTGTTAAGAAACCCCATCGTTACAGGCCCGGAACTGTAGCTTTGAGAGAAATCCGTCGTTACCAGAAATCTACCGAACTTCTCATCCGTAAATTGCCTTTCCAACGCTTGGTCAGAGAAATTGCTCAGGATTTCAAGACCGATCTCCGCTTCCAAAGCTCTGCTGTAATGGCTTTGCAAGAGGCTAGCGAAGCTTATTTGGTTGGCTTGTTCGAAGACACCAACTTGTGCGCCATTCACGCTAAGCGA
	Linyphia_triangularis	TTATAATAAATGTAAGACACCTACTAATTTGATTTATTTAAAGGTCTAAATT-ATCCGCCGATTTTATGTAATTACACCAATGTCTTTTT-TAA-TGCATATGGGGGCATAAA-TTTTAGTTAT-TTTAAAATTTTATATAGGTGGCTTTTAACAATTTATTTAAAAATTTTATTGTAAAAA----ATTTTTAAAAAAATACCTAAACCTCTACAGGAGAATTAACTTAAA-ATCCCTTAGAATAAATT-GTATTTAACCATTTCATTAT--AATATATGTGTAAAACCCCATTTAAAACTAAATTTATA-ATAATATTTT---ATTTTCAATAACATAATAA-ATCTCG--TGCTTAAATAATTACTTTAAGTAAAATCTGCTCCATGTA-------AAATAAATAGCCGCAGGA--TACCCTGTGCTAAGGTAGCATAATCATTAACCTTCTAATTAAAGGCTGGAATGAACGATTTTACACTTTAATTATTTTTTTT-TTTTAAA--TTATTAAAATTATWTTAAATATAAAAATGTATTTATAAAATAAAAAGACGATAAGACCCTATTGAACTTTACTAAA-GTTTAGCTGGGGAAGCTAATTAAAAACAATTTTAATTCA-AATAG--AAAAA--AGAATCCAAT-----AAAATTGAT---TATAATAAGTTACCATAGGGATAACAGCGTAATGTTTTTAAAAAGCTCTTATTAAAAAAAAA-GATTGCGACCTCGATGTTGAATTAAAAT-TACTCTAAGACGCAACTGTATTAGAAGTAAGTCTGTTCGACTTTATAATATTTACA?????????????????????????????????????AAGTACATGCCGTATTAAGGCGAAACCGCGAATGGCTCATTAAATCAGTTATGGTTCCTTGGATCGTAC-TTTACTACTTGGATAACTGTGGCAATTCTAGAGCTAATACATGCAGCAGAGCTCCGACCTTCG----------GGGACGAGCGCTTTTATTAGA-CCAAAACCAATCGGGCCTCGT-----------GTCCG----------------TGAACTGTGGTGACTCTGTATAACTTTGGGCTGATCGCACGGGCTC-GTCCCGGCGACGTATCTTTCAAGTGTCTGCCTTATCAACTGTCGATGGTAGGTTACGCGCCTACCATGGTTGTAACGGGTGACGGGGAATCAGGGTTCGATTCCGGAGAGGGAGCCTGAGAAACGGCTACCACATCCAAGGAAGGCAGCAGGCGCGCAAATTACCCACTCCCGGAACGGGGAGGTAGTGACGAAAAATAACAATACGGGACTCTTTTGAGACCCCGTAATTGGAATGAG-TACACTCTAAATCCTTTAACGATTATCCATTGGAGGGCAAGTCTAGTGCCAGCAGCCGCGGTAATTCTAGCTCCAATAGCGTATATTAAAGTTGTTGCGGTTAAAAAGCTCGTAGTTGGATCTCAGTTCCAGACGGATGGTCCGCCT-------------ACCGGCGG-------TCACTGTCCGTT-CTG---AACAG--GCCAGCCGGTTTCCCCTGATGATCTTCACCGGTTGTC-TCGGGTGA-CCGGCAAGTTTACTTTGAAAAAATTAGAGTGCTCAAAGCAGGC------GCGACGCCTGGATAATGGTGCATGGAATAATGGAATAGGACCTCGGTTCTA-TTT--TGTTGGTTTTC---GGAACGCGAGGTAATGATTAAGAGGGACAGACGGGGGCATCCGTACTGCGACGCTAGAGGTGAAATTCTTGGACCGTCGCAAGACGAACTACTTGTTTCCATTAATCAAGAACGAAAGTTAGAGGCTCAAAGGCGATCAGATACCGCCCTAGTTCTAACCATAAACGATGCCAGCCAGCGATCCGGCTGTGTTCC-T------CAAAT-GACACGCCGGGCAGCTTCCGGGAAACCA-AAGCTTTTGGGTTCCGGGGGAA-GTTAAAGGAATTGACGGAAGGCCA-CACAAGGTGTGGAGCCTGCGGCTTAATTTGACTCAACACGCGAAAACTCACCTGGCCCGGACACAGGAAGGATTGACAGATTGAGAGCTCTTTCTTGATTCTGTGGGTG-GTGGTGC??????????????????????????????????????????????????????????????????????????????????????????????????????????????????????????????????????????????????????????????????????????????????????????????????????????????????????????????????????????????????????????????????????????????????????????????????????????????????????????????????????????????????????????????????????????????????????????????????????????????????????????????????????????????????????????????????????????????????????????????????????????????????????????????????????????????????????????????????TGAGTAACGGCGAGCGAAACGGGAAGAGCCCAGCGCCGAATCCCCCGCTCGC--AAGGGCGCGGGGAAATGTGGCGTTTAGGAGTGA-GCGTGCCGGCGGCA-G-AC-TCTGCAGCAAGTCCCCCTGACCGGGGCT-GTT--GCCCACAGTGGGTGCGAGGCCCATAGCTGCTAGGTC-GA--CGCCGGATGCGATCTCCTTGGAGTCGAGTTGCTTGGGAGTGCAGCTCTAATCGGGTGGTAAACTCCACCTAAGGCTAAATACCGCCGTGAGACCGATAGCAAACAATTTGAAGAGAGAGTTCAAAAGTACGTGAAACTGTTCAGAGGTAAACAGGTGGGCCCTCGAAATCCTG-TGGCG-G-GAGCATTCAG--CCGGGA-----AGACGAGACG------CGCGCCGGGAGATGG-------AGAAGAAGGTTCCC---------GTGACG----------------GGGCCGTCCCGGCGCCGCGCTTCGAGTC------CGACCGACGC-ATTTGC--T--TCCCGTCCGAA-GGACGCCGCAACCGGTTGG-GTCGCGGCCTTAA-----GGGCGAG-ACGACG----------CAGTTGGCCGGCAG-------------CCTTTCTCCGATTGGCC-------------G-------------CCGGTT--GTTAGCGGTCT-----CGTCGCACGGCACGCG---------------------TCCCGACCGTGGCAAG--------AAAGAGGCCT-CT---TTGGGCTTCGACGTCTCCTCCCCTTGGAAGCGGGTGTAGGTCCGTAGCAGGAGCACGA--CTGGACTGCGGGCGCACGGACC------GACTCCGTGGCCCTGCGACTCGTCGGCTTCGTTGGCGGCGGTC------------------------------------------------------G--AC--CCGCGGG--AGT-GCT???????????????????????????????????????CCAAGGAGTTTAACATGTGTGCGAGTCAATGGGTCTCGAATAAGCCCAGAGGCGCAATGAAAGCAAAGTCCGGAGGA--------CTCCGGGCG-TGTTGGGATCCCCG-C-TCCTCC-----GCGGGCGGGGCGCACCAACGACACGTCCT--GT-----TCCACT-TG---TGGATCGGGCGTAGTCTGAGCATACACGTTATGACCCGAAAGATGGTGAGCTATGCCCGGGCAGGACGAAGCCAGAGGAAACTCTGGTGGAGGTCCGCAGCGGTTCTGACGTGCAAATCGATCGTCAGATCCGGGTATAGGGGCGAAAGACCAATCGAACCATCTAGTAGCTGGTTCCCTCCGAAGTTTCCCTCAGGATAGCTGGCGCTCGTTTGA-ATTCAGTCTCATCCGGTAAAGCGAATGATTAGAGGCCTTGGGGCCG-AAACGACCTCAACCTATTCTCAAACTTTAAATGGGTGAGAAGTCCGCCTTGC-----ATGACTGAAGGCCGGACCGCAGT--AGGATGAGAGTGCCCAGTGGGCCACTTTTGGTAAGCAGAACTGGCGCTGTGGGATGAACCAAACGCCGGGTTAAGGCGTCCGATGCGAGACGCTCATGAGACCCCATGAAAGGTGTTGGTTGCTCTAGA-CAGAAGGGCAGTGGCCAT-GGAAGTCGGAATCTGCTAAGGAGTGTGT-AACAACTCACCTTCCGAAG--CAACTAGCCCTGAAAATGGATGACGCTCC-AGCGTCGAGCCTATACCCGGCCGCTGC-GGCAAAACTCCGTTG---------CGGAGGCTTACGCCGCAGCGAGTAGGAGGGTCGCGGTGGCGAGCGTTGAAGGTGCCGGGCGCGAGCCCGCCTGGAGCCGCCACCGGTGCAGATCTTGGTGGTAGTAGCAAATACTCAAGTGAGAACCTTGAGGACTGAAGTTGGAGAAGGGTTCCCAGTCGGCCCTAAGGGATCGGAGAAATCCGTTCTGAAGCGAGACGTTGACTGTATC--------------GCATAGAGTATGTGTTTGTCTCGC-TGCCGACCGAAAGGGAATGGGGTCAATATTCCCCAACCCGGACACGGAGATAGGTCCCTCGGG-----ACCAAGTGCGGCGACGC-AACCGAACTCGGAGACGTCGACGGAGGACCCGGGGAAGAGTTGTCTTTTCTTTGTAA-GAGTTCGTGTCCCTGGAATCGGCTCGTCCGGAGATAGGGACGCT-GTCCTCGTAAAAGCACCGCGGCTCTTGCGGTGTCCGGTGCGCCTCTGTCGGCCCTTGCAAATCCGAGGGAGAGAGTGTGATTTTCGTGCCGGTCCGTACCCATAT?????????????NACTTTGTATTTTATTTTTGGAGCTTGAGCTGCCATGGTTGGCACAGCTATAAGAGTTTTAATTCGAATTGAACTTGGACAAACAGGTAGAATACTAGGAGATGGTCAATTGTATAATGTAATTGTTACAGCTCATGCCTTTGTGATAATTTTTTTTATAGTTATACCAATTTTAATCGGGGGGTTTGGTAATTGGCTAGTGCCTTTAATGTTGGGGGCTCCTGATATAGCTTTTCCTCGGATGAATAATTTAAGTTTTTGATTATTACCCCCTTCTTTATTCTTATTATTTATTTCTTCTATGGCTGAAGTAGGTGTGGGAGCTGGGTGAACGGTCTACCCTCCTTTGTCTTCTTTGGAAGGTCATTCAGGGAGTTCTGTTGATTTTGCTATTTTTTCTTTACATCTAGCTGGGGCATCTTCAATTATGGGGGCTATTAATTTTATTTCTACTATTCTAAATATACGGTCTTATGGTGTTAGAATGGAGAAGGTTTCTTTATTCGTTTGATCTGTTCTAATTACTGCTGTACTGTTATTGTTATCTTTACCTGTTTTAGCAGGGGCTATTACTATGTTGTTAACTGATCGAAATTTTAATACATCTTTTTTTGATCCTGCTGGGGGAGGTGATCCTATTTTATTTCAACATTTATTTNCGAAAGAGTACTGGTGGCAAGGCCCCAAGGAAGCAGTTGGCAACAAAGGCCGCCCGTAAGAGCGCCCCTGCCACTGGAGGTGTAAAGAAACCCCATCGTTACAGGCCAGGAACTGTTGCCCTCAGGGAAATCCGTCGATACCAGAAATCCACTGAGCTTTTGATCCGCAAATTGCCATTCCAGCGTTTGGTGAGGGAAATTGCTCAGGATTTCAAGACCGATCTCCGATTCCAGAGCTCTGCTGTCATGGCTTTGCAAGAGGCCAGTGAAGCTTACTTGGTTGGCTTGTTTGAGGATACCAACTTGTGCGCCATCCACGCCAAGCGA
	Maymena_ambita	ATTAAATGAAT--------TAACCTACTGACATTAAGTAAAAGGTTTATAAA-ATCCGCCGAATTGATGTTAGTACACCAAGTTCTTTTA-TAATTGCAGAAGGGGGCATAAG-TGTGAGTATG-ATTTAAATTTTATATAGGCGGCTTTAAA---GGTATTGTAAAGAATAAGTTGAATTTGAAGGGTACAAAAAAATGACCTAAACCTCTAAAGGAGCACATACAAAAA-ATCACTTAGATTAAGGG-AAACTTAACAAAGTTATTTT-AAGAAAATAAACCAAAAACCATTTAAAACTAAATTATTAAATAATATTTA---AAAGGCAATAACATAATAA-ATCTCGTTCTTGATTCTAATACTTTCAAGTAAGATCTGCTCCATGAA-------ATTTAAATAGCCGCAGAAAATTAACTGTGCTAAGGTAGCATAATCATTAGTCTTTTAATTAAAGACCAGCATGAAAGATTTAACATTTCAACTTCTTTGACA-AATTAAC--CTATTGAAATTTTATTAAACATAAAAATATATTTATATAACAATAAGACGACAAGACCCTATTGAACTTCACCTAAGGTTCAGCTGGGGCAGCTACTCAAATATCATTTTGATTTA-ATTTTATTAATA--AAAATCTATTA----ACAAATAAT---ATTAAAAAGTTACCATAGGGATAACAGCGCAATAAAATTTAAAAGCTCTTATTTAAAAATCA-GTTTGCGACCTCGATGTTGAATTATTTT--TCTTCTGCACGAAAAAGAACAGAAAGAAGGTCTGTTCGACCTTTAAATTTTTACA???????????????????????????????????????????????????????????????????????????????????????????????????????????????????????????????????????????????????????????????????????????????????????????????????????????????????????????????????????????????????????????????????????????????????????????????????????????????????????????????????????????????????????????????????????????????????????????????????????????????????????????????????????????????????????????????????????????????????????????????????????????????????????????????????????????????????????????????????????????????????????????????????????????????????????????????????????????????????????????????????????????????????????????????????????????????????????????????????????????????????????????????????????????????????????????????????????????????????????????????????????????????????????????????????????????????????????????????????????????????????????????????????????????????????????????????????????????????????????????????????????????????????????????????????????????TGTTTCCATTAATCAAGAACGAAAGTTAGAGGTCCGAAGGCGATCAGATACCGCCCTAGTTCTAACCATAAACGATGCCAGCCAGCGATCCGGCTGTGTTCC-T------CAAAT-GACACGCCGGGCAGCTTCCGGGAAACCA-AAGCTTTTGGGTTCCGGGGGAA-GTTAAAGGAATTGACGGAGGGGCACTACAAGGAATGGAGCCTGCGGCTTAATTTGACTCAACACGCGAAATCTTATCCGGCCCGGACACAGGAAGGATTGACAGATTAAGAGCTCTTTCTTGATTCTGTGGATG-GTGGTGCATGGCCGCTCTCAGTTGGTGGAGCGATTTGTCTGATTAATTTCGATAACGATCGAGACTCTAGCCTGCTAAGTAGACG--ATCCGATCT-----GTT-----CAGTCGG--ACG------TATTCTTCTTAGAGGGACAAACGGCAT-TGAGCCGCATGAGAGGGACCGGAGCCGCACGCGCGCTACATTGAAGGACGCAGCGTGTAAA-TTCCCTGTCCGACAGGACTGGGTAACCCGATGAATTTCCTTCGTGCTGGGGATTGCGAATTGCAA-TTACT-CGCATGAACGAGGAATTCCTAGTAAGTG-CGAATCATTAATTCG-CGTTGACTTGGTCCCTGCCCCTTGTACACACCGCCCGTCGCTACAGTCGATTGAATGATGGAGTGAGGGCTTCGGACTGGCGCCCGGGCTGG-CCTT------CGGAT-CGGGCCGG--AGCGTCGGAAAGATGTCCGAACTTGATTATTTAGAGACTGTAAAAGTCGTAACAAGGTTACCATAAATAAGCGGAGGAAAAGAAACCAACTGGGATTCCCCTAGTAACGGCGAGTGAAAAGGGATGAGTCCAGCGCCGAATCGCGCGCC-----TTGTGTGCTGCGAAATGTGGCGTTTGGGAGTGA-GCGTGCCGGAGGT--TTGCCCTAACAGCAAGTCCCCCTGACCGGGGCT-CTT--TTCCGAAGCGGGTGCGAGACCCATAGCTGGAGGGCT-GC--TTTCGGATGCGATCTCCTTGGAGTCGGGCTGCTTGGGAGTGCAGCCCTAAGTGGGTGGTAAACTCCACCTAAGACTAAATACGGCCGTGAGACCGATAGCGAACAATTTGAAGAGAGAGTTCAATAGTACGTGAAACTGCTTAGAGGTAATTGGGTAGGCCCTCGAAATCCGG-TGGCG-A-GACCATTCAG--TCGTTA-----TGTGCTTGCG--------------------T-------ATCTGTCGATGCCGAAACCCTTTATGGG--------------------AAGGTGTCGGGGTTCGATCTGGTGC------TCCACGCCGC-AATTGG--T--TTCGCCCGTAA-GGACGCCGCAACCGGTTGA-GTGTCGGCCTTAA-----GGTCGGG-CAATGG----------AAGGTAGCCGTCGG-------------TACCCCTCGGGGCGCCGG--------------------------CGGTGT--TATAGCCAGCC-----CGTCGCATGGCGCGTC---------------------GCTTGACCGGGGGACT--------TAAAGGAGCCTGT---GTGGGCTCATATCGCCTTCCCTTTGAGGAGCGGAG--------------------------------GCGGGCGGCAGGGGTTCGCGGTGATATACTTCTCGGCGCACGTACATGAGTCGTGGCTGAGAGT---------------------------GCCGTGTCCCCGATAGCTGCCCG--CCA--A---CCCGTAT--GGGGCTGTGCGGTTAGCGGCGAGTAGATCGGTCACCTACCCTTCCCCCAAGGAGTCTAACATGTGTGCGAGTCAATGGGACTTGATTAAGCCCAAAGGCACAATGAAGGTAAAGGCCGAGATAGG------TCTCGGTCA-AGCCGTGATCCCTG---TCCCTA-----GTGGGTGGGGCGCAGCGGCGGCCCGCTTC--GT-----CCGATT-TA---TCGGTGGAGCGGAGTCTGAGCACATACGTTGGGTCCCGAAAGTTGGTGAACTATGCCCGGGCAGGACGAAGCTAGAGGAAACTCTGGTGGAGGTCCGCAGCGGTTCTGACGTGCAAATCGATCGTCAGATCCAGGTATAGGGGCGAAAGGCTAATCGAACCAACTA??????????????????????????????????????????????????????????????????????????????????????????????????????????????????????????????????????????????????????????????????????????????????????????????????????????????????????????????????????????????????????????????????????????????????????????????????????????????????????????????????????????????????????????????????????????????????????????????????????????????????????????????????????????????????????????????????????????????????????????????????????????????????????????????????????????????????????????????????????????????????????????????????????????????????????????????????????????????????????????????????????????????????????????????????????????????????????????????????????????????????????????????????????????????????????????????????????????????????????????????????????????????????????????????????????????????????????????????????????????????????????????????????????????????????????????????????????????????????????????????????????????????????????????????????????????????????????????GACTTTGTATTTGGTGTTTGGGGCTTGATCTGCTATAGTGGGGACGGCTATAAGAGTTTTAATTCGAACTGAGTTAGGACAACCAGGTAGTTTTATAGGGGATGACCAGTTATATAATGTAATTGTGACGGCTCACGCATTTGTTATAATTTTTTTTATAGTTATACCTATTTTAATTGGTGGGTTTGGGAATTGAATAGTTCCTTTAATATTGGGGGCGCCGGATATGGCTTTTCCACGTATGAATAATTTAAGATTTTGATTACTTCCTCCATCTTTGATATTATTATTTATTTCTTCTATGGTTGAAATAGGAGTTGGAGYGGGGTGAACGGTGTATCCGCCTTTGGCTGCTTTAGAGGGGCATGGGGGGAGTTCGGTAGATTTTGCTATTTTTTCTCTTCATTTAGCAGGGGCTTCTTCTATTATGGGGGCTATTAATTTTATTTCTACAATTTTAAATATACGAGGGGTTGAAGTGGGGCTAGAGAAGATCCCGTTATTTGTGTGATCTGTTTTAATTACTGCTGTCTTGTTGCTTTTATCATTGCCAGTGCTGGCTGGGGCTATTACAATGTTATTGACAGATCGAAATTTTAATACTTCGTTTTTTGACCCGAGAGGGGGGGGAGATCCTATTTTATTTCAGCATTTGTTTTCGWAAAAGYACCGGYGGWAAGGCTCCCAGGAAGCAACTGGCCACCAAAGCAGCTCGTAAGAGCGCGCCTGCAACCGGAGGTGTCAAGAAACCTCATCGTTACAGACCTGGAACCGTCGCTCTGAGAGAAATTCGTCGTTATCAAAAATCGACTGAACTCCTCATCCGCAAGCTGCCCTTCCAGCGCTTGGTGAGAGAGATCGCTCAGGATTTCAAGACCGATCTGCGATTCCAGAGCTCTGCAGTGATGGCACTCCAGGAAGCNAGCGAGGCCTACCTGGTTGGTYTGTTCRAAAACACCAACTTGTGCGCTATCCATGCCAAGCGT
	Microdipoena_AToL_DR	-AGTAAAGAGT-------ACCTACTACTATATTATTAGTAAGGGAATATCAA-GTCCGCCGATTTAATATAGGTACACCAAGGTCTTTTT-TAA-TGCATAGGGGAGCTTAAT-GTTGAGTTAA-TATCAGATTTTATATAGGCGGCTTGAAACACTTTTATTTTAATATTTGTGTAAA-------TTTTAAAACAAATGACCTAAACCTCTAAAGAAAAATTAACTTAAA-ATCCCTTAGTATAATGT-TAAATTAACCATTAATAAAG--AAATTTATTATAAAAGACCATTTAGAACTAAAAATTAA-ATATTTAGTA---ATTTTAAATTAATTATTAA--TCTCG---TGTTTAATTTTTTTTTTAAATAAAGCCTGCTCAATGAA-------AATTAAATAGCCGCAGAATTTTAACTGTGCTAAGGTAGCATAATCATTAGATTTTTAATTAAAATCTAGAATGAAAGGTTTAACTTTTATTTACTTTATTAA-ATTCACT--TAATTTAAATTAAATTAAAAATAAAAATATTTTTATA-ACAAAATAGACGACAAGACCCTATTGAACTTAACTTTA-GTTAAGCTGGGGCAGCTATTTAAAAATAATTTTAATTTT-AATAATTATATA--AATACCTAAT-----ATTATTAAA----TAAATAAGTTACCATAGGGATAACAGCGTAATTTTTTATAAAAGTTCTTATTAAATATAAA-GATTGCGACCTCGATGTTGAATTATTAC--CCTAATAGAAGCAAAACTTTAAAAAGGGAGTCTGTTCGACTTTTAAATATATACA-TATATGCTTGTCTCAAAGATTAAGCCATGCATGTCTAAGTACATGCCGTATCAAGGCGAAACCGCGAATGGCTCATTATATCAGTTATGGTTCCCAAGATCGTAC-TTTACTACTTGGATAACTGTGGTAATTCTAGAGCTAATACATGCAGCAGAGCTCCGACCGCGA----------GGGACGAGCGCTTTTATTAGA-CCAAAATCAAACGGACCTCGT-----------GTCCG----------------TTAAATGTGGTGACTCTGTATAAC--TAGTCTGATCGCACGGGCTT-GTCCCGGCGACGTATCTTTCAAGTGTCTGCCTTATCAACTGTCGATGGTAGGTTATGCGCCTACCATGGTCGTAACGGGTGACGGGGGATCAGGGTTCGATCCCGGAGAGGGAGCCTGAGAAACGGCTACCACATCCAAGGAAGGCAGCAGGCGCGCAAATTACCCACTCCCGGCACGGGGAGGTAGTGACGAAAAATAACAATACAAGACTCTTTTGAGACCTTGTAATTGGAATGAG-TACACTCTAAGTCCTTTAACGAGGATCCATTGGAAGGCAAGTCCGGTGCCAGCAGCTGCGGTAACTCCAGCTCCAATAGCGTATATTAAAGTTGTTGCGGTTAAAAAGCTCGTAGTTGGATCTCAGTTACGGACGGGTGGTCTACCT-------------ACCGGTAG-------TTACTGCCCGGT-CCG---AACAA--TGCCGTCGGTTTCTCTTGATGATCTTCACCGGTTGTC-TTGGGAGATCCGACAAGTTTACTTTGAAAAAATTAGAGTGCTCAAAGCATGC------GTGATGCATGAATAATGGTGCATGGAATAATGGAATAGGACCTCGGTTCTG-TTT--TGTTGGTTTTC---GGAACACGAGGTAATGATTAAGAGGGACAGACGGGGGCATTCGTATTGCGACGCTAGAGGTGAAATTCTTGGACCGTCGCAAGACGAACTACTTGTTTCCATTAATCAAGAACGAAAGTTAGAGGTTCGAAGGCGATCAGATACCGCCCTAGTTCTAACCATAAACGATGCCAGCCAGCGATCCGTCTGTGTTCC-T------CAAAT-GACACGACGGGCAGCTTCCGGGAAACCA-AAGCTTTTGGGTTCCGGGGGAA-GTTAAAGGAATTGGCGGAAGGGCACCACCAGGAATGGGGCCTGCGGCTTAATTTGACTCAACACGGGAAAACTTACCCGGCCCGGACACAGGAAGGATTGACAGATTAAGAGCTCTTTCTTGATTCTGTGGGTG-GTGGTGCATGGCCGTTCTTAGTTGGTGGAGTGATTTGTCTGGTTAATTCCGATAACGAACGAGACTCTAGCCTACTAAATAGACG--TTCCGATCA-----CTT----TCAGTCGG--ACG--------TTCTTCTTAGAGGGACAAGCGGCGT-TTAGCCGCACGAGACAGACCGGGGCCGCACGCGCGCCACATTGAAGCAATCAGCGTGTGCT-TTCCCGGTCCGACAGGATTGGGTAACCCGTTGAACCTGCTTCGTGCTGGGGATAGAACCTTGTAA-TTAGT--TCTTGAACGAGGAATTCCCAGTAAGCA-CGAGTCATCAGCTCG-TGTTGATTACGTCCCTGCCCTTTGCACACACCGCCCGTCGCTACTACCGATTGAATGATTAAGTGAGGTCTTCGGACTGGCGCTCGGATTGG-CCTC------CGGGT-CGAGCCGA--AGTGCCGGAAAGATGACCAAACTTGATCATTTAGAGATAGTAAAAGTCGTAACAAGGTTTCC??TAATAAGCGGAGGAAAAGAAACCAACTGGGATTCCCTGAGTAACGGCGAGCGAAAAGGGAACAGTCCAGCGCCGAATCCCGCACTGGA--GACGGTGCCGGGAAATGTGGCGTTTAGGAGTGA-GCGTGCCGGAGGAT-GTGC-TCTGCAGCAAGTCCCCCTGACCGGGGCT-CTT--TTCCATAGCGGGTGCGAGACCCATAGCTGCTAGGCC-TC--TTTCGGATGCGATCTCCTTGGAGTCGGGTTGCTTGGGAGTGCAGCCCTAAGTGGGTGGTAAACTCCACCTAAGACTAAATACGACCGTGAGACCGATAGCGAACAATTTGAAGAGAGAGTTCAACAGTACGTGAAACTGCTCAGAGGTAAACGGATGGGCCCTCGAAATCCTG-TGGCG-G-GAGGATTCAG--TTGGAT-----GATGCGGGTGCAGGATGCGTGCTGGCTTTGA-------ATGACGATCTCCTT---------GT-AGG----------------AGACGGCCGCTGTGCACAGTGCCCGCGT------CGGACGACGC-ATTTGC--T--TCCCGTCCGAA-GGACGCCGCAACCGGTTGG-GAGACGGCCTTAA-----AGGTAGC-CGCTGG----------CAGGTGACTGACGG----------------TGCCGCGATTCG-T--CGTGGCTCCGAT-------------AGCGTT--ATAGCCTGGCA-----TGCCGGATGGCTCGTA---------------------ACCCGACCGAGGTATC--------GCAAAGGCCC-AC-------------------------CATGGGC--ATTGAATCGTCTCCTCTGTGAAATGATTTCGGACGCATGAATGGCGACAGC------GGCTCGAAGGCCTTGAGGGCGCACGGCACCGAAACCGTGGCCCA--------CGAT-------------GGTCTCGCCCACGATGGTTGCCCG--CGA--CG--TCCGTTG--GAG-GTTGGCGGTTGGCGGCGAGTAGATCGGTCACCCATCCGACCCCCAAGGAGTCTAACATGTGTGCGAGTCAGTGGGACTCGAATAAGCCCAGAGGCGAAATGAAAGCAAAGACCGCGG--AGATC---TCCCGGTCG-AGTCGTGATCCCTG-T-TCCTC------GTGAACGGGGCGCAACGGCGACCCGTCCC--GT-----CCGATT-CAT--TCGGTGGGGCGGAGTTTGAGCACACACGTTGGGACCCGAAAGATGGTGAACTATACCTGGACAGGACGAAGCCAGAGGAAACTCTGGTGGAGGTCCGCAGCGGTTCTGACGTGCAAATCGATCGTCAGATCCGGGTCTAGGGGCGAAAGACTAATCGAACCATCTAGTAGCTGGTTCCCTCCGAAGTTTCCCTCAGGATAGCTGGCGCTCGGAGAA--TTCAGTCTCATCTGGTAAAGCGAATGATTAGAGGCCTTGGGGACG-AAACGACCTCAACCTATTCTCAAACTTTAAATGGGTGAGAAGGCCGCCTTGC-----TTGATTGATGAAGGCAGGTCCTTG-TGGATGAGAGTGCCCAGTGGGCCACTTTTGGTAAGCAGAACTGGCGCTGTGGGATGAACCAAACGACGGGTTAAGGCATCCGATGCGAGACGCTCATGAGATCCCATGAAAGGTGTTGGTTGCTCTAGA-CAGCAGGACGGTGGCCAT-GGAAGTCGGAATCCGCTAAGGAGTGTGT-AACAACTCACCTGCCGAAG--CAACTAGCCCTGAAAATGGATGACGCTCC-AGCGTCGAGCCTATACCCGTCCGCTGCTGGCAGAACTCCCTTG-----AGCAAGGAGGTTTACGTCGCAGTGAGTAGGAGGGTCGCGGGGGAGAGCGTTGAAGGTGCCGGGCGTGAGCCCGCCTGGAGCCTCCCTCGGTGCAGATCTTGGTGGTAGTAGCAAATACTCAAGTGAGAACCTTGAGGACTGAAGTTGGAGAAGGGTTCCCAGTCGGCCCTAAGGGATCGGAGAAATCCGTTCCGAAGCGGGACATTGGAAAATACTGTGCTTCTATAGCTGATATATAGATAGCTTGTCCCGC-TGCTGACCGAAAGGGAATGGGGTTAATATTCCCCAACCCGGACACGGAGATAGAGGTCTCTCGCAGACCTCAAATGCGGTAACGC-AATCGAACTCGGAGACGTCGGCGGAGGACCCGGGGAAGAGTTGTCTTTTCTTTGTAA-GGATTCGTGTCCCTGGAATCGGATCATCCGGAGATAGGGACGCT-GTTTCCGTAAAAGCTCCGCGGCTCTTGCGGAGTCCGGTGCGCCTCTGCCGGCCCTTGAAAATCCGAGGGAGAGAGTATGATTTTCGTGCCGGTCCGTACCCATATCCGCAGCAGGTCTNACATTATATTTAATTTTTGGGCCTTGAACTGCTAGAGTTGGGGCTACTATAAGAGTGTTAATTGGGACAAAATTGGGGCCAAGTGGGAAACTAATTGGGGATGACCAGTTATATAATGTAATTGTAACGGCACATGCTTTTGTAATAATTTTTTTTATAGTAATACCCGTTTTAATTGGGGGATTTGGGAATTGGTTAGTTCCTTTAATATAAGGGGCACCTGATATAGCCTTTCCTCGTATAAATAATTTAAGTTTTTGGTTACTCCCTCCTTCTTTAATGTTATTGTTTATTTCTTCTATAGTTGAAATAGGGGTGGGAGCTGGGTGAACAGTTTACCCTCCTTTAGCTTCTTTAGAAGGGCATGCAGGGAGATCGGTGGATTTTGCTATTTTTTCTTTACATTTAGCTGGGGCTTCTTCTATTATAGGGGCTATTAATTTTATTTCTACTATTATTAATATACGAAGATTTGGTATAAGAATGGAAAAGGTCCCTTTGTTTGTTTGGTCTGTTTTAATTACTGCTATTCTTTTATTACTATCTCTTCCTGTATTAGCAGGGGCTATTACAATATTATTAACAGATCGAAATTTTAATACCTCTTTTTTTGACCCTGCAGGGGGAGGGGATCCTATTTTATTTCAACATTTATTTTCGAAAGAGTACCGGTGGCAAGGCCCCGAGGAAGCAGTTGGCGACCAAGGCGGCCCGGAAGAGCGCCCCAGCAACTGGAGGAGTTAAGAAACCCCATCGTTACAGGCCTGGAACAGTCGCTTTGAGGGAGATTCGTCGTTACCAGAAGTCGACTGAGCTCTTGATCCGCAAGCTCCCATTCCAGCGTCTGGTCAGGGAAATTGCCCAGGATTTCAAGACCGATCTCCGATTCCAGAGCTCTGCCGTCATGGCTCTCCAGGAAGCTAGCGAAGCCTACCTCGTCGGTCTCTTCGAAGACACCAACTTGTGCGCTATCCACGCCAAGCGT
	Mysmena_MYSM_013_THAI	???????????????????????????????????????????????????????CCGCCGATTGAATATGGTGACACCAAGGTCTTTTT-TAA-TGCAGAAGGGGGCGTATA-TTTAAGTTAA-ATATAAATTTTATATAGGCGTCTGTAAACACTTGTATTAATATTGGGGTGTG---------TAGTAAAATAACTGAACTAAACCTCTAAAGAAAGTTTAACTAAAA-ATCCCTTAGTTTAAAAA-ATAATTAAACATGAGATTTT--AAGAGTTCTCTCAATAACCATGTATAACTAAAACTGTA-ATAATAATAATGTAGTTTAAAAGAAATATTAA--TCTCG----------------------------------------------------------------------------------------------------------------------------------------------------------------------------------------------------------------------------------------------------------------------------------------------------------------------------------------------------------------------------------------------------------------------------------------------------------------------------------?????????????????????????????????????????????????????????????????????????????????????????????????????????????????????????????????????????????????????????????????????????????????????????????????????????????????????????????????????????????????????????????????????????????????????????????????????????????????????????????????????????????????????????????????????????????????????????????????????????????????????????????????????????????????????????????????????????????????????????????????????????????????????????????????????????????????????????????????????????????????????????????????????????????????????????????????????????????????????????????????????????????????????????????????????????????????????????????????????????????????????????????????????????????????????????????????????????????????????????????????????????????????????????????????????????????????????????????????????????????????????????????????????????????????????????????????????????????????????????????????????????????????????????????????????????????????????????????????????????????????????????????????????????????????????????????????????CGTCTGTGTTCT-T------CAAAT-GACACGACGAGCAGCTTCCGGGAAACCA-AAGCTTTTGGATTCCGGGGGRA-GTTAAAAGAATTGGCGGAAGGGCACCACCAGGAGTGGGGCTTGCGGCTTAATTTGACTCAACACGGGTAAACTTACCCGGCCCGGACACAGGAAGGATTGACAGATTAAGAGCTCTTTCTTGATTCTGTGGATG-GTGGTGCATGGCCGTTCTTAGTTGGTGGAGTGATTTGTCAGGTTAATTCCGATAACGAACGAGACTCTAACCTACTAAATAGGCG--ATTCAGACTCCGGTTTATTCAAAAGTCTG--ACG--------TTCTTCTTAGAGGGACAAGCGGCGT-ATAGCCGTACGAGAAAGACCGGGGCCGCACGCGAGCCACAATGAAGGGATCAGCGTGTGTT-TTCCCGGTCTTGGGGGATCGGGTAACCCGTTGAACCCCCTTCGTGCTGGGGATAGAACCTTGTAA-TTAGT--TCTTGAACGAGGAATTCCCAGTAAGCA-CGAGTCATCAACTCG-TGTTGATTGCGTCCCTGCCCTTTGCACACACCGCCCGTCGCTACTACCGATTGAATGATTAAGTGAGGTCTTCGGACTGGCGCCGGATTGGCAATCT------TTTGTCGAGACGTA--AGTGCCGGAAAGATGCCCAAACTTGACTATTTAGAGATAGTAAAAGTCGTAACAAGGTTACC??????????????????????????????????????????????????????????????????????????????????????????????????????????????????????????????????????????????????????????????????????????????????????????????????????????????????????????????????????????????????????????????????????????????????????????????????????????????????????????????????????????????????????????????????????????????????????????????????????????????????????????????????????????????????????????????????????????????????????????????????????????????????????????????????????????????????????????????????????????????????????????????????????????????????????????????????????????????????????????????????????????????????????????????????????????????????????????????????????????????????????????????????????????????????????????????????????????????????????????????????????????????????????????????????????????????????????????????????????????????????????????????????????????????????????????????????????????????????????????????????????????????????????????????????????????????????????????????????????????????????????????????????CCAAGGAGTCTAACATGTATGCGAGTCAATGGGACTCGAATAAGCCCAAAGGCGCAGTGAAAGTGATTTCAT-----------------------AATCGAGATCCATG-T-GTTTTC-----ATACACGTGGCGCATCGATGACCCGTTCAA-AT----TTTCCTT-YG---ATAGAAGAACGGAGTTTGAGCATACACGTTGGGACCCGAAAGATGGTGAGCTATGCTTGGACAGGACGAAGCCAGAGGAAACTCTGGTGGAGGTCCGTAGCGGTTCTGACGTGCAAATCGATCGTCAGATCCGAGTATAGGGGCGAAAGACTAATCGAACCATCTA??????????????????????????????????????????????????????????????????????????????????????????????????????????????????????????????????????????????????????????????????????????????????????????????????????????????????????????????????????????????????????????????????????????????????????????????????????????????????????????????????????????????????????????????????????????????????????????????????????????????????????????????????????????????????????????????????????????????????????????????????????????????????????????????????????????????????????????????????????????????????????????????????????????????????????????????????????????????????????????????????????????????????????????????????????????????????????????????????????????????????????????????????????????????????????????????????????????????????????????????????????????????????????????????????????????????????????????????????????????????????????????????????????????????????????????????????????????????????????????????????????????????????????????????????????????????????????????GACTTTGTATTTAATTTTTGGGGCATGATCAGCAATAGTGGGAACAGCCATAAGAGTATTAATTCGTACTGAGTTAGGGCAAGTGGGAAGTTTAATAGGGGATGATCAATTATATAATGTAATTGTTACAGCGCACGCGTTTATTATAATTTTTTTTATAGTTATACCTGTTTTAATTGGGGGGTTTGGTAATTGGCTAGTCCCTTTAATGTTAGGGGCTCCGGATATAGCTTTTCCCCGAATAAATAATTTGAGATTTTGATTATTACCTCCTTCTTTRATATTATTATTTGTGTCTTCTATAGTGGAAATAGGAGTAGGAGCGGGTTGGACTATTTACCCCCCCYTAGCATCTTTAGATGGGCATGCTGGAAGTTCTGTGGATTTTGCTATTTTTTCTTTACATTTAGCAGGGGYGTCTTCAATTATAGGGGCTATTAATTTTATTTCTACAATTGTTAATATACGGGGATATGGAATAAGAATAGATAAGGTCCCTTTATTTGTTTGGTCTGTTTTGATTACGGCTATTTTATTATTATTATCTTTACCGGTATTAGCTGGGGCTATTACAATATTATTAACGGATCGAAATTTTAATACTTCTTTTTTTGATCCTGCRRGAGGGGGGGATCCTATTTTATTTCAACATTTATTYTCGTAAGAGTACCGGAGGCAAAGCCCCCAGAAAACAGCTGGCTACTAAGGCCGCCCGAAAGAGCGCCCCWGCCACCGGAGGTGTGAAGAAGCCCCATCGTTACAGGCCYGGAACYGTCGCTYTGAGAGAGATCCGTCGTTACCAAAAGTCGACCGAGCTTCTGATCCGCAAGTTGCCTTTCCAGCGTCTTGTTCGWGAAATCGCTCAGGACTTCAAGACCGATCTGCGATTCCAGAGCTCCGCYGTGATGGCTCTCCARGAAGCTAGCGAAGCTTACCTCGTCGGTCTKTTCGAAGACACCAACTTGTGCGCTATCCACGCCAAGCGA
	Symphytognatha_picta	TTACAATAAAT---------TTACTACTATTATTTAAAAAAAGTTTAAAATA-GTCCGACGAT--AAAGTAATTACACTAAGGTCTGTAC-TAA-TACATAATTGAGTATAAAGTGTGAGTTAA-TTTAAAAAGGTATATATGTGGATGTTAC-ATTATATTTAAATATATAATGATAATAA----AAATATAAGAAGTTACCT-AACATATACTGAATAAATAACAATAC-ATCTCTGTGTATAACAA-TTAGTTATCAATAATATTTT--AAAATATATTTAAAAGACAATTTAAAACTAATTTTAAA-GTAATAATTT---AAATTCAATTTTAATAAAT-ATCTCG--TTTTTATAAGATAATTATAAATAAAATCTGCTCAATGAT------ATTTTAAATAGCCGCAGAAACTT--CTGTGCTAAGGTAGCATAATCATTTACCTTTTAAATAAAGGATAGAATGAAAGATTTAACAGCTAAATTAATTTTTTA-ATTTTAC--TAATTTAAATTATACTAAATATAAAAATATATTTATTTATAAATTAGACAATAAGACCCTAATAAATTTTACTTTA-GTTTAGCTGGGGAAGCTAATTAATTATTATTTTAATTAA-AATAATTTTAAA--AACATCT---------TTATTAAA---AATAAAAAATTACTATAGGGATAACAGCGTAATAAATTTTTGCAGATCATATATAAAAATTA-GTTTACGACCTCGATGTTGAATTACTTTATCTAATTATAGTAAAAAATAATACAAGAAGATCTGTTCGATCATTAAAAAAGTACATCATACGCTCGTCCTAAAGATTAAGCCATGCATGTCTAAGTACATACTGAAATAAAGTGAAACCGCAAATGGCTCATTATATCAGACGTGGTTCATTGGATTGTAC-CCGTCTACTTGGATAACTGTGGTAATTCTAGAGCTAATACATGCAGCAGAGCTCGGACCTCCG----------GGAAAGAGCGCTTTTATTAGA-CCAAGACCAATCGGTCCTCGC-----------GACCG----------------CATTGAGTGCTGACTCTGGATAACTAC-AGCTGATCGCAAGGGTCA-ACCCCGGCGACAAGTCTTTTAAGTGTCTGCCTTATCAACTTTCGATGGTATATCATGAGCCTACCATGGTCATAACGGGTGACGGGGAATCAGGGTTCGATTCCGGAGAGGGAGCCTGAGAAACGGCTACCACATCCAAGGAAGGCAGCAGGCGCGCAAATTACCCACTCCCGGTACGGGGAGGTAGTGACGGAAAATAACGATACGGGACTC-TTAGAGACCCCGTAATCGGAATGAGTTGAACAYAAAGTCTTCCAACGAGGACCAATTGGAGGGCAAGTCCAGTGCCAGCCGCCGCGGTAACACTGGCTCCAATAGCGTATATTAAATTTGTTGCGGTTAAAAAGCTCGTAGTTGGATCTGMGYGCCGGACGGTCGGCCCACCC-------------GCGGGYTG------GATACCGACCGGATCCG--GCGCAT--TTCAGTCGGTTTCGCCTGATGATCTTCACCGGTTGTC-T--GGCTGACCGACGCCTTTACTGTGAAAAAATTAGAGTGCTCAAAGCAGGC------GTG--GCCTGGATAATGGTGCATGGAATAATGGAATAGGATCTCGGTTCTA-TTC--TGTTGGTCTCC---GGAACACGAGATAATGATTAAGAGGGACAGACGGGGGCATACGTACTGTTGCGTGAGTGGTGAAATACAATGACCGCAGCAAGACGAACAACTTGTTTCCATTAATTAAGAACGAAAGTCAGAGGWYCGAAGGCGATCAGATACCGCCGTAGTTCTGACCGTAAACKATGCCAGCYAGCAATCCGGCTGTGTTCC-T------CAAAT-GACACGCCGGGCAGCTTCCGGGAAACCA-AAGCTTTTGGGTTCCGGGGGGA-GTTAAAGGAATTGACGGAGGGTCA-CACAAGGCATGGAGCATGCGGCTTAATTTGACTCAACACGGGTTAACATACTCGGTCCGAACACAGGAAGGATTGACAGATTGAGAGCTCTTTCTTGATTCTGTGGGTA-GTGGTGCATGGCCGTTATCAGTTCGTGGATTGATTTGTCTGCTTTATTGCGTTAACGAACGAGGCTCAAGCCTGCTAAATAGACG--CCCGGTTGA-----CTT-----TAAAAAC--ACGCCGGGTTAGTCTTCTTAGAGGGACAGGCGGCGC-TTAGCCGCACGAAACTGACCGAGGCTGCACGCGCGCTACATTGAAGGAACCAGCGTGTTAT-CACCCGGGCCGGCAGGCCCGGGTAACCACGTCAAACTCCTTCGTGCTGGGGATAGGAGTTTGTAA-TTATTCTCCTTGAACGAGGAATGCCTAGTAAGCC-CGAGTCATCAACTCG-GGCTGATTACGTCCCTGACCCTTGTGCACACCGCCCGTCGCAACTATCGATTGAGTGGTTTAGTGAGGTCTTCGGACTGGCTCTCGAACTGGCCCCC------GTGGC-CGGGTCGT--GCTGCCGGAAAGTCGACCGAACTTGATTACTTAGAGAAAGTTAAAGTCGTAACAAGGTAGCC??????????????????????????????????????????????????????????????????????????????????????????????????????????????????????????????????????????????????????????????????????????????????????????????????????????????????????????????????????????????????????????????????????????????????????????????????????????????????????????????????????????????????????????????????????????????????????????????????????????????????????????????????????????????????????????????????????????????????????????????????????????????????????????????????????????????????????????????????????????????????????????????????????????????????????????????????????????????????????????????????????????????????????????????????????????????????????????????????????????????????????????????????????????????????????????????????????????????????????????????????????????????????????????????????????????????????????????????????????????????????????????????????????????????????????????????????????????????????????????????????????????????????????????????????????????????????????????????????????????????????????????????????CCAAGGAGTCTGRCATGTGTGCGAGTCAGTGGAGCTCGAWTAAGTCCACGGGCGAACTGAAGGGRAAGACGAAATGTCT------TATGACCCGAAGCTGTGATCCWGGCA-CCCCCM-----GGGTGCCGKGCGCAACAGCGC??????????????????????????????????????CGSKGGCRGAGCATRCAYGTTGGTACCCGAAAGGTGGTGAACTATGCCCGGGCAGGAYGAAGGCAGGGGAAACCCTGGCGGAGGTCCGCAGCGGTTCTGACGTGCAAATCGATCGTCAGACCTAGGTATAGGGGCGATAGACCAATCGAACCATCTAGTAGCTGGTTCCCTCCGAAGTTTCCCCCAGGATAGCTGGCGCTCCKKGAA--ACCGGTCACATCCGGTGGAGC-AATGAKTAGAGGGAGCGGGGTCY-AYGAGACCTCGGCCTATTATCAAACTCCCAACGGGTRMGAWGCGAGTCCYTA-----KCTGCACGGGGACTCGCGGAA----GACGKWWGAGTGCCAAGTGGGCCACTTTTGGTAAGCAGAACTGGCGCTGTGGGATGAACCAAACGCCGAGTTACGGCGTCCGATGCAAGACGCTCATGAGATCCCATGAAAGGTGTTGGTTGCTCAAGA-TAGCCAGGCGGTGGCCGT-GGAAGTTGGAATCCGCTAAGGAGTGTGT-AACAACTCACTGGCCGAAG--CAACTAGCCCTGAAAATGGATGACGCTCC-AGCGTCGAGCCTATACTCGGCCGCTCT-CGCAAATTCCTMMKG-------CTGGAGAGCTTAAGYGAGAGYGAGTAGGAGGGTCGCTGCGGTGAGCGTTGAAGGTGTCGGGCGTGAGCCCGCCTGRAGCCGCCGCAGGYGCAGATCTTGGTGGTAGTAGCAAATACTCAAGTGAGAACCTTGAGGACTGAAGCTGGAGAAGGGTTCCCAGTCGTACCTAAGGGATGGGAGAAATCCTTTCCGAAGAGGGACGTTTGTAGA-----------------------------GGTGCGTCCCTC--TCTGACCGAAAGGGAATGGGGTTAACATTCCCCAACCCAGACACGGAGATTGAGCCCTCGGG-----CTCGAGTGCGGTAACGC-AATCGATCTCGGAGACGCCGTCGGAGGACCCGGGGAAGAGTTGTCTTTTCTTTGTAA-GAGTTCGTGTCCCTGGAAGCGGGTCAACCGGAGATAGGGACGTC-GTTCTCGT-AGAGCACAGCAGCTCTTGCTGTGTCCGGTCCGCCTCTGCTGGCCCTTGAAAATCCGAGGGAGAGAGTGTGATTTTCGTGCTGGTGCGTACCAATATCCGCAGCAGGTCT--------------------------------------------------------------------------------------------------------------------------------------------------------------------------------------------------------------------------------------------------------------------------------------------------------------------------------------------------------------------------------------------------------------------------------------------------------------------------------------------------------------------------------------------------------------------------------------------------------------------------------------------------------------------------------------------------------------------------------------------------------------------------------------------------------------------------------------------------------------------------------------------------------------------------------------------------------------------------------------------------------------------------
	SYMP_005_AUST	ATTTATATAAA----TATACTACTAAAATTTTAAAAATAAAAGTTTTTAATT-TTCCGCCGAAT--AATTATTTACACCAAGTTCTTTAT-TAA-TACATATATGAGTTTATR-AATGTGTTAATTTTTAAAATTTATATATGAGGATTTTAACAATTAATTGAATAATAATATTGTAAATATTTTAATAATAATAAATTACCTAAACATCTAATGAATATTTAACAATAA-ATCTCTTAGTATAAATA-TAATTTAACCATATTTATTTATAAAAATTTATTTAATTACAATTTAAAAATAATAATATA-TTAATATTTT---ATTATCAATAAATATTTAA--TCTCT----------------------------------------------------------------------------------------------------------------------------------------------------------------------------------------------------------------------------------------------------------------------------------------------------------------------------------------------------------------------------------------------------------------------------------------------------------------------------------???????????????????????????????????????????????????????????????????????????????????????????????????????????????????????????????????????????????????????????????????????????????????????????????????????????????????????????????????????????????????????????????????????????????????????????????????????????????????????????????????????????????????????????????????????????????????????????????????????????????????????????????????????????????????????????????????????????????????????????????????????????????????????????????????????????????????????????????????????????????????????????????????????????????????????????????????????????????????????????????????????????????????????????????????????????????????????????????????????????????????????????????????????????????????????????????????????????????????????????????????????????????????????????????????????????????????????????????????????????????????????????????????????????????????????????????????????????????????????????????????????????????????????????????????????????TGTTTCCATTAATCAAGAACGAAAGTTAGAGGATCGAAGGCGATCAGATACCGCCCTAGTTCTAACCATCAACGATGCCAGCCAGCGATCCGGCTGTGTTCC-T------CAAAT-GACACGCCGGGCAGCTTCCGGGAAACCA-AAGCCTTTGGGTTCCGGGGAAA-GTTGAAGGGATTGACGGAAGGTCACACAACGGAATGGAGCCTGCGGCTTAATTTGACTCAACGCACGAAAGCCTATCCGGTCCGGACACAGGAAGGATTGACAGATTGAGAGCTCTTTCTTGATTCTGTGGGTG-GTGGTGCATGTCCGTTCTTAGTTCGCGGAGTGATTTGTCTGCTTAATTGCGTTAACGAGCGAGACTCTAGCCTACTAAATAGTTG--TTGCGATCA-----TCT-----TTGTCGC--ACA------GTTTCTTCTTAGAGGGAGCAGCGGTTT-CCAGCCGCACGAGACAGACCGGAGCCGCACGCGCGCTACATTGAAGGAATCAGCGTGTGTT---TCCTGCCCGACAGGGTTGGGTAACCAGATGAATCTCCTTCGTGCTTGGGATAGGGGCATGTAA-TTGTC-CCCTTGAACGAGGAATTCCTAGTAGGCA-CGAATCATTATTTCG-TGCCGATTACGTCCCTGGCCTTTGTGCACATCGCCCGTCGCCAATGTCGATCGAATATTTTAGTGAGGTCTTCGGACTGGCTTCCGGTCTGG-CTTC------ACGGT-CGAGCCGG--TGTGCCGGAAAGACGATCAAACTTGAGTATTTAGAGACATTGAAAGTCGTAACAAAGTAACCATAAATAAGCGGAGGAAAAGAAACCAACAGGGATTCCCTTAGTAACTGCGAGCGAAAAGGGATGAGCCCAGCGCTGAATCCCGACGCCTTT-CACGGTGTCGGGAAATGTAGCGTATAGGAGCGA-GCGTGACGGAGGT--GGGC-CTTCCGGTAAGTCCCTCTGACCGGGGCTACTT--TCCCACAGTGGGTGCAAGGCCCATAACCGGTTGGCC-TC--CTTCGGATGCGAGTTCCTCAGAGTCGGGTTGCTTGGGAGTGCAGCCTAAATCAGGTGGTAAACTCCATCTAAGGCTAAATACGACCGTGAGACCGATAGCGAACAATTTGAAGAGAGAGTTCAAGAGTACGTGAAACTGTTCAGAGGGAAACGGGTGGGCCCTCGAAGCCCTG-TGTCG-G-ACGGATTCAG--CGAGTT-----ACTTTCTGCGCTTGTTTTCTGGGCCTAGGCA-------TTATGTCT---------------GTCGCA----------------GGCTAACCTGGAGAGCATACCGCGGAGC------CGACTCCCGC-ATTTCC--G--TTCCGTCCAAA-GGACGCCGTAACCGTTTGG-ATCTCGGCCATATGAATCTCGTCGA-GAGTGG----------TTCTCCGTCGACGA-------------ACGTTGCTTCTTCGGTTGCATGCGTCGGCGG-----------GAAGTGGC--TTTCGGAAAAT-----TTTTCGGAAGCTCGGG---------------------ATCCGAACGTGGTATC--------GCTAAGCCCGATTTTCCGGGCTGGCTTCGCCTCCTC----------------------------------------CACACTTGCGATTGCTCCGTAGAGGACACAGATTCTTGCTCGATGGAAGCACGGAGACGTCGCCGTGTCCC--------------------------GTCGTTGCCGGAGCTGTCTTCCGG--GTG--CTTGATCGTCG--GAG-GTTGGTGGTTCGCGGCGAGTAGGTC?????????????????CCAAGGAGCGCAACATGTATGCGAGTCAATGGATCTCGAATAAGTCCAAAGGCGAAATGAAAGCGAAGGCAGATTTTAT------TGTCTGCTG-AGCTGTGATCCCGGA--CATTTT-----ACTGTCTGGGCGCAACAGCGCCCCGCCCG--TT-----CCGGCTTGA---CCGGTTGGGTGGAGGTTGAGCATACACGTTGCTACCCGAAAGGTGGTGAACTATGCCTGGCCAGGACGAAGCCAGAGGAAACTCTGGTGGAGGTCCGCAGCGGTTCTGACGTGCAAATCGATCGTCAGAGCTTGGTATAGGGGCGCAAGACCAATCGAACCATCTA??????????????????????????????????????????????????????????????????????????????????????????????????????????????????????????????????????????????????????????????????????????????????????????????????????????????????????????????????????????????????????????????????????????????????????????????????????????????????????????????????????????????????????????????????????????????????????????????????????????????????????????????????????????????????????????????????????????????????????????????????????????????????????????????????????????????????????????????????????????????????????????????????????????????????????????????????????????????????????????????????????????????????????????????????????????????????????????????????????????????????????????????????????????????????????????????????????????????????????????????????????????????????????????????????????????????????????????????????????????????????????????????????????????????????????????????????????????????????????????????????????????????????????????????????????????????????????????AAGATTATATTTGATATTTGGAGCTTGATGTGCTATAGTAGGGATAGGAATAAGAATTTTAATTCGATTAGAATTAAGACAAAGAGGTCGGTTTTTTGGTGATGATCAGTTATATAATGTTATTGTTACTAGTCATGCATTTATTATAATTTTTTTTATAGTTATACCTATTTTAATTGGTGGATTTGGAAATTGATTAATTCCTTTAATATTAGGTGCTCCTGATATATCATTCCCTCGAATAAATAATTTAAGATTTTGATTATTACCTCCTTCATTATTGTTATTGTTTATTTCATCTATAGTGGATATAGGTGTAGGATCAGGTTGAACTATTTATCCTCCTTTATCGTCTTTAATAGGACATAATGGTTTATCTGTAGATTTTTCTATTTTTTCGTTACATTTAGCTGGTATATCATCTATTATAGGAGCTATTAATTTTATTAGAACTATTTTAAATATACGTAGTTATGTAATATCTATAGATAAAATTCCTTTATTTATTTGATCTGTATTTATTACTGCTATTTTATTATTATTATCTTTACCTGTATTAGCAGGAGCTATTACTATATTATTAAGTGATCGAAATTTTAATACTTCATTTTTTGATCCTGCTGGAGGAGGTGATCCTATTTTATTTCAACATTTATTTTAGGAAAAGTACCGGTGGGAAGGCTCCCCGTAAGCAGCTGGCCACCAAGGCTGCAAGAAAGAGTGCACCAGCCACCGGTGGTGTGAAAAAGCCTCATCGTTACAGGCCCGGAACCGTCGCTCTTCGTGAAATCCGTCGTTACCAGAAGTCGACCGAGCTTTTGATCAGAAAACTCCCATTCCAGCGCCTTGTCAGAGAAATCGCTCAGGATTTCAAGACCGATCTGCGTTTCCAGAGCTCTGCCGTCATGGCCCTCCAGGAAGCTAGCGAGGCCTATTTGGTTGGTCTCTTCGAAGACACCAACTTGTGCGCTATCCATGCCAAGAGA
	SYMP_006_AUST	???????????????????????????????????????????????????????????????????????????CACAAAGTTCKTTAT-TAA-TACAGAATGGAGKTTAAA-TTTTAGGTAA-TTTAATAATTTATATAGGAGGATGTAAACATTTAATTTAAATATATTATGAGAATAA----AGATATAAAAACTTACCTAAACCTTTACTGTATAATTACCATTAA-ATCTCTTCGATTAAAAA-TTATTTAATAAAAAATTTTA----AATGTTATTAAGTTACAATTTAATATTAATTATATA-TTAATAATAT---ATAATCAATAAATTTAAA---TCTCG----------------------------------------------------------------------------------------------------------------------------------------------------------------------------------------------------------------------------------------------------------------------------------------------------------------------------------------------------------------------------------------------------------------------------------------------------------------------------------???????????????????????????????????????????????????????????????????????????????????????????????????????????????????????????????????????????????????????????????????????????????????????????????????????????????????????????????????????????????????????????????????????????????????????????????????????????????????????????????????????????????????????????????????????????????????????????????????????????????????????????????????????????????????????????????????????????????????????????????????????????????????????????????????????????????????????????????????????????????????????????????????????????????????????????????????????????????????????????????????????????????????????????????????????????????????????????????????????????????????????????????????????????????????????????????????????????????????????????????????????????????????????????????????????????????????????????????????????????????????????????????????????????????????????????????????????????????????????????????????????????????????????????????????????????TGTTTCCATTAATCAAGAACGAAAGTTAGAGGCTCAAAGGCGATCAGATACCGCCCTAGTTCTAACCATAAACGATGCCAGTCGGAGATGCGGCTGCGTTCC-T------CAAAT-GACGCGCCGCGCATCCTCGGGGAAACCA-AAACGTTTGGGCTCCGGGGGAA-GTTAAAGGAATTGACGGAAGGGCA-CACAAGCGATGGAGCTTGCGGCTTAATTTGACTCAACACGGGGAAGCTTACCAGGATAGGACACAAGAAGGATTGACAGATTGAGAGTTCTTTCTTGATTTTGTGGATG-GTGGTGCACGGCCGCTCCTAGTCCGTGGAGCGATTTGTCAGATTGATTTCGATAACGAACGAGATTCTAACCGATTAAATAGACC-GTCCCGATCT-----CCC-----TCGTCGG--GGG---------TCTTCTTAGTGGGACGGGCGGCGTCTAAGCCGCACGAGGCAGT??????????????????????????????????????????????????????????????????????????????????????????????????????????????????????????????????????????????????????????????????????????????????????????????????????????????????????????????????????????????????????????????????????????????????????????????????????????????????????????????????????????????????????---------------------------------------------------------------------------------------------------------------------------------------------------------------------------------------------------------------------------------------------------------------------------------------------------------------------------------------------------------------------------------------------------------------------------------------------------------------------------------------------------------------------------------------------------------------------------------------------------------------------------------------------------------------------------------------------------------------------------------------------------------------------------------------------------------------------------------------------------------------------------------------------------------------------------------------------------------------------------------------------------------------------------------------------------------------------------------------------------------------------------------------------------------------------------------------------------------------------------------------------------------------------------------------------------------------------------------------------------------------------------------------------------------------------------------------------------------------------------------------------------------------------------------------------------------------------------------------------------------------------------------------------------------------------------------------------------------------------------------------------------------------------------------------------------------------------------------------------------------------------------------------------------------------------------------------------------------------------------------------------------------------------------------------------------------------------------------------------------------------------------------------------------------------------------------------------------------------------------------------------------------------------------------------------------------------------------------------------------------------------------------------------------------------------------------------------------------------------------------------------------------------AACTATATATTTAATATTTGGGGCTTGATCTGCAATAGTTGGAACTTCGTTAAGAGTATTGATTCGAATTGAATTAGGTCAATTAGGAAGATTTTTAGGGGATGATCAATTATATAATGTAATTGTTACTGCTCATGCTTTTATTATAATTTTTTTTATAGTTATGCCTGTAATAATTGGGGGATTTGGAAATTGATTAATTCCTATAATATTGGGGTCTCCTGATATAGCTTTTCCTCGAATAAATAATTTAAGATTTTGGTTATTACCTCCCTCATTGATATTGTTATTGATATCATCAATAGTAGAAATAGGAGTAGGGTCGGGGTGAACTATTTATCCTCCATTATCTTCATTGGAAGGGCATTTAGGTTTATCTGTAGATTTATCTATTTTTTCTTTACATTTAGCTGGGGCTTCTTCAATTATAGGGGCTATTAATTTTATTTCGACTATTTTAAATATACGTTCTTATGGGTTAAGAATAGAAAAAATAAGATTATTTATTTGATCAGTTTTAATTACAGCTATTTTATTATTATTATCTTTACCTGTTTTAGCGGGGGCTATTACTATGTTATTAACTGATCGAAATTTTAATACATCATTTTTTGACCCAAGAGGGGGAGGAGATCCTATTTTATTTCAACATTTATTTTCGCAAAAGTACCGGCGGGAAGGCTCCCAGGAAGCAGTTGGCGACCAAAGCGGCTCGCAAAAGCGCCCCTGCGACCGGCGGAGTGAAAAAACCTCATCGCTACAGGCCGGGCACCGTCGCCCTGAGAGAGATTCGTCGCTACCAGAAGTCGACCGAATTGTTGATCCGCAAGCTGCCTTTCCAGCGGTTGGTGCGTGAAATCGCTCAGGACTTCAAGACCGACCTGCGTTTCCAGAGCTCCGCCGTCATGGCCTTGCAGGAGGCCAGCGAGGCTTACCTGGTCGGCTTGTTCGAGGACACGAACCTTTGCGCCATCCACGCCAAGCGA
	SYMP_007_AUST	ATTTAAATAAA----TCAACTATTATAAATATTTTATACAAAGTTTTATATA-ATCCGCCGATTAAA---AATTACACCAAGTTCTTTAT-TAA-TACAGAATGGAGTTTAAA-TTTTAGGTAA-ATTTAAAAATTATATAGGAGGATGTAAACATTTAATTTAAATATATAATGAGAAAAA----TAATATAATAACTTACCTAAACCTGTACTGAAGATTTACCATTAA-AGCTCTTAGATTAAATA-TTATTTAACCAGTTTATTTT---AAAATTAAATAAAAAACCATTTAAAAATAATTATAAA-ATAATAATTT---ATAATCAATATTTATAAA---TCTCT----------------------------------------------------------------------------------------------------------------------------------------------------------------------------------------------------------------------------------------------------------------------------------------------------------------------------------------------------------------------------------------------------------------------------------------------------------------------------------???????????????????????????????????????????????????????????????????????????????????????????????????????????????????????????????????????????????????????????????????????????????????????????????????????????????????????????????????????????????????????????????????????????????????????????????????????????????????????????????????????????????????????????????????????????????????????????????????????????????????????????????????????????????????????????????????????????????????????????????????????????????????????????????????????????????????????????????????????????????????????????????????????????????????????????????????????????????????????????????????????????????????????????????????????????????????????????????????????????????????????????????????????????????????????????????????????????????????????????????????????????????????????????????????????????????????????????????????????????????????????????????????????????????????????????????????????????????????????????????????????????????????????????????????????????TGTTTCCATTAATCAAGAACGAAAGTTAGAGTTTCGAAGGCGATCAGATACCGCCCTAGTTCTAACCATAAACGATGCCAGCTAGTGATCCGGCTGTGTTCC-T------CAAAT-GACACGCCGGGCAGCTTCCGGGAAACCA-AAGCTTTTGGGCTCCGGGGGAA-GTTAAAGGAATTGACGGAAGGGCA-CACAAGCGGTGGAGCTTGCGGCTCAATTCGACTCAACACGGTGAAGCCTACCAGAATAGGACACAGGAAGGATTGACAGATTGAGAGCTCTTTCTTGATTCTGTGGGTG-GTGGTGCATGGCCGCTCCTGGTCCGTGGATTGATTTGTCAGATTTATTTCGATAACGAACGAGATTCTAGCCTACTAAATAGACG--TCCCGATCC-----TCC-----CTGTCGG--ACG-------GCTCTTCTTAGAGGGACGGGCGGCATATAAGCCGCACGAAGCAGTTCTGGGCCGCACGCGTGCTACATTGAAGGAGTCAACATGTTTT-CTCCCGGCCCGGAAGGGCTGGGTAACCCGATCAATTTCCTTCGTGCTGGGGATAGCGGGCTGTAA-TGTCC-GCT-TGAACGAGGAACCCCCAGTAAGCG-CGAATCATCAGTTCG-TGCTGATTACGTCCCTGGCCTTTGTCCACACCGCCCGTCGCTGCAACCGATTGAGTGATTTAGTGAGATCTTCGGACCAGCTTCCGGGTTGG-CCTC------CGGGT-CGAGCCGG--TGTGCCGGAAAGATGACCGAACTTGATTACTTAGAGGATGCAAAAGTCGTAACAAGGCAACC???????????????????????????????????????????????????????????????????????????????????????????????????????????????????????????????????????????????????????????????????????????????????????????????????????????????????????????????????????????????????????????????????????????????????????????????????????????????????????????????????????TTTGAAGAGAGAGTTCAAGAGTACGTGAAACTGCTCAGAGGCAAACGGGTGGGTCCTCGAAGTCCTG-TGGCG-G-ATGGATTCAG--CCGCGT-----TCCGCTACTCTCGCGTCGGA-----------------------------------------GCACCGCATACTTCTCCCCCGAGGGTCGATGACGGAGCACCGGGATGTCGGGAAGCGGCGTGGCGC-ATTTCCAATTGTTCCGCCCGAA-GGACCCCGCGACCGGTTGG-TGGACGGCCTTGA-----GGGGCGG-CGATGG----------CGGGTCGCCGGCGGCGGACGAGTTCCGCTGC----------------------------------------CGGAGT--GTTGGCCGCTCGCCCCAG--GAGCTGCTCGTCTG-------------------CACCGACCGTGGCGTC--------ACGAGGCCT--GTTACATGGGCTTCTCCGCCTCCTCC------------------------------------------GAAAAAAAACAGCAAGGACACACGGGCGCTGCGGCCAGGGCGCCGGCACGATAACAGGACGAGGGCGCCCCACGATCGGGGCGACGACGCCTGCGCCGGTCTGCCCGCTGGGCCTCGGAATTAGCTGCGCCCGCTGTTGGGGGCTGGCGGTCCGCGGGGAGTAGGTCGGTCACCCACCCGTCCCCCAAGGAGTCTAACATGCGTGCGAGTCAGTGGGTCTCGAATAAGCCCAGAGGCGCAACGAAAGCGAAGGTTCCCGAAGA------GGAATCGCG-GGTCGCGATCCCGGGCCCGATGA-----AGGCCGTGGGCGCAGCGGCACCCTACCCC--GT-----CCGGCTCTGT--CCGGTGGGGCGGAGGTCGAGCACGTACGTTGGGACCCGAAAGGTGGTGACCTATGCCCGGGCAGGACGAAGCCAGAGGAAACTCTGGTGGAGGTCCGCAGCGGTTCTGACGTGCAAATCGATCGTCAGACCCAGGTATGGGGGCGAAAGACTCATCGAATCACCTA??????????????????????????????????????????????????????????????????????????????????????????????????????????????????????????????????????????????????????????????????????????????????????????????????????????????????????????????????????????????????????????????????????????????????????????????????????????????????????????????????????????????????????????????????????????????????????????????????????????????????????????????????????????????????????????????????????????????????????????????????????????????????????????????????????????????????????????????????????????????????????????????????????????????????????????????????????????????????????????????????????????????????????????????????????????????????????????????????????????????????????????????????????????????????????????????????????????????????????????????????????????????????????????????????????????????????????????????????????????????????????????????????????????????????????????????????????????????????????????????????????????????????????????????????????????????????????????AACTTTGTATTTAATTTTTGGTGCTTGATCAGCTATAATTGGAACTTCTTTAAGAGTTTTAATTCGACTTGAATTAGGACAATTGGGTAGATTTTTTGGAGATGATCAATTATATAATGTTATTGTTACTTCTCATGCTTTTATTATAATTTTTTTTATAGTAATACCTATTTTAATTGGAGGATTTGGAAATTGATTAGTTCCTATAATATTAGGATCTCCTGATATAGCGTTTCCTCGAATAAATAATTTGAGATTTTGATTATTACCTCCTTCTTTGTTGTTACTGTTAATATCTTCTATAGTGGAAATAGGTGTAGGATCAGGATGGACTATTTATCCTCCTTTATCTTCTTTAGAGGGTCATTCTGGTTTATCAGTAGATTTATCAATTTTTTCTTTACATTTGGCTGGGGCTTCTTCAATTATAGGAGCAGTTAATTTCATCTCTACTATTTTAAATATMCGATCTTTAGGAATATCTTTAGAAAAAATATCTTTATTTGTATGATCTGTATTTATTACGGCTATTTTATTATTATTATCTCTTCCTGTTTTAGCGGGTGCTATTACAATATTATTGACTGATCGAAATTTTAATACATCGTTTTTTGATCCTTCGGGTGGAGGAGATCCAATTTTATTTCAACATCTATTT----------------------------------------------------------------------------------------------------------------------------------------------------------------------------------------------------------------------------------------------------------------------------------------------------------------------------------------
	SYMP_004_THAI	ATTTTAAAAAA----GAACCAACTATAAAATTTTTATAAAAAGGAATATATC-ATCCGCCGATTTAT--TTATTACACCAAGTTCTTTAA-TAA-TACATAATGGAGTTTAAT-TTTTAGGTAATTTTTAAAAGTTTGATAGGAGGATGTAAACATTTAATTTAAGGATATTATGTAAATAA----ATTTATAAAAACTTACCTAAACCTCTAATGGATAATTACCTTAAA-ATCTCTTAGATTAAATA-TAATTTAACCATAATTTATA-AATTTTAAATTTAAAAAACCATTTAAAACTA????????????????????????????????????????????????TTCTTATCGATAATAATTATAAGTAATATCTGCTCAATGGA-------ATATAAATAGCCGCAGAATTTTTACTGTGCTAAGGTAGCATAATCACTTGCCTTTTAATTTTAGGCTAGAATGAACGATAAAACAATTAATTAATTTTTTTA-ATTTTTT--AAATTTAAATTATATTAAATATAAAAATATATTTATA-AATAATAAGACGACAAGACCCTATTGAACTTTACTTTA-GTTTAGCTGGGGCAGCTAATTAATAAATATTTTAATTATTAATA-----AAA--AATATCTAAT-----ATAATTAAT----ATATTAAGTTACCATAGGGATAACAGCGTAATAATATTTTTTAGTTCATATTTACAATAAA-GATTACGACCTCGATGTTGAATTATTATAAACTTTTATAAGCAAAAATATAAAAAGTAGATCTGTTCGATCTTTAAATTAATACA???????????????????????????????????????????????????????????????????????????????????????????????????????????????????????????????????????????????????????????????????????????????????????????????????????????????????????????????????????????????????????????????????????????????????????????????????????????????????????????????????????????????????????????????????????????????????????????????????????????????????????????????????????????????????????????????????????????????????????????????????????????????????????????????????????????????????????????????????????????????????????????????????????????????????????????????????????????????????????????????????????????????????????????????????????????????????????????????????????????????????????????????????????????????????????????????????????????????????????????????????????????????????????????????????????????????????????????????????????????????????????????????????????????????????????????????????????????????????????????????????????????????????????????????????????????????????????????????????????????????????????CAGATACCGCCCTAGTTCTAACCATAAACGATGCCAGCCAGCGATCCGGCTGCGTTCC-T------CAAAT-GACGCGCCGGGCAGCTTCCGGGAAACCA-AAGCCTTTGGGTTCCGGGGGAA-GTTAAAGGAATTGACGGAAGGGCA-CACAAGGATTGGAGCCTGCGGCTTAATTTGACTCAACACGGGAAAGCTCACCCGAACCGGACACAAGAAGGATTGACAGATTAAGAGCTCTTTCTTGATTTTGTGGGTG-GTGGTGCATGGCCGCTCTTAGTTGGTGGAGCGATTTGTCTGGTTCATTCCGATAACGAACGAGATTCCAGCCTGCTAAATAGACG--TCCCGGTCC-----TCC-----CAGCCGG--ACG--------GTCTTCTTAGAGGGACAGGCGGCAT-AGAGTCGCACGAAGCGGACCGGGGCCGCACGCGCGCTACATTGAAGGACTCAGCGTGTACT-CTCCCTGCCCGACAGGGCCGGGTAACCCGTTGAAACTCCTTCGTGCTGGGGATAGGCGACTGTAA-TTACC-GCCTTGAACGAGGAATTCCCAGTAAGCG-CGAGTCATCAGCTCG-TGCTGATTACGTCCCTGGCCTTTGTCCACACCGCCCGTCGCTACAACCGATTGAATGATTTAGTGAGGTCTTCGGACTGGCTCTCGGACTGG-CCTC------CGGGT-CGGGCCGG--CGTGCCGGAAAGATGACCAAACTTGATTATTTAGAGGATGTAAAAGTCGTAACAAGGTTGTC---------------------------------------------------------------------------------------------------------------------------------------------------------------------------------------------------------------------------------------------------------------------------------------------------------------------------------------------------------------------------------------------------------------------------------------------------------------------------------------------------------------------------------------------------------------------------------------------------------------------------------------------------------------------------------------------------------------------------------------------------------------------------------------------------------------------------------------------------------------------------------------------------------------------------------------------------------------------------------------------------------------------------------------------------------------------------------------------------------------------------------------------------------------------------------------------------------------------------------------------------------------------------------------------------------------------------------------------------------------------------------------------------------------------------------------------------------------------------------------------------------------------------------------------------------------------------------------------------------------------------------------------------------------------------------------------------------------------------------------------------------------------------------------------------------------------------------------------------------------------------------------------------------------------------------------------------------------------------------------------------------------------------------------------------------------------------------------------------------------------------------------------------------------------------------------------------------------------------------------------------------------------------------------------------------------------------------------------------------------------------------------------------------------------------------------------------------------------------------------------------------------TTCTTTATATTTAATTTTTGGAGCGTGGGCTGCTATAGTAGGTACTGGAATAAGAGTTTTAATTCGGATTGAATTAGGACAAACTGGAAGAATATTAGGAGATGATCAATTATATAATGTAATTGTAACTGCTCATGCTTTTGTAATAATTTTTTTTATAGTTATACCTATTTTAATTGGAGGTTTTGGAAATTGATTAGTTCCTTTAATATTAGGGGCTCCTGATATGGCTTTTCCTCGAATAAATAATTTGAGATTTTGATTATTACCTCCTTCTTTAATATTATTATTTATTTCATCTATAATTGAAATTGGGGTAGGAGCAGGATGAACTGTTTATCCTCCTTTATCTTCATTARAAGGACATTCTGGAAGATCAATAGATTTTGCTATTTTTTCTTTACATTTAGCTGGAGCTTCTTCTATTATGGGGGCTGTAAATTTTATTTCTACTATTTTAAATATACGATTTAATATAATAAGATTTGAAAAAATTTCTTTATTTGTATGATCTGTATTAATTACTGCTGTATTATTATTATTTTCTTTACCTGTATTAGCAGGGGCAATTACTATATTATTAACTGATCGTAATTTTAATACTTCATTTTTTGATCCTTCAGGAGGAGGGGATCCAGTTTTATTTCAACATTTATTTCCGAAAGAGCACTGGTGGGAAAGCCCCACGTAAGCAACTGGCCACCAAGGCTGCTCGCAAGAGCGCGCCTGCGACCGGAGGCGTGAAAAAGCCTCATCGCTACAGGCCCGGAACCGTCGCCCTGAGAGAGATTCGTCGTTATCAGAAGTCTACCGAGTTGCTGATCCGAAAGTTGCCTTTCCAGCGCTTAGTCCGTGAGATTGCTCAGGACTTCAAGACCGACTTGCGCTTTCAGAGCTCGGCCGTGATGGCCCTTCAGGAAGCCAGCGAGGCTTACTTGGTCGGCTTGTTCGAAGACACCAACCTTTGCGCTATTCACGCAAAGCGT
	Tetragnatha_versicolor	TTATTTATAGTATAAATTCCTACTAAAA-----TTATAAAAAGGTTTATATT-ATCCTCCGATTTGATTTTATTACACCACTATCTTTAA-TAA-TGCTAATTAGAGCATTAG-TTTTAGTTGT-AGTAATATTTTATATAGGCGGCTTTAAA--ATAAATATAAAAATTTTATTTTTAAAA---AAATTGTAAAAAGTTACCTAAACCTCTAAAGTATCTAAAACTTTAA-ATCTTGTAGATTAAATA-AAAATTTAACCAATAATATA-AGTATATATTAACAAAACCCATTTATAACTATTATTTTA-TTAATATTAA---AATTTCAATAAAAAAATAA-ATCTCG----------------------------------------------------------------------------------------------------------------------------------------------------------------------------------------------------------------------------------------------------------------------------------------------------------------------------------------------------------------------------------------------------------------------------------------------------------------------------------TCATATGCTTGTCTCAAAGATTAAGCCATGCATGTCTAAGTTCATGCCGTATTAAGGCGAAACCGCGAATGGCTCATTAAATCAGTTATGGTTCCTTGGATCGTAC-TTTACTACTTGGATAACTGTGGCAATTCTAGAGCTAATACATGCAGCAGAGCTCCGACCTTCG----------GGGACGAGCGCTTTTATTAGA-CCAAAACCGATCGAGACTCGT-----------TCTCG-----------------TTCTCGTGGTGACTCTGTATAACTTTGGGCTGATCGCACGGCCTTAGTGCCGGCGACGTATCTTTCAAGTGTCTGCCTTATCAACTGTCGATGGTAGGTTACGCGCCTACCATGGTCGTAACGGGTAACGGGGGATCAGGGTTCGATTCCGGAGAGGGAGCCTGAGAAACGGCTACCACATCCAAGGAAGGCAGCAGGCGCGCAAATTACCCACTCCCGGCACGGGGAGGTAGTGACGAAAAATAACAATACGGGACTCTTTTGAGACCCCGTAATTGGAATGAG-TACACTCTAAATCCTTTAACGATGAACTATTGGAGGTAAAGTCTGGTGCCAGCAGCCGC??????????????????????????????????????????????????????????????????????????????????????????????????????????????????????????????????????????????????????????????????????????????????????????????????????????????????????????????????????????????????????????????????????????????????????????????????????????????????????????????????????????????????????????????????????????????????????????????????????????????????????????????????????????????????????????????????????????????????????????????????????????????????????????????????????????????????????????????????????????????????????????????????????????????????????????????????????????????????????????????????????????????????????????????????????????????????????????????????????????????????????????????????????????????????????????????????????????????????????????????????????????????????????????????????????????????????????????????????????????????????????????????????????????????????????????????????????????????????????????????????????????????????????????????????????????????????????????????????????????????????????????????????????????????????????????????????????????????????????????????????????????????????????????????????????????????????????????????????????????????????????????????????????????????????????????????????????????TGAGTAACGGCGAGCGAAA-GGGAAGAGTCCAGCACCGAATCCC-CTCGTCT--TTGGCGAGCGGGAAATGTGGTGTTTGGGAGTGA-GCGTCTCGACGGCA-G-AC-TCTGCAGCAAGTCCCCCTGACCGGGGCT-CTT--TCCCAGAGTGGGTGCGAGGCCCATAGCTGCTAGGTC-TC--CGTCGAATGCGATCTCCTCGGAGTCGGGTTGCTTGGGAGTGCAGCCCTAAGCGGGTGGTAAACTCCACCTAAGACTAAATACTGCCGTGAGACCGATAGCAAACAATTTGAAGAGAGAGTTCAAGAGTACGTGAAACTGCTCAAAGGGAAACGGGTGGGCCCTCGAAATCCTG-TGACT-G-AAGGATTCAG--TGCTCT-----GACTTGTTCGA-----TGTAGGGTGGCGTTA-------TCAGAATGGTATCC---------GGGATC----------------GGACCTCTGC-CTTGCATTAGGATGAGT------CGGAGTACGC-ATTTCT--T--TTCAGTCCGAA-GGACGCCGCAACCGGTTGGCGGGACGGCTATGA-----GGGTCGT-CGACGG----------CAGGTGGCCGGATC-------------TTAGCCTCGTGTTGATT-------------T-------------CCGGTT--GTTAGCCAGAC-----GATTCGA--GC-CGTA---------------------CCCCGACCGTGGTGTC--------GCGAGGCCCG-TC---ATGGGCCTCTCCGTCTCCTCC-TAGTGTGGCGAGTAGGCGTGGCAGGTGAGGCTTCGT--TT---TCTCGGTGCGCACCGGT------TCACCGGTGGCATCGGGAGCGTGAGTCCCCGTTGGCTGTGTAG------------------------------------------------------T--CT--CGTATGG--AG--GCC???????????????????????????????????????CCAAGGAGTCTAACATGTGTGCGAGTCAATGGGTCTCGCTAAAGCCCATAGGCGCAATGAAAGCAAAGGTGCT------------CATGCACCG-AGTCGGGATCGACG----TTTAT-----TTAAGCGTCGCGCACCGACGACCCGGAAC--GT-----CCGATT-TA---TCGGTGTTGCGGAGTCTGAGCATACACGTTGGGACCCGAAAGATGGTGAACTATGCCCGGGCAGGACGAGGCCAGAGGAAACTCTGGTGGAGGTCCGCAGCGGTTCTGACGTGCAAATCGATCGTCAGACCCGTGTATAGCGGCGAAAGACCAATCGAACCATCTAGTAGCTGGTTCCCTCCGAAGTTTCCCTCAGGATAGCTGGCGCTCATTATA--TTCAGTCTCATCCGGTAAAGCGAATGATTAGAGGCATTGGGGTCG-AAACGACCTCAACCTATTCTCAAACTTTAAATGGGTGAGAAGTCCGCCTTGC-----ATGACTGAAGGCCGGACGTCTT---AGGATGAGAGTGCCCAGTGGGCCACTTTTGGTAAGCAGAACTGGGGCTGTGGGATGAACCAAACGCCGGGTTAAGGCGCCCGATGCGAGACGCTCATGAGACCCCATGAAAGGTGTTGGTTGCTCTAGA-CAGCAGGGCGGTGTCCAC-GGAGGTCGGAATCCGCTAAGGAGTGTGT-AACAACTCACCTGCCGAAG--CAACTAGCCCTAAAAATGGATGGCGCTCC-AGCGTCGAGCCCATACCCGGCCGCTAT-TTCAAAAAATACTTC-----TCAATGGAGTTTTAAGAAATAGTGAGTAGGAGGGTCGCAGCGGTGAGCGTTGAAGGTGCCGGGCGTGAGCCCGCCTGGAGCCACCGCTGGTGCA-ATCTTGGTGGTAGTAGCAAATACTCAAGTGAGAACCTTGAGGACTGAAGTTGGAGAAGGGTTCCCAGTCGGTCCTAAGGGATTGGAGAAATCCGTTGAGAAGCGGGTCTGGAA----------------------------CTTAAATTCTGTCCCGC-TTTTGACCGAAAGGGAATGGGGTCAATATTCCCCAACCCGGACACGGAGATAGGAAATTCATT---TTTCCAAGTGCGGTAACGC-AAACGAACTCGGAGACGTCGACGGAAGACCCGGGGAAGAGTTGTCTTTTCTTTGTAA-GAGTTCGTGTCCCTGGAATCGGCTCGTCCGGAGATAGGGACGCT-GTTCTCGTAAAAGCTCCGCGGCTCTTGCGGAGTCCGGTGCGCTTCTGTCGGCCCTTGCAAATCCGAGGGAGATGGTGTGATTTTCGTGCCGGTCCGTACCCATAT?????????????NAGTTTATATTTTTTGTTTGGTGTTTGGTCAGCTATAGTGGGGACTGCTATAAGAGTTTTAATTCGGATTGAGTTAGGGCAATCTGGAAGTTTTTTAGGAGATGATCAATTATATAATGTTATTGTTACTGCACATGCTTTTGTTATAATTTTTTTTATAGTAATACCTATTTTAATTGGAGGTTTTGGAAATTGATTAGTTCCTTTGATGTTAGGTGCACCAGATATAGCGTTTCCTCGGATAAATAATTTAAGATTTTGACTTTTACCTCCGTCTCTTTTTATATTATTTATTTCATCAATGGTTGATGTGGGTGTTGGGGCAGGTTGGACTATCTACCCCCCTTTAGCTTCATTAGAAGGTCATTCGGGAAGATCTGTAGATTTTGCTATTTTTTCTTTACATTTAGCAGGGGCTTCTTCAATTATAGGGGCTATTAATTTTATTTCAACAATTATTAATATACGAATGAGAGGAATTTTTATAGAAAAAGTCCCACTTTTTGTGTGATCTGTATTAATTACTGCGGTGTTATTATTATTATCCTTACCTGTTTTGGCTGGGGCTATTACTATATTATTAACAGATCGAAATTTTAATACGTCTTTTTTTGATCCTTCAGGAGGAGGGGATCCTATTTTATTTCAACATTTATTT----------------------------------------------------------------------------------------------------------------------------------------------------------------------------------------------------------------------------------------------------------------------------------------------------------------------------------------
	Theridiosoma_gemmosum	TTTMTTTMAKA------TACATACTAAATTTGTAKTTTAAAATGATTATTAT-TTCCGCCGATTT--TTAAKTTACCCCAAGGTCTTTAY-TAA-TGCAGAGTGGGGMTTAAT-TGTAAGTTTA-TATAAAATTTTATATATGAGGATGTTCAATTCATTTTTAAGATTTACATGTAAAAAT----AATTGTAATAACTTACCTAAACATCTACAGTATTATAAACATTAA-ATCCCTTAGATTAAAAA-AATTTATACMAATTKTWAGA-AAAATTTTTTTTAAAATACCAGTTAATACTAATTTATAA-ATAATATTTM---TAATTCAATTATTTTAAAA-ATCTCG-TTCTATTATACTTAATTAATAGTATAATCTGCTCAATGAA-----ACTAATAAATAGCCGCA--------TTTGTGCTAAGGTAGCATAATCATTTGTCTTTTAAATGAAGTCTAGAACAAAAGATCAAACATTTTAATTAATTTCTTT-ATTATATA-ATCTCAAACTTATTTTAAATGTAATAAAACATTTATGTAAAAGAAAGACGACAAGACCCTATTGAACTTAACTATA-GTTAAACTGGGGTAGTTTATTAATTATTATTTTAAATTA---ACAATAAACA-AAATCCATAAT------ATGTTAAT---TATATTCAGTTACCATAGGGATAACAGCATAATAAATATTATAAGACCTTATATAAATAATA-GATTATGACCTCGATGTTGAATTAATTA--TCTATTTAAAGCAAAAATTAAATAAGAAAGTCTGTTCGACTTTTAAAAATTTACA????????????????????????????????????????????????????????????????????????????????????????????????????????????????????????????????????????????????????????????????????????????????????????????????????????????????????????????????????????????????????????????????????????????????????????????????????????????????????????????????????????????????????????????????????????????????????????????????????????????????????????????????????????????????CACATCC-AGGAAGGCAGCAGGCGCGCAAATTACCCACTCCCGGCACGGGGAGGTAGTGACGAAAAATAACGATGCGGGACTCTTTCGAGACCCCGTAATCGGAATGAG-GACAGTCCAAACCCCTTATCGATTAGCAATCGGAAGGCAAGTCTGGTGCCAGCCGCTGCGGTAACTCCAGCTCCGATAGCGTATATTAATGTTGCTGCGGTTAAAAAGCTCGTAGTTGGACATCAGTCCGTCCCGGGCGGTCCGCCG-------------CCAGGCGC--------CCTCGCCCGCCAGGACGACACAT--TCCGGCCGGCTTC-CCCGATGATCTTCGCCGGTCGTCGCCGCGGCGGCCGGCCACTTTACTTTGAAGAAACCAGAGTGCTCAGAGCAGGTCGCTAAACTTCGCCCGAATGGTGGTGCATGGAATAATGGAACAGGAGGTCGCCCCCGTCGT--TTGTCGGCTGT---GGGGGGCGCCCTAATGATCGAAAGGGACAGACGGGGGCATTCGTACTGCGACGCTAGAGGTGAAATTCTTGGACCGTCGCAAGACGAACCACATGTTTCCGTTGATCAAGAACGAAAGTCAGAGGCTCGAAGGCGATCAGATACCGCCCTAGTTCTGACCGTAAACGATGCCAGCCAGCGATCCGGCTGCGTTCC-T------CAAAC-GACGCGCCGGGCAGCTTCCGGGAAACCA-AAGCTCTTGGGCTCCGGGGGAA-GTTGAAGGAATTGGCGGAAGGGCACCACCAGCCTTGGGGCCTGCGGCTTAATTTGACTCAACACGGGACAACTCACCCGGCCCGGACACGAGAAGGATTGACAGATTGAGAGCTCTTTCTTGATTACGTGGGTG-GTGGTGCATGGCCGCTCTTAGTTGGTGGAGCGATTTGTCTGCTTGATTGCGATAACGAACGAGATTCTAGCCTTCTAAATAGACG--TCCCGGCTG-----ACC----TCCGCCGG--GCGACCCCAATTTCTTCTTAGAGGGACAGCCGGCTT-CAAGCCGGACGAAACGGACCGGGGCCGCACGCGCGCCACAATGAAGGAGCCAGCGCGCGCT-CTCCCCCGCCCGAGAGGGCGGGGCAACCGTTCAGACTCCTTCGTGCTGGGGACAGGGGATTGCAA-TTGTTCCCCTCGAACGAGGAAAGCCCAGTAAGCG-CGAGTCATCAGCTCG-CGTTGACTAAGTCCCTGCCCTTTGCCCACACCGCCCGTCGCTGTTTCCGATTGAATGATCGGGTGAGGTCTTCGGACCGACCCACGGACCGG-CCTC------CGGGC-CGGGCCGT--CGTGCCGGAAAGACGATCGAACTGGACCCTTTAGAGGAAGCAAAAGTCGTAACAAGGTTACC???????????????????????????????????????????????????????????????????????????????????????????????????????????????????????????????????????????????????????????????????????????????????????????????????????????????????????????????????????????????????????????????????????????????????????????????????????????????????????????????????????????????????????????????????????????????????????????????????????????????????????????????????????????????????????????????????????????????????????????????????????????????????????????????????????????????????????????????????????????????????????????????????????????????????????????????????????????????????????????????????????????????????????????????????????????????????????????????????????????????????????????????????????????????????????????????????????????????????????????????????????????????????????????????????????????????????????????????????????????????????????????????????????????????????????????????????????????????????????????????????????????????????????????????????????????????????????????????????????????????????????????????????????????????????????????????????????????????????????????????????????????????????????????????????????????????????????????????????????????????????????????????????????????????????????????????????????????????????????????????????????????????????????????????????????????????????????????????????????????????????????????????????????????????????????????????????????????????????????????????????????????????????????????????????????????????????????????????????????????????????????????????????????????????????????????????????????????????????TGCCCAGTGGGCCACTTTTGGTAAGCAGAACTGGCGCTGTGGGATGAACCAAACGCCGGGTTACGGTGTCCGATGCGAGACGCTCATGAGACCCCATAAAAGGTGTTGGTTGCTCCTGA-CAGCAGGAGGGTGGCCAT-GGAAGTCGGAATCCCCTAAGGAGTGTGT-AACAACTCACCTGCCGAAG--CAACTAGCCCTGAAAATGGATGACGCTCC-AGCGTCGAACCCATACCCGGCCGCCTC-CGTTAAAACCGAATC-------------ACTTTAAAACGAGGCGAGTAGGAGGGTCGCGGAGGAGAGCGTCGAAGGTGCCGGGCGCGAGCCCGCCTGGAGCCTCCTCCGGTGCAGATCTTGGTGGTAGTAGCAAATATTCGAGTGAGAACCTCGAAGACTGAAGACGGAGAAGGGTTCCCAGTCGGACCTGAGGAACTGGCGAAAGCCATTCTAACAGTGTGGACATTACGAAACGAAGTCCT-------------------TTTT-TTGCACAAGCATGCCGAAAGGGAATGGGGTTAATAATCCCCAACCCGGACACGGAGATCGGGCCTTCGGG-----CTCAAGTGCGGCGACGCAAACCGAACTCGGGGACGCTGGCGGAGGACCCGGGGATGAGTTATCTTTTCTTCGTAAGGGGAGCGCGTCCCTGGAATCGAGTCGCTCGGAGATAGGGACGCCGGCCCCCGCAAGAGCGCCGCGGATCTTGCGGCGTCCGGTGCGCCTCCGCCGGCCCTTGAAAACCCGAGGGAGAGGGTGTGATTCTCGTGCCGGGCCGTACCCGAAT?????????????CACGTTGTATTTGGTTTTTGGGGCTTGRGCTGCTATAGTAGGAACTGCTATAAGAGTTTTAATTCGAAGAGAATTAGGGCAACCTGGTAGGTTTATAGGGGATGATCAGTTGTACAATGTAATTGTAACAGGGCATGCATTTGTTATAATTTTTTTTATAGTTATACCAATCTTGATTGGGGGATTTGGAAATTGACTAGTTCCTTTAATATTAGGGGCGCCTGATATAGCCTTTCCACGAATAAATAATTTAAGTTTTTGGTTGCTTCCACCTTCTTTATTTTTGTTATTTATTTCATCTATAGTTGAAATAGGAGTTGGGTCTGGGTGGACTGTTTATCCACCCTTGGCAGGATTAGAGGGGCATTCTGGTAGATCTGTAGACTATGCTATTTTTTCTTTGCATTTGGCAGGGGCTTCTTCTATTATAGGGGCTATTAATTTTATTTCTACTATTTTAAATATACGGTTATATGGGGTGAGAATAGATAAAATCCCTTTGTTTGTGTGATCTGTTTTAATTACAGCAGTATTATTATTGCTTTCATTACCTGTTTTAGCAGGGGCTATCACTATATTATTAACTGATCGAAATTTTAATACTTCTTTTTTTGATCCTGCTGGGGGGGGGGATCCTATTTTATTCCAACATTTATTTTCGTAAGAGTACCGGAGGCAAGGCCCCCAGGAAGCAGTTGGCCACCAAGGCRGCCCGTAAGAGCGCCCCTGCAACCGGAGGCGTCAAGAAGCCCCATCGTTACAGGCCTGGAACCGTAGCGCTCAGGGAAATCCGTCGTTATCAGAAATCCACCGAGCTTCTGATCCGCAAATTGCCCTTCCAACGCTTGGTCAGGGAGATCGCTCAGGACTTCAAGACCGATTTGCGATTCCAGAGCTCTGCCGTCATGGCTCTGCAGGAGGCTAGCGAGGCTTACTTGGTCGGATTGTTCGAAGACACCAACTTGTGCGCAATTCACGCCAAGAGA
	TSMD_001_THAI	???????????????????????????????????????????????????????CCGCCGATAATAT-TTTGTACACCAAGTTCTTTTT-TAA-TGCATAATGGAGCATAAT-TTTGAGTTTT-ATTAAAAATTTATATAGGAGGCTTTACA--ATTAATTTTATAATTTTATTGTAAATA---ATTTTATAAAAAATGACCTAAACCTCTAATTTATATAAAACATTTGAATCACTTAGATTAAATT-TTATTTAACAAATTTTAAAA--AAATTTATTAACAAAAACCATTTACAACTAATTGTGTA-GTAATATTTT---ATAGTCAAAATATTTTTATTATCTCTTTTTTATAGATATTAATTTTAAGTAAAACCTGCTCAATGAA---AATATTTTATATAGCCGCAA------TACTGTGCTAAGGTAGCATAATCATTTGTTTTTTAATTAAAAACTAGAATGAATGGTTTAACATTTTAATTTCTTTTTTAAAATTTAT--TTTTTTAATTTATATTAAAAATAAAAATATTTTTATAAAAAAAAAAGACGACAAGACCCTATTGAACTTAACTTTA-GTTTAGCTGGGGCAGCTAATTAATTATTATTTTAATTTT---TATTTTTATA--AATATCTAAT-----AAAATTAA-----TAACCAAGTTACCTTAGGGATAACAGCATAATATCTTTTTCCAGTTCATATACAAAAAGAA-GTTTATGA????????????????????????????????????????????????????????????????????????????????????????????????????????????????????????????????????????????????????????????????????????????????????????????????????????????????????????????????????????????????????????????????????????????????????????????????????????????????????????????????????????????????????????????????????????????????????????????????????????????????????????????????????????????????????????????????????????????????????????????????????????????????????????????????????????????????????????????????????????????????????????????????????????????????????????????????????????????????????????????????????????????????????????????????????????????????????????????????????????????????????????????????????????????????????????????????????????????????????????????????????????????????????????????????????????????????????????????????????????????????????????????????????????????????????????????????????????????????????????????????????????????????????????????????????????????????????????????????????????????????????????????????????????????????????????TGTTTCCATTAATCAAGAACGAAAGTTAGAGGTTCGAAGGCGATCAGATACCGCCCTAGTTCTAACCATAAACGATGCCAGCCAGCGATCCGGCTGTGTTCC-T------CAAAT-GACACGCCGGGCAGCTTCCGGGAAACCA-AAGCTTTTGGGTTCCGGGGGAA-GTTAAAGGAATTGACGGAAGGGCACCACCAGTAGTGGAGCTTGCGGTTTAATTTGACTCAACACGGGACATCTCACCCGACCCGGACACAGGAAGGATTGACAGATTGAGAGCTCTTTCTTGATTCTGTGGTAG-GTGGTGCATGGCCATTCTTAGTTGGTGGAGCGATTTGTCTGGTTAATTCCGTTAACGATCGAGACTCTAGCCTACTAAATAGACG--TTCCGATCA-----CTC-----AAGTCGG--ACG--------TTCTTCTTAGAGGGACAAGCGGCGT-TTAGCCGCACGAGACAGATCGGGGCCACACGCGTGCTACATTGAAGGAATCAGCGTGTGCT-TTCCCTGTCCGACAGGACTGGGTAACCCGTTGAACTTCCTTCGTGCTGGGGATAGGAAATTGTAA-TTATTTTCCTTGAACGAGGAACTTCCAGTAAGCA-CGAGTCATCAGCTCG-TGTTGATTACGTCCCTGCCCTTTGTGCACACCGCCCGTCGCTATTACCGATTGAATTATTTAGTGAGATTCTCAGACTGGCTCTCGGCGTGG-CCTT------CGGGT-CGTGCCGG--TGTGCCGGAAAGATAATCGAACTTGATTATTTAGAGGAAATAAAAGTCGTAACAAGGTTACCATAAATAAGCGGAGGAAAAGAAACCAACAGGGATTCCCTGAGTAACGGCGAGCGAAAAGGGAAGAGCCCAGCGCCGAATCCCGAGCCCTT--TGGGTTTCTGGGAAATGTGGCGTTTAGGAGCGA-GCGTGCCGGAGGTT-G-AC-TCTGCAGCAAGTCCCCCTGACCGGGGCT-TTT--ATCCAGAGCGGGTGCGAGGCCCATAGCTGCTAGGTC-TC--CTTCGGATGCGAACTCCTTGGAGTCGGGTTGCTTGGGAGTGCAACCCTAATCGGGTGGTAAACTCCACCTAAGGCTAAATACGGCCGTGAGACCGATAGCAAACAATTTGAAGAGAGAGTTCAAGAGTACGTGAAACTGCTCAGAGGTAAACAGGTGGGCCCTCGAAATCCTG-TGGTG-G-GAGGATTCAG--TCAAAG-----GGCGAGAGCC--------TTGCGTGTCCTAA-------TTCATGATTTGATC---------CGTGAC----------------GGACTATCAGGATCGTTTGCTCTCTCGC------ACGGCGACGC-AATTCT--T--TCCTGCCCGAA-GGACGCCGCAACCGGTTGGGAGACGGCTTGAAA-----GGTGGAC-TAAGCA----------TAGGTGGCCGGCTG-------------CTGCTCTTGTGGTAGTC-------------A-------------GTCGGT--GTCTGGGCTGT-----CCGTCAGTGGCACGTA---------------------TCCCGACCGTGGTGAC--------ACGAAGCCCG-CTCACATGGGCTTCTCCGTCTCCTCCTTAACTGGACGGCGGACTTTGTGACGTGGCAGGGGTTCTCCGCACCGTGGGCGCACAGAAA------CATCTGTCGGCCACGCGGTCAGTAGTCCTCGAGATGGCCACGC------------------------------------------------------T--TT--TCCGTTG--GAG-GCTGACGGTTGGCGGCGAGTAGGTC?????????????????CCAAGGAGTCTAACATGTGTGCGAGTCAATGGGACTTGAATATGCCCAGAGGCGCAATGAAAGCAAAGGTCGGAGCCA-------CTCCGACTG-TGTTGGGATCCCTT-C-GCCTTC-----GAGCGAGGGGCGCACCAACGACCCGTCCT--AT-----CCGTTT-CA---TCGGTTGGGCGGAGTCTGAGCATACACGTTGGGACCCGAAAGATGGTGAACTATGCCCGGGCAGGACGAGGCCAGAGGAAACTCTGGTGGAGGTCCGCAGCGGTTCTGACGTGCAAATCGATCGTCAG??????????????????????????????????????????????????????????????????????????????????????????????????????????????????????????????????????????????????????????????????????????????????????????????????????????????????????????????????????????????????????????????????????????????????????????????????????????????????????????????????????????????????????????????????????????????????????????????????????????????????????????????????????????????????????????????????????????????????????????????????????????????????????????????????????????????????????????????????????????????????????????????????????????????????????????????????????????????????????????????????????????????CAGTCGGCCCTAAGGGATCGGAGAAATCCGTTCTGAAGCGGGACGTTAATATCAT--------TGTGAAACACTGTGACTTGTGTTTGTCCCGC-TGCCGACCGAAAGGGAATGGGGTCAATATTCCCCAACCCGGACACGGAGATAGTGCCCTCGGG-----CACAAGTGCGGCAACGC-AACCGAACTCGGAGACGTCGGCGGAGGACCCGGAGAAGAGTTGTCTTTTCTTTGTAA-GAGTTCGTGTCCCTGGAATCGGCTCATCCGGAGATAGGGACGCT-GTTCTCGTAAAAGCACCGCGGCTCTTGCGGTGTCCGGTGCGCCTCTGCCGGCCCTTGCAAATCCGAGGGAGAGAGTGTGATTTTCGTGCCGGTCCGTACCCATATCCGCAGCAGGTCTAACTTTATATTTATTATTTGGGGCTTGATCAGCTATAGTTGGGACTGCAATAAGAGTATTAATTCGAGTGGAATTAGGAAAATTAGGAAGATTTCTAGGTGATGATCAATTATATAATGTTATTGTTACTGCTCATGCATTTATTATAATTTTTTTTATAGTGATACCTATTTTAATTGGAGGGTTTGGAAATTGACTAGTACCTTTAATATTAGGGGCTCCTGATATAGCATTTCCTCGAATAAATAATTTGAGATTTTGATTACTTCCTCCTTCTTTAATATTATTATTTATTTCTTCAATAATTGAAATAGGAGTAGGGGCTGGATGAACTATTTATCCTCCTTTATCTTCTTTAGAGGGGCATAGAGGTAGATCAGTAGATTTTGCTATTTTTTCTTTACATTTGGCTGGGGCTTCTTCAATTATAGGAGCTATCAATTTTATTTCTACTATTTTAAATATACGTTCTTTTGGTATAAGTATAGAAAAAATTTCTTTGTTTGTTTGGTCAGTTTTAATCACTGCTGTTTTATTATTATTATCTTTACCGGTTTTAGCTGGAGCTATTACTATACTTTTAACTGATCGAAATTTTAATACATCATTTTTTGACCCGGCTGGTGGAGGAGATCCAGTCTTATTTCAACATTTATTTCCGTAAGAGTACTGGAGGKAAGGCCCCCAGAAAGCAGTTGGCRACTAAGGCTGCCCGTAAAAGCGCCCCTGCAACCGGAGGTGTCAAGAAACCCCATCGTTACAGGCCTGGAACTGTTGCCCTCAGAGAAATCCGTCGTTATCAGAAATCTACYGAACTTCTGATCCGAAAATTGCCCTTCCAACGGCTGGTYCGAGAAATCGCCCARGATTTCAAGACCGAYTTGCGMTTCCAAAGCTCTGCTGTCATGGCATTGCAAGAAGCCAGTGAAGCTTACTTAGTTGGACTTTTYGAGGACACCAATCTGTGCGCTATCCATGCYAAGAGA
	Coddingtonia_euryopoides	ATTTATAGTAT-----TTACTTAATAGTATATTTGTAACCAAAATAAATTTATTTCCGCCTATTTAT--ATTTTCCACCAAGGTCTTTTTATAA-TTCATAATTGAGAATAAA-TTTTAGTTAG-TTTTAAATTTTATATAGGAGGATGTACACAAATTTTTAAAATTAAGGTGTTAATAAT----TTACGTAAAATCTTACCTAAACCTCTACAGAATAAATAACCTAAAAATCTCTTAGTTTCAATT-TATTTAAAAATTTGTAAATT-AAATRTTACAATCAATTACCATTGATCACTAAAAATTTA-ATATTTAAAA---ATTTTCAAAATTATTATAA-ATATCT-TTTTTACAGAATTTATTATAAATATAACCTGCTAACTGAT-----KATTTTTAACAGCTGCAA--TTGATTTTGTACTAAGGTAGCATAATCATTAGTCTCCTAATTAGAGTCCAGAATGAAAGGTATAACATTTTAAAAKCTTTTTTT-TATAAGA--CTTTTGAATTTACATTAAAGGTTAAAATTCCTTTATTTTATTGAAAGACGACAAGACCCTATTGAACTTTACTTAA-GTTTAACTGGGGAAGTTAATTAAATATCATTTTAMCATA-KATTACTATTA---AAGAACCAAT-----ATAATTGMATATTAGAATAAGTTACCATAGGGATAACAGGGTAATTAATTTTTGAAGATCTTATATAAAAATTA-GTTTGCGACCTCGATGTTGAATTATTAT--CCTTTTAAATGCAATAATTTAAATAGTAAGTCTGTTCYACTTTTAAATTTTTACA???????????????????????????????????????????????????????????????????????????????????????????????????????????????????????????????????????????????????????????????????????????????????????????????????????????????????????????????????????????????????????????????????????????????????????????????????????????????????????????????????????????????????????????????????????????????????????????????????????????????????????????????????????????????????????????????????????????????????????????????????????????????????????????????????????????????????????????????????????????????????????????????????????????????????????????????????????????????????????????????????????????????????????????????????????????????????????????????????????????????????????????????????????????????????????????????????????????????????????????????????????????????????????????????????????????????????????????????????????????????????????????????????????????????????????????????????????????????????????????????????????????????????????????????????????????????????????????????????????????????????????CAGATACCGCCCTAGTTCTGACCGTAAACTATGACAGCCAGCGATCCGACACCGTTCC-T------CAAAT-GACACGTCGGGAAACTTCCGGGAAACCACAAGCTTTTGGTTTCCGGGGGAA-GTTAAAGGAATTGGCGGAAGGGCACCACCAGGAATGGAGTCTGCGGCTTAATTTGACTCAACACGGGAAAACTTACCTGGCCCGGACACGGGAAGGATTGACAGATTAATAGCCCTTTCTTGATTCCGTGGGTG-GTGGTGCATGGCCGTTCTTAGTTCGTGGAGCGATTTGTCTGGTTAATTCCGTTAACGAACGAGACTCTAGCCTATTAACTAGACG--ACCGGATCC---------AATGCGATCCG--GCG-CCCAAATTTCTTCTTAGAGGGACAAGCGGCTC-TCAGCCGCACGAAAAGGACCGGGGCCGCACGCGCACTACATTGAAGGAGTCAGCGTGTGTT-CTCCCCGTCCGATACGACAGGGTAACCCGTTGAACCTCCTTCGTGCTTGGGACAGGGACTTGAAA-CTGTGACCCTCTAACGAGGAATTCCCAGTAAGCG-CGAGTCATTAGCTCG-TGCTGATTAAGTCCCTGCCCTTTGCACACACCGCCCGTCGCTACTACCGATTGGATGGCTCGGTGAGGCCTTCCGACCGGCATTCCTGATCGATTCC------------TGTGACGGTGCTTGCGGGGAAAAAGCCCTAACCCGGTCATTTAGAGGAAGTAAAAGTCGTAACAAGGTTTCC---------------------------------------------------------------------------------------------------------------------------------------------------------------------------------------------------------------------------------------------------------------------------------------------------------------------------------------------------------------------------------------------------------------------------------------------------------------------------------------------------------------------------------------------------------------------------------------------------------------------------------------------------------------------------------------------------------------------------------------------------------------------------------------------------------------------------------------------------------------------------------------------------------------------------------------------------------------------------------------------------------------------------------------------------------------------------------------------------------------------------------------------------------------------------------------------------------------------------------------------------------------------------------------------------------------------------------------------------------------------------------------------------------------------------------------------------------------------------------------------------------------------------------------------------------------------------------------------------------------------------------------------------------------------------------------------------------------------------------------------------------------------------------------------------------------------------------------------------------------------------------------------------------------------------------------------------------------------------------------------------------------------------------------------------------------------------------------------------------------------------------------------------------------------------------------------------------------------------------------------------------------------------------------------------------------------------------------------------------------------------------------------------------------------------------------------------------------------------------------------------------------GACATTATATTTGATTTTTGGAACTTGGGCAGGAATAGTAGGAACTGCTATAAGGGTGTTAATTCGAATTGAGTTAGGTCAACCAGGAAGATTTTTAGGTGATGATCAAGTTTATAATGTAGTAGTTACTGCTCATGCTTTTGTTATAATTTTTTTTATAGTAATACCTATTTTRATTGGGGGGTTTGGAAATTGATTAGTCCCTTTAATATTAGGAGCTCCAGATATAGCATTTCCACGAATAAATAATTTAAGATTTTGATTATTRCCTCCATCTTTATTTTTATTATTTATTTCATCAATAGTAGAGATGGGAGTTGGGGCGGGGTGAACTGTTTAYCCTCCTTTAGCTGGATTAGARGGACATTCAGGAGGAGCTGTAGATTTTGCTATTTTTTCTTTACATTTAGCTGGTGCGTCTTCAATTATAGGRGCTGTTAATTTTATTTCTACTATTATTAATATRCGAAGAGAAGGAATAAGGATAGAAAAAGTTCCTTTATTTGTRTGATCTGTTTTAATTACTGCAGTTTTRTTATTATTATCTCTTCCTGTGTTAGCAGGAGCAATTACTATATTATTAACAGATCGAAATTTTAATACTTCATTTTTNNNNNNNNNNNNNNNNNNNNNNNNNNNNNNNNNNNNNNNNNNNNNNTCGTAAGAGTACCGGAGGCAAAGCCCCCAGGAAGCAGTTGGCCACCAAGGCTGCTCGTAAGAGCGCCCCTGCCACCGGTGGTGTTAAGAAACCCCACAGATACAGGCCTGGTACTGTGGCTYTGAGAGAAATCCGTCGTTACCAAAAATCGACTGAGCTGTTGATCAGGAAATTGCCTTTCCAACGCTTGGTTAGAGAGATCGCTCAGGATTTCAAGACTGATCTGCGTTTCCAGAGCTCAGCTGTTATGGCTYTGCAGGAAGCCAGTGAAGCTTACCTTGTCGGTTTGTTTGAGGACACTAACTTGTGCGCTATTCACGCCAAGCGA
	Mysmena_MYSM_037_THAI	???????????????????????????????????????????????????????CCGCCGATTTAATATAGTTACACCAATATCTTTGW-TAA-TGCAGAAGGGGGCTTAAA-TGTTAGTTAA-TCTAAAATTTTATATAGGTGGCYGTAAACACATTTTAAAAATAATTGGTGTA---------AATTAAAATAACTGACCTAAACCTCTAAAGTAAATTTAACATCAA-ATCTATTAGTATAAAAG-TAATTTAACCAATAAAATTT--AAGGAATTTAGAAAACACCATTTATAACTA????????????????????????????????????????????????----------------------------------------------------------------------------------------------------------------------------------------------------------------------------------------------------------------------------------------------------------------------------------------------------------------------------------------------------------------------------------------------------------------------------------------------------------------------------------???????????????????????????????????????????????????????????????????????????????????????????????????????????????????????????????????????????????????????????????????????????????????????????????????????????????????????????????????????????????????????????????????????????????????????????????????????????????????????????????????????????????????????????????????????????????????????????????????????????????????????????????????????????????????????????????????????????????????????????????????????????????????????????????????????????????????????????????????????????????????????????????????????????????????????????????????????????????????????????????????????????????????????????????????????????????????????????????????????????????????????????????????????????????????????????????????????????????????????????????????????????????????????????????????????????????????????????????????????????????????????????????????????????????????????????????????????????????????????????????????????????????????????????????????????????????????????????????????????????????????????CAGATACCGCCCTAGTTCTAACCATAAACGATGCCAGCCAGCGATCCGTCTGTGTTCC-T------CAAAT-GACACGACGGGCAGCTTCCGGGAAACCA-AAGCTTTTGGGTTCCGGGGGAA-GTTAAAGGAATTGGCGGAAGGGCACCACCAGGAATGGGGCCTGCGGCTTAATTTGACTCAACACGGGAAAACTTACCCGGCCCGGACACAGGAAGGATTGACAGATTAAGAGCTCTTTCTTGATTCTGTGGGTG-GTGGTGCATGGCCGTTCTTAGTTGGTGGAGCGATTTGTCTGGTTAATTCCGATAACGAACGAGACTCTAGCCTACTAAATAGGCG-ATTCCGATCC-----TAT-----CAGTCGG--ACG--------TTCTTCTTAGAGGGACAAGCGGCGT-TTAGCCGCACGAGACAGACCGGGGCCGCACGCGCGCCACATTGAAGGAATCAGCGTGTGCT-TTCCCGGTCCGACAGGATTGGGTAACCCGTTGAACCTCCTTCGTGCTGGGGATAGAACCTTGTAACTTAGT--TCTTGAACGAGGAATTCCCAGTAAGCA-CGAGTCATCAGCTCG-TGTTGATTACGTCCCTGCCCTTTGCACACACCGCCCGTCGCTACTACCGATTGAATGATTAAGTGAGGCCTTCGGACTGGCGCTCGGACTGG-CCTT------CGGGT-CGAGCCGA--AGTGCCGGAAAGATGGCCAAACTTGATCACTTAGAGATAGTAAAAGTCGTAACAAGGTTTCC??????????????????????????????????????????????????????????????????????????????????????????????????????????????????????????????????????????????????????????????????????????????????????????????????????????????????????????????????????????????????????????????????????????????????????????????????????????????????????????????????????????????????????????????????????????????????????????????????????????????????????????????????????????????????????????????????????????????????????????????????????????????????????????????????????????????????????????????????????????????????????????????????????????????????????????????????????????????????????????????????????????????????????????????????????????????????????????????????????????????????????????????????????????????????????????????????????????????????????????????????????????????????????????????????????????????????????????????????????????????????????????????????????????????????????????????????????????????????????????????????????????????????????????????????????????????????????????????????????????????????????????????????CCAAGGAGT?TAACATGTGTGCGAGTCAGTGGGACTTGAATAAGCCCAGAGGCGCAATGAAAGCAAAGGCCGCGGAAAGAAAGATCCGCGGTCG-AGCCGAGATCCCCG---CACGACATAGCAACGGCGGGGCGCATCGGCGACCCGTCCC--GT-----CYGACA-CGT--TCGGTGGGGCGGAGTTTGAGCATACACGTTGGGACCCGAAAGATGGTGAGCTATACCTGGGCAGGACGAAKCCAGAGGAAACTYTGGTGGAGGTCCGCAGCGGTTCTGACGTGCAAATCGAT??????????????????????????????????????????????????????????????????????????????????????????????????????????????????????????????????????????????????????????????????????????????????????????????????????????????????????????????????????????????????????????????????????????????????????????????????????????????????????????????????????????????????????????????????????????????????????????????????????????????????????????????????????????????????????????????????????????????????????????????????????????????????????????????????????????????????????????????????????????????????????????????????????????????????????????????????????????????????????????????????????????????????????????????????????????????????????????????????????????????????????????????????????????????????????????????????????????????????????????????????????????????????????????????????????????????????????????????????????????????????????????????????????????????????????????????????????????????????????????????????????????????????????????????????????????????????????????????????????????????????????????????????????NNNNNNNNNTTTGATTTTCGGTGCGTGATCGGCTATAGTAGGGACAGCTATAAGAGTTTTAATTCGTACTGAGTTAGGGCAGGTGGGGAGTTTAATAGGAGATGATCAATTATATAATGTTATTGTAACAGCTCATGCTTTTGTGATAATTTTTTTTATGGTTATGCCTGTATTAATTGGGGGGTTTGGTAATTGGCTGGTCCCTTTAATATTAGGGGCTCCAGATATAGCATTTCCTCGAATAAATAATTTAAGTTTTTGGTTACTTCCTCCTTCTCTGATGTTATTATTTATTTCTTCTATGGTTGAGATAGGAGTAGGGGCAGGGTGAACAGTGTATCCTCCTCTTGCTTCTTTGGAGGGACATGGGGGGAGTTCTGTAGATTTTGCTATTTTTTCTTTACACTTAGCGGGGGCTTCTTCAATTATAGGGGCTATTAATTTTATTTCTACAATTATTAATATGCGGGGGTATGGAATGATTATAGAGAAAGTTCCTTTATTTGTTTGATCTGTTTTAATTACTGCTATTCTTTTATTGTTATCTTTACCAGTTTTAGCTGGGGCTATTACTATATTGTTAACAGATCGAAATTTTAATACTTCTTTTTTTGACCCTGCTGGGGGGGGAGATCCAATTTTATTTNNNNNNNNNNNNTCGTAAGAGTACCGGAGGCAAAGCCCCCAGGAAACAGTTGGCCACCAAGGCTGCTCGTAAGAGTGCCCCGGCAACTGGAGGAGTCAAGAAGCCCCATCGTTACAGGCCTGGAACCGTCGCTCTGAGAGAGATCCGTCGTTACCAGAAATCCACCGAGCTGTTGATCCGCAAGTTGCCATTCCAGCGTCTTGTCAGAGAAATCGCTCAGGATTTCAAGACCGATCTCCGATTCCAGAGCTCTGCTGTCATGGCTCTCCAGGAGGCTAGCGAAGCCTACCTTGTTGGTCTTTTCGAAGATACCAACTTGTGCGCTATCCACGCCAAGCGA
	MYSM_031_MAD	AAGTAAATATT-------ACCTACTAATATGTTATTATTAAAGGAATATAAA-TTCCGCCGATTTAATATATGTACACCAAGGTCGTTTT-TAA-TGCATAAGGGAGCATAAT-GTTGAGTTAA-TATAAGATTTTATATAGGCGGCTTGAAACACTTTTAATTAAATAGTTGTGTAAA-------GTTTATAAAAAATGACCTAAACCTCTAAAGAAAAATTAACTTAAA-CTCCCTTAGTATAATTT-TAACTTAACCATTAATAAAT--AAATTTATTATAAAATACCATTTATAACTAAAAATTAA-ATAATTAGTA---ATTTTAAAGTAATTATTAA--TCTCG---TGTTTAATTTTATTATTAAATAAAACCTGCTCAATGAA-------AATTAAATAGCCGCAGAATTTTAACTGTGCTAAGGTAGCATAATCATTAGATTTTTAATTAAAATCTAGAATGAAAGGTTTAACTTTTATTTACTTTATTAA-ATTCACT--TAATTTAAATTATATTAAAAATAAAAATATTTTTATA-ATTTAAAAGACGACAAGACCCTATTGAACTTAACTTTA-GTTAAGCTGGGGCAGCTAATTAAAAATAATTTTAATTTA-ATTATTTATATA--GATACCTAAT-----ATTATTAAA----TAAATAAGTTACCATAGGGATAACAGCGTAATTTTTTATAAAAGTTCTTATTAAATATAAA-GATTGCGACCTCGATGTTGAATTATTTA--CCTGATAGGAGCAAAATTTTAAAAAGGGAGTCTGTTCGACTTTTAAATATTTACA???????????????????????????????????????????????????????????????????????????????????????????????????????????????????????????????????????????????????????????????????????????????????????????????????????????????????????????????????????????????????????????????????????????????????????????????????????????????????????????????????????????????????????????????????????????????????????????????????????????????????????????????????????????????????????????????????????????????????????????????????????????????????????????????????????????????????????????????????????????????????????????????????????????????????????????????????????????????????????????????????????????????????????????????????????????????????????????????????????????????????????????????????????????????????????????????????????????????????????????????????????????????????????????????????????????????????????????????????????????????????????????????????????????????????????????????????????????????????????????????????????????????????????????????????????????????????????????????????????????????????????CAGATACCGCCCTAGTTCTAACCATAAACGATGCCAGCCAGCGATCCGTCTGTGTTCC-T------CAAAT-GACACGACGGGCAGCTTCCGGGAAACCA-AAGCTTTTGGGTTCCGGGGGAA-GTTAAAGGAATTGGCGGAAGGGCACCACCAGGAATGGGGCCTGCGGCTTAATTTGACTCAACACGGGAAAACTTACCCGGCCCGGACACAGGAAGGATTGACAGATTAAGAGCTCTTTCTTGATTCTGTGGGTG-GTGGTGCATGGCCGTTCTTAGTTGGTGGAGCGATTTGTCTGGTTAATTCCGATAACGAACGAGACTCTAGCCTACTAAATAGACG--TTCCGATCC-----CTA----TCAGTCGG--ACG--------TTCTTCTTAGAGGGACAAGCGGCGT-TTAGCCGCACGAGACAGACCGGGGCCGCACGCGCGCCACATTGAAGGAATCAGCGTGTGCT-TTCCCGGTCCGACAGGATTGGGTAACCCGTTGAACCTCCTTCGTGCTGGGGATAGAACCTTGTAA-TTAGT--TCTTGAACGAGGAATTCCCAGTAAGCA-CGAGTCATCAGCTCG-TGTTGATTACGTCCCTGCCCTTTGCACACACCGCCCGTCGCTACTACCGATTGAATGATTAAGTGAGGTCTTCGGACTGGCGCTCGGATTGG-CCTC------CGGGT-CGAGCCGA--AGTGCCGGAAAGATGACCAAACTTGATCATTTAGAGATAGTAAAAGTCGTAACAAGGTTTCC???????????????????????????????????????????????????????????????????????????????????????????????????????????????????????????????????????????????????????????????????????????????????????????????????????????????????????????????????????????????????????????????????????????????????????????????????????????????????????????????????????TTTGAAGAGAGAGTTCAACAGTACGTGAAACTGCTCAGAGGTAAACGGATGGGCCCTCGAAATCCTG-TGGCG-G-GAGGATTCAG--TTGGAT-----GATGCGGGTGC-AGATGCGTGCTGGCTTTGA-------ATCATGATCTCCTT---------TTGAGG----------------AAACGGCCGC-GTGCACAGTGCCTGCGT------CGGACGACGC-ATTTGC--T--TCCCGTCCGAA-GGACGCCGCAACCGGTTGG-GAGACGGCCTTAA-----AGGTAGC-CGCTGG----------CAGGTGACTGACGG---------------TGCCGACGATTCGTC--GTTGGCTAAGTT-------------TGCGTT--ATAGCCTGGCA-----TGCCGGATGGCTCGTA---------------------ACCCGACCGAGGTATC--------GCAAAGGCCC-AC-------------------------CATGGGC---ATTAATCGTCTCCTCTGTGAAATGATTTCKGACGCATGAATGGCGACAGC------GGCTCGAAGGCCTTGAGGGAGCACGGCACCGAAACCGTGTCCCA--------CGAT-------------GGTCTCGCCCACGATGGTTGCCCG--CGA--CG--TCCGTTG--GAG-GTTGGCGGTTGGCGGCGAGTAGATCGGTCACCCATCYGACCC??????????????????????????????????????????????????????????????????AGACCGCGGAGAT------CTCCGGTCG-AGTCGTGATCACTG---TTCCTC-----RTGRACGGGGCGCMACGGCCACCCGTCCC--GT-----CCGATT-CAT--TCGGTGGGGCGGAGTTTGAGCACACACGTTGGGACCCGAAAGATGGTGAACTATACCTGGACAGGACGAAGCCAGAGGAAACTCTGGTGGAGGTCCGCAGCG??????????????????????????????????????????????????????????????????????????????????????????????????????????????????????????????????????????????????????????????????????????????????????????????????????????????????????????????????????????????????????????????????????????????????????????????????????????????????????????????????????????????????????????????????????????????????????????????????????????????????????????????????????????????????????????????????????????????????????????????????????????????????????????????????????????????????????????????????????????????????????????????????????????????????????????????????????????????????????????????????????????????????????????????????????????????????????????????????????????????????????????????????????????????????????????????????????????????????????????????????????????????????????????????????????????????????????????????????????????????????????????????????????????????????????????????????????????????????????????????????????????????????????????????????????????????????????????????????????????????????????????????????????????????????????????GACATTATATTTAATTTTTGGAGCTTGGGCTGCAATAGTTGGAACTGCAATAAGAGTATTGATTCGTACAGAATTAGGGCAAGTTGGGAGATTAATTGGGGATGATCAATTGTATAATGTAATTGTAACGGCTCATGCTTTTGTGATGATTTTTTTTATAGTAATACCTGTTTTAATTGGGGGATTTGGAAATTGGTTAGTTCCCTTAATATTAGGAGCTCCTGATATGGCTTTTCCTCGTATAAATAATTTAAGTTTTTGGTTATTACCCCCTTCTTTAATATTATTATTTATTTCCTCTATAGTTGAAATAGGGGTAGGGGCTGGTTGAACAGTTTATCCTCCTTTGGCTTCTTTAGAGGGGCATTCGGGGAGATCAGTGGATTTTGCTATTTTTTCTTTACATTTAGCTGGGGCTTCTTCTATTATAGGGGCTATTAATTTTATTTCTACAATTATTAATATACGAAGATTTGGGATAAGAATAGAAAAGGTTCCTTTATTTGTTTGGTCTGTTTTAATTACTGCTATTCTATTATTACTGTCCTTACCTGTTTTAGCAGGGGCTATTACAATACTATTAACAGATCGTAATTTTAATACTTCTTTCTTNNNNNNNNNNNNNNNNNNNNNNNNNNNNNNNNNNNNNNNNNNNNNN----------------------------------------------------------------------------------------------------------------------------------------------------------------------------------------------------------------------------------------------------------------------------------------------------------------------------------------
	Mysmena_MYSM_036_THAI	AATTAAAGAAT-------ACCTACTAAAAGTTTTTTTTAAAAGGAATATAAA-GTCCGCCGATTTAATATATTTACACCAAGGTCTTTTT-TAA-TGCAGAATAGAGCTTAAA-TTTTAGTTACTTATAAAATTTTATATAGGCGGCTGAAAACACTTTTTATAAATTATTTGTGTTA--------AAATAAAATATCTGACCTAAACCTCTAAAGTAATAGTAACATAAA-ATCTCTTAGAATAAAAA-ATATTTAACAATTGAAAATT-AAAAATTTTAATTAAAAACCATTTATAACTAAAAGTAATAATAATAATTA---ATATTTAATTAAATATTAA--TCTCG----------------------------------------------------------------------------------------------------------------------------------------------------------------------------------------------------------------------------------------------------------------------------------------------------------------------------------------------------------------------------------------------------------------------------------------------------------------------------------????????????????????????????????????????????????????????????????????????????????????????????????????????????????????????????????????????????????????????????????????????????????????????????????????????????????????????????????????????????????????????????????????????????????????????????????????????????????????????????????????????????????????????????????????????????????????????????????????????????????????????????????????????????????????????????????????????????????????????????????????????????????????????????????????????????????????????????????????????????????????????????????????????????????????????????????????????????????????????????????????????????????????????????????????????????????????????????????????????????????????????????????????????????????????????????????????????????????????????????????????????????????????????????????????????????????????????????????????????????????????????????????????????????????????????????????????????????????????????????????????????????????????????????????????????????????????????????????????????AGGTTCGAAGGCGATCAGATACCGCCCTAGTTCTAACCATAAACGATGCCAGCCAGCGATCCGTCTGCGTTCC-T------CAAAT-GACGCGACGGGCAGCTTCCGGGAAACCA-AAGCTTTTGGGTTCCGGGGGAA-GTTAAAGGAATTGGCGGAAGGGCACCACCAGGAATGGGGCCTGCGGCTTAATTTGACTCAACACGGGAAAACTTACCCGGCCCGGACACAGGAAGGATTGACAGATTAAGAGCTCTTTCTTGATTCTGTGGGTG-GTGGTGCATGGCCGTTCTTAGTTGGTGGAGCGATTTGTCTGGTTAATTCCGATAACGAACGAGACTCTAGCCTACTAAATAGGCG--TTCCGATCC-----TTA---TGAAGTCGG--ACG-----TTTTTCTTCTTAGAGGGACAAGCGGCGT-TTAGCCGCACGAGACAGACCGGGGCCGCACGCGCGCCACATTGAAGGAATCAGCGTGTGCT-TTCCCGGTCCGACAGGATTGGGTAACCCGTTGAACCTCCTTCGTGCTGGGGATAGAACCTTGTAA-TTAGT--TCTTGAACGAGGAATTCCCAGTAAGCA-CGAGTCATCAGCTCG-TGTTGATTACGTCCCTGCCCTTTGCACACACCGCCCGTCGCTACTACCGATTGAATGATTAAGTGAGGTCTTCGGACTGGCGCTCGGATTGG-CCTT------CGGGT-CGAGCCGA--AGTGCCGGAAAGATGACCAAACTTGATCACTTAGAGATAGTAAAAGTCGTAACAAGGTTTCC??????????????????????????????????????????????????????????????????????????????????????????????????????????????????????????????????????????????????????????????????????????????????????????????????????????????????????????????????????????????????????????????????????????????????????????????????????????????????????????????????????????????????????????????????????????????????????????????????????????????????????????????????????????????????????????????????????????????????????????????????????????????????????????????????????????????????????????????????????????????????????????????????????????????????????????????????????????????????????????????????????????????????????????????????????????????????????????????????????????????????????????????????????????????????????????????????????????????????????????????????????????????????????????????????????????????????????????????????????????????????????????????????????????????????????????????????????????????????????????????????????????????????????????????????????????????????????????????????????????????????????????????????CCAAGGAGTCTAACATGTGTGCGAGTCAGTGGGACTCGAATAAGCCCAGAGGCGCAATGAAAGCAAAGTCCGGA---AGAAC---TTCCGGACG-AGTCGAGATCCTTC---TGCTTC-----AAGCAGGGGGCGCATCGACGACCCGTCCC--GA-----CCGATT-CAT--TCGGTGGGGCGGAGTTTGAGCACACACGTTGGGACCCGAAAGATGGTGAGCTATACCTGGGCAGGACGAAGCCAGGGGAAACCCTGGTGGAGGTCCGCAGCGGTTCTGACGTGCAAATCGATCGTCAGATCCGGGTCTAGGGGCGAAAGACTAATCGAATCATCTA??????????????????????????????????????????????????????????????????????????????????????????????????????????????????????????????????????????????????????????????????????????????????????????????????????????????????????????????????????????????????????????????????????????????????????????????????????????????????????????????????????????????????????????????????????????????????????????????????????????????????????????????????????????????????????????????????????????????????????????????????????????????????????????????????????????????????????????????????????????????????????????????????????????????????????????????????????????????????????????????????????????????????????????????????????????????????????????????????????????????????????????????????????????????????????????????????????????????????????????????????????????????????????????????????????????????????????????????????????????????????????????????????????????????????????????????????????????????????????????????????????????????????????????????????????????????????????????GACATTATATTTAATTTTTGGTGCTTGAGCTGCTATAGTAGGGACTGCTATAAGAGTTTTGATTCGGACTGAATTAGGTCAAATGGGGAGATTAATAGGGGATGACCAGTTATATAATGTTATTGTTACGGCTCACGCTTTTATTATAATTTTTTTTATAGTTATACCTGTATTAATTGGGGGTTTTGGAAATTGATTAATCCCTTTAATATTAGGTGCTCCAGACATAGCTTTTCCTCGAATAAATAACTTAAGTTTTTGGTTGTTGCCTCCTTCTTTGATGTTATTATTTATTTCTTCTATGGTTGAAATAGGTGTTGGAGCGGGGTGGACTGTTTATCCCCCTCTTGCTTCTTTAGAGGGCCATTCTGGAAGTTCTGTTGATTTTGCAATTTTTTCTTTACATTTAGCAGGGGCGTCTTCTATTATAGGAGCTATTAATTTTATTTCTACTATTGTAAATATGCGGGGTTGAGGAATGAGAATGGAAAAAGTTCCGTTGTTTGTTTGGTCTGTCTTAATTACTGCTATTCTTTTATTATTATCTTTACCTGTATTAGCGGGGGCTATTACGATGCTTTTAACTGATCGTAATTTTAATACATCTTTTTTTGATCCTGCGGGGGGAGGAGACCCAATTTTATTTCAACATTTATTTTCGTAAGAGTACCGGAGGCAAGGCCCCGAGGAAGCAGTTGGCCACCAAGGCAGCTCGCAAGAGTGCCCCGGCAACTGGAGGCGTYAAGAAGCCCCATCGTTACAGGCCTGGAACTGTCGCTCTGAGAGAAATCCGTCGTTACCAAAAGTCCACCGAGCTTTTGATCCGCAAGTTGCCCTTCCAGCGACTTGTCAGAGAAATCGCYCAGGACTTCAAGACCGATCTCCGATTCCAGAGCTCTGCCGTCATGGCTCTCCAGGAAGCCAGCGAAGCTTACCTCGTCGGTCTCTTCGAAGACACCAACTTGTGCGCTATCCACGCCAAGCGT
	Elanapis_aisen	--------------------------------------------------------------------------------------------------------------------------------------------------------------------------------------------------------------------------------------------------------------------------------------------------------------------------------------------------------------TTTTTTAAAGAAGTTATTTTAAATAATATCTGCTCAATGAA--------TTTAAATAGCCGCAAA------AATGTGCTAAGGTAGCATAATCACTCGCCTTTTAATTAAAGGATAGAATGAAAGATCTAACATTTCAATAAAAGTTTTAATAATAATATATATATAACTTTTATTAAATATAAAAATATATTTATATATTAAAAAGACGACAAGACCCTATCGAACTTTACTAAA-GTTAAGTTGGGGAAACTATTTAATAATAATTTTAGATTA-AAATTTTATAAA-AAACATCTAA------ATAATTAAA---ACAAATAAGTTACCGTAGGGATAACAGCGCAATAATTTTTAAAAGCTCATATTTAAAAAATA-AATTACGACCTCGATGTTGAATTATAAT-ATCTTATAAAAGAAAAATTTTATAAAGTAAGTCTGTTCGACTTATAAAATTTTACA---------------------------------------------------------------------------------------------------------------------------------------------------------------------------------------------------------------------------------------------------------------------------------------------------------------------------------------------------------------------------------------------------------------------------------------------------------------------------------------------------------------------------------------------------------------------------------------------------------------------------------------------------------------------------------------------------------------------------------------------------------------------------------------------------------------------------------------------------------------------------------------------------------------------------------------------------------------------------------------------------------------------------------------------------------------------------------------------------------------------------------------------------------------------------------------------------------------------------------------------------------------------------------------------------------------------------------------------------------------------------------------------------------------------------------------------------------------------------------------------------------------------------------------------------------------------------------------------------------------------------------------------------------------------------------------------------------------------------------------------------------------------------------------------------------------------------------------------------------------------------------------------??????????????????????????????????????TCAGTAGCGGCGAGCGAACAGGGAAGAGTCCAGCGCCGAATCCCGCGCCCTCACCGGGTGTCTGGGAAATGTGGCGTTTGGGAGTGATGCGTTCCGGCGAGTACGAC-TCTGCAGCAAGTCCCCCTGACCGGGGCTCTTT--TCCCAGAGTGGGTGCGAGGCCCATAGCTGCTAGGTC-TC--TCCCGGATGCGATCTCCTTGGAGTCGGGTTGCTTGGGAATGCAGCCTTAATCGGGTGGTAAACTCCACCTAAGACTAAATACGGCCGTGAGACCGATAGCAAACAATTTGAAGAGAGAGTTCAAGAGTACGTGAAACTGTTCAGAGGTAAACGGATGGGCCCTCGAAATCCTG-TGGCGCG-GAGCATTCAG--TCGGGA-----GCGGCGGGGG--AGCGGTTGCCAAATCACAT-------ACGTAGCGGATCCC---------GACCAC----------------GGGCCGTTTGGTACGCACGCCTCCGTTCTG----CACCCGACGC-ATTTGT--C--TCCCGCCCTAA-GGACGCCGCAACCGGTTGG-GGGACGGACTTAA-----AGGCTGG-CGC-GG----------GAGGTCGCCGGCGG-------------TTCCTCGAGTCTTTCCCGCCTACGGGGGACTATGTGGGTTCCAGCCGGAT--GTTGACCGCGT-----CG-CACCTGTCTCGTA---------------------ACCCGACCGTGGTGTC--------GCGAGGCCCT-CTAAAGTGGGCCTCTCCGCCTCCTCCCT-------------------------------------CTGCTGGGAAGCCGGGCGTTGGCGACGGGAGTCTGTCTCCACGCGGGCACACGGGACTACTCCGTGGCCCAAGCGTTCGTTGAC-------------GGCTCCGTCGGTTGCCTTACCTTA--TTG--AAGACCCGTGG--GAGTGCCGGCGGTTGGCGGCGAGTAGATCGGTCACCCATCCGACCCCCAAGGAGTGTAACATGTGTGCGAGTCAATGGGACTCGAATAAGCCCAGAGGCGCAATGAAAGCAAAGGCTCGCGGACGTGTC--CGCTTGCCG-TGTCGAGATCCGGGGC-CCTTGT-----CGGCCCCTGGCGCATCGACGACCCGCCCGC-GTGCGGCCCCCGT-GG---TCGCTAGGACGGAGTCTGAGCACACACGTTGCGACCCGAAAGATGGTGAACTATGCCCGGCCAGGACGAGGCCAGAGGAAACTCTGGTGGAGGTCCGCAGCGGTTCTGACGTGCAAATCGATCGTCAGAGCCGGGTCTAGGGGCGAAAGACTAATCGAACCATCTAGTAGCTGGTTCCCTCCGAAGTTTCCCTCAGGATAGCTGGCGCTCGTTGGA-AATCAGTCGCACCCGGTAGAGCGAATGATTAGAGGCCTTGGGGCCG-AAACGACCTCAACCTATTCTCAAACTCAAAATGGGTGTGCGGTCCGCCATTC-----ATGACCGATGGCGTCGACCGATGA-CGGATGAGAGTGCCCAGTGGGCCACTTTTGGTAAGCAGAACTGGCGCTGTGGGATGAACCAAACGTCGGGTTAAGGCGTCAGATGCGAGACGCTCATGAGATCCCATGAAAGGTGTTGGTTGCTCTAGA-CAGCAGGACGGTGGCCAT-GGAAGTTGGAACCCGCTAAGGAGTGTGT-AACAACTCACCTGCCGAAG--CAACTAGCCCTGAAAATGGATGACGCTCC-AGCGTCGAGCCTACACCCGACCGCCGC-GGCAAAACTCGTTTG---AAACACGGGAGTRTTACGCCGCGGTGAGTAGGAGGGTCGCGACGGCGAGCGTTGAAGGTGCCGGGCGTGAGCCCGCCTGGAGCCGCCGTCGGTGCAGATCTTGGTGGTAGTAGCAAATACTCAAGTGAGAACCTTGAGGACTGAAGCTGGAGAAGGGTTCCCAGTCGGCCCTAAGGAATCGGTGAAAACCGTTCCGAGGCGGGACGTTAGATGACTGTGT----CAGAAACACTGAGTTAATGTGTTTGTCCCGC-TGCTGACCGAAAGGGAATGGGGTCAATATTCCCCAACCCGGACACGGAGATAGAGCCCTCGGG-----CTCAAGTGCGGTAACGC-AACCGAACTCGGAGACGTCGACGGAAGACCCGGGGAAGAGTTGTCTTTTCTTTGTAA-GAGTTCGTGTCCCTGGAATCGGCTCGTCCGGAGATAGGGACGCT-GTTCTCGTAAAAGCTCCGCGGCTCTTGCGGAGTCCGGTCCGCTTCTGTCGGCCCTTGCAAATCCGAGGGAGAGAGTGTGATTTTCGTGCCGGTCCGTACCCATATCCGCAGCAGGTCTNNNNNNNNNNNNNNNNNNNNNNNNNNNNNNNNNNNNNNNNGGAACAGCTATAAGAGTATTAATTCGAACTGAATTAGGTCAAACCGGAAGATTTATAGGTGATGATCATTTGTATAATGTTATTGTAACTGCACATGCGTTTATTATAATTTTTTTTATAGTAATACCGATATTAATTGGTGGATTTGGAAATTGATTAGTTCCTTTAATATTAGGAGCTCCAGATATAGCTTTTCCTCGAATAAATAATTTAAGATTTTGATTATTACCTCCTTCTTTAATACTTTTATTTATTTCTTCTATAGTTGAAGTTGGTGTAGGAGCAGGATGAACTCTTTATCCTCCTTTATCTTCTTTAGAAGGTCATTCTGGTGTTTCAGTTGATTTTGCTATTTTTTCTTTACATTTAGCAGGAGCTTCTTCTATTATAGGAGCTATTAATTTTATTTCTACTGTTTTAAATATACGATTATATGGTATAAGAATAGAAAAAATTCCGTTATTTGTGTGATCAGTTTTTATTACTGCTATTTTATTGCTTTTATCTCTTCCAGTTTTAGCAGGAGCTATTACTATACTTCTCACTGATCGTAATTTTAATACTTCTTTTTTTGACCCTGCAGGGGGTGGTGATCCTATTTTATTTCAACATTTATTTTAGGAAGAGTACCGGTGGCAAAGCCCCGCGAAAGCAGCTCGCTACCAAGGCCGCCCGTAAAAGCGCCCCGGCAACGGGAGGTGTAAAGAAGCCCCATCGTTACAGGCCCGGAACCGTRGCTCTGAGAGAAATTCGTCGTTATCAGAAATCCACCGAGCTTTTGATCCGCAAACTGCCCTTCCAGCGTTTGGTGAGAGAAATCGCCCAAGATTTCAAGACCGATCTCCGATTCCAGAGCTCGGCTGTCATGGCTCTACAGGAGGCTAGCGAAGCCTACTTGGTTGGATTATTCGAGGACACCAACTTGTGCGCTATCCACGCCAAGCGA
	Epeirotypus_brevipes	---------------------------------------------------------------------------------------------------------------------------------------------------------------------------------------------------------------------------------------------------------------------------------------------------------------------------------------------------------------TTCTCACAGAAATCATCGCGAGTAAAACCTGCTCCATGAA--------ATTAAATAGCCGCAGA---CACTCTGTGCTAAGGTAGCATAATCACTTGACCTTTAATTAAAGTCTAGAATGAAAGGTTTAATATTTTAAAAACTTTATTA-TTTATAC--TCTATTAAATTAAAATAAAAATAAAAATATTTTTATGCCTAAAAAAGACGACAAGACCCTATTGAACTTTACTGTA-GTTTAACTGGGGCAGTTAAGTAATAATATTTTTATTAAC-CCTAAATAACTA-GAAGACCCAAT-----AAAATTGACCAATCGAATAAGTTACCATAGGGATAACAGCGTAATAAATTTTAATAGATCATATAAAAAGATTT-GATTACGACCTCGATGTTGAATTATATT-AACTTTTTAATGCAATAATTTTAAAAGTAAGTCTGTTCGACTTATAAAAATTTACA?????????????????????????????????????AAGTCCATGCCGAGCTAAGGCGAAACCGCGAATGGCTCATTAAATCAGTTATGGTTCCCTAGATCGTAC-CTTCCTACTTGGATAACTGTGGCAATTCTAGAGCTAATACATGCAGTAGAGCTCGAACCTTCG----------GGGACGAGCGCTTTTATTAGA-CCAAAATCAATCGGACCTCG------------GTTCG----------------TGTAACGTGATGACTCTGTATAACTTTCGGCTGATCACACGGGCTC-GTCCCGGCGACGTATCTTTCAAGTGTCTGCCTTATCAACTGTCGATGGTAGGTTACGCGCCTACCATGGTCGTAACGGGTAACGGGGAATCAGGGTTCGATTCCGGAGAGGGAGCCTGAGAAACGGCTACCACATCCAAGGAAGGCAGCAGGCGCGCAAATTACCCACTCCCGGCACGGGGAGGTAGTGACGAAAAATAACAATACGGGACTCTTTTGAGACCCCGTAATTGGAATGAG-AACACTCT-AATCCTTTAACGAGGAACAATTGGAGGGCAAGTCTGGTGCCAGCTGCCGCGGTAATTCCAGCTCCAATAGCGTATATT-CAGTTGTTGCGGTTAACAAGCTCGTAGTTGGATCTGAGTTCTGCTCGGACGGTCCACCT-------------TCCGGTGG-------TCACTGTTTGGTGGCG---AACAA--TGCAGTCGGTTTCTCTTGATGATCTTCACCGGTTGTC-TTGCGTGA-CCGACAAGATTACTTTGAAAAAATTAGAGTGCTCAATGCAGGC------GTGACGCCTGAATAATGGTGCATGGAATAATGGAATAGGACCTCGGTTCTA-TTT--TGTTGGTTTTC---GGAACACGAGGTAATGATTAAGAGGGACGGACGGGGGCATTCGTATTGCGACGCTAGAGGTGAAATTCTTGGACCGTCGCAAGACGAACTACTTGTATCCATTAATCAAGAACGAAAGTTAGAGGTTCGAAGGCGATCAGATACCGCCCTAGTTCTAACCATAAACAATGCTAGCCAGCGATCCGGCTGTGTTCC-T------CAAAT-GACACGCCGGGCAGCTTCCGGGAAACCA-AAGCTTTTGAGTTCCGGGGGAA-GTTAAAGGAATTGACGGAAGGGCACCACCAGGACTGGAGTATGCGGCTTAATTTGACTCAACACGGGACAGCCCACCCGAACAAGACACAGGAAGGATTGACAGATTAAGAGCTCTTTCTTGATTCTGTGGGTT-GTGGTGCATGGCCGTTCTTAGTTGGTGGAGCGATTTGTCTGGTCAATTCCGATAACGAACGAGACTCTAGCCTACTAAATAGACG--TTCCGATCC-----TTC-----GAGTCGG--ACG--------TTCTTCTTAGAGGGACAGGCGGTAT-TTAACCGCACGAGACAGATCGGGGCTGCACGCGCACTACATT????????????????????????????????????????????????????????????????????????????????????????????????????????????????????????????????????????????????????????????????????????????????????????????????????????????????????????????????????????????????????????????????????????????????????????????????????????????????????????????????????????????????????????????????????TGAGTAACGGCGAGCGAAAAGGGAAAAGCCCAGCACCGAACCCCGTCCTAGCCCTAAGGGACGTGGGAATGTGGTGTTTAGGAGTGA-GCGTGCTGGAGGTTTGGACGCATGCAGCAAGTCCCCCTGACCGGGGCA-TTG--ATCCATAGCGGGTGCGAGACCCATAGTTGCTGTGTC-TC--CTCCGGATGTGATCTCCTTGGAGTCGTGTTGCTTGGGAGTGCAGCACTAAGTGGGAGGTAAACTCCTCCTAAGGCTAAATACTGCCGTGAGACCGATAGCAAACAATTTGAAGAGAGAGTTCAAGAGTACGTGAAACTGCTCAGAGGGAAACAGATGGGCCCTCGAAATCCTG-TGGCG-G-GAGGATTCAG--TTTTGT-----CGTTGCGG----ACATGACTGTGGAGTTGGA-------AAAAAAGTGTTTTCCCCTGACAAGAGGGA----------------GAGCAGACTCCGCGTTGTGCTTTCGTAG------CGGTAGACGCAATTGTT--T--TCCCGTCCTGA-GGACGCCGCGACCGGTTGGCGGGACGGCCTTAA-----GGGTGGA-CAATGG----------CAGTTGACCGGCTA------------------------------GTCAAGGCATTCAGTTGCTGGACGCGGTAGGTT--GTTAGCCAGTT-----CCACCTCCGGCATGTA---------------------CCCCGACCGAGGTATC--------GCAAGGCCCCTGATATATGGGCTTCAATAACGCCTCCCTCTGGCACCCAGAGA---------GTGCGGGTAAATGAAAGACGAAAGTGCGTCACTGGCCTGCTACTTTTGGTATTCACACGGATTCACTTCGTGGTTTCCAAAGTAC----------------------------------------------TTCC--AAA--GGGCTTGGTTG--GACTGC-???????????????????????????????????????CCAAGGAGTCTAACATGTGTGCGAGTCAATGGGACTCGATAAAGCCCAAAGGCGAAATGAAAGCGATAGCAGGGTGGAAA-----GCCCTGATC-AGTTGGGATCTCCCT--CCCTTA-----GCGTTGGGGGCGCACCAACGACCCGTCCTTACC-----CCTTTC-TG---TGGGTTGGGCGGAGTCTGAGCATACACGTTGGGACCCGAAAGATGGTGAACTATGCCCGGACAGGACGAAGCCAGAGGAAACTCTGATGGAGGTCCGCAGCGGTTCTGACGTGCAAATCGATCGTCAGATCCAGGTATGGGGGCGAAAGACCAATCGAACCATCTAGTAGCTGGTTCCCTCCGAAGTTTCCCTCAGGATAGCTGGCGCTCGGAGAA-ACTCAGTCTCATCCGGTAAAGCGAATGATTAGAGGCCTTGGGGCCG-AAACGACCTCAACCTATTCTCAAACTTTAAATGGGTGAGAAGTCCACCTTGC-----ATGATACGAAGGCCGGACAAACGGATGGATGAGAGTGCCCAGTGGGCCACTTTTGGTAAGCAGAAT?????????????????????????????????????????????????????????????????????????????????????????????????????????????????????????????????????????????????????????????????????????????????????????????????????????????????????????????????????????????????????????????????????????????????????????????????????????????????????????????????????????????????????????????????????????????????????????????????????????????????????????????????????????????????????????????????????????????????????????????????????????????????????????????????????????????????????????????????????????????????????????????????????????????????????????????????????????????????????????????????????????????????????????????????????????????????????????????????????????????????????????????????????????????????????????????????????????????????????????????NNNNNNNNNNNNNNNNNNNNNNNNNNNNNNNNNNNNNNTTGGTACTGCTATAAGAGTTTTAATTCGGATTGAGTTAGGGCAACCTGGAAGATTGCTAGGAGATGATCAAGTGTATAATGTTATTGTTACAGCTCATGCGTTTGTAATAATTTTTTTTATAGTGATACCTATCTTAATTGGAGGGTTTGGTAATTGGTTAGTCCCATTGATATTAGGGGCTCCGGATATAGCTTTTCCTCGTATAAATAATTTAAGATTTTGGTTACTTCCTCCTTCTTTATTTATATTATTTATTTCTTCTATAGTTGAGGTAGGGGTAGGGTCAGGATGGACAGTTTATCCCCCTTTAGCTAGGTTGGAGGGGCATTCAGGGAGTTCTGTTGATTTTGCTATTTTTTCTTTGCATTTAGCTGGTGCTTCTTCTATTATAGGGGCAATTAATTTCATCTCCACTGTTATTAATATACGTAGTTATGGTATAACTATAGAAAAAGTTCCTTTATTTGTATGATCTGTTTTAATTACTGCTGTTTTGTTATTATTGTCTTTACCTGTTTTAGCGGGGGCTATTACTATGTTATTAACAGATCGAAATTTTAATACTTCTTTTTTTGACCCNNNNNNNNNNNNNNNNNNNNNNNNNNNNNNNNNNNNNNNNNCGTAAAAGTACTGGTGGCAAAGCCCCAAGGAAACAACTGGCTACCAAGGCTGCTCGTAAGAGCGCCCCTGCAACCGGTGGTGTTAAGAAGCCTCATCGTTACAGGCCTGGTACTGTAGCTTTGAGAGAAATCCGTCGTTATCAAAAATCGACTGAACTTCTTATCCGAAAACTTCCCTTCCAACGTTTAGTCAGGGAAATTGCACAGGATTTCAAAACTGACTTGAGATTCCAAAGCTCTGCTGTCATGGCTTTGCAAGAAGCTAGCGAAGCTTACTTGGTTGGTCTTTTCGAAGATACCAACTTGTGCGCTATTCACGCTAAGCGG
	Maymena_mayana	--------------------------------------------------------------------------------------------------------------------------------------------------------------------------------------------------------------------------------------------------------------------------------------------------------------------------------------------------------------TTTCTTGATGGTATAAAATCAAGTATAATCTGCTCCATGAA------CAATTAAATAGCCGCAGAAATTTAACTGTGCTAAGGTAGCATAATCATTAGTCTTTTAATTAAAGACCAGTATGAAAGATTTAACAGCTCAAAATCTATCATT-ACTTAAA--ACTTTTAAATTTTATTAAAAATAAAAATATTTTTATTTACTAATAAGACGACAAGACCCTATTGAACTTTACTTCA-GTTTAGCTGGGGCAGCTATTCAATAATTATTTTGAATTT-GAAAATTAAATA--GATATCTAAT-----ATAAATAAA----TTATCAAGTTACCATAGGGATAACAGCGTAATTAAATTTAAAAGTTCTTATTAAAAATTTA-GATTACGACCTCGATGTTGAATTATTAT-TCCTCTTTTACGCAAAAGTAAAACCAGGAGGTCTGTTCGACCTTTAAATTAATACA????????????????????????????????????????????????????????????????????????????????????????????????????????????????????????????????????????????????????????????????????????????????????????????????????????????????????????????????????????????????????????????????????????????????????????????????????????????????CCCGGCGACGTATCTTTCAAGTGTCTGCCTTATCAACTGTCGATGGTAGGTTATGCGCCTACCATGGTTGTAACGGGTAACGGGGGATCAGGGTTCGATCCCGGAGAGGGAGCCTGAGAGACGGCTACCACATCCAAGGAAGGCAGCAGGCGCGCAAATTACCCACTCCCGGAACGGGGAGGTAGTGACGAAAAATAACAATACGGGACTCTTTTGAGACCCCGTAATTGGAATGAG-TACACTCTAAATCCTTTAACGAGGATCTATTGGAAGGCAAGTCGGGTGCCAGCATCTGCGGTAATACCTGTTCCAATAGCGTATATTACAGTTGTTGCGGTTAAAAAGCTCGTAGTTGGATCTCAGTTCCAGTCGGGAGGTTCGCCA-------------TTCGGCGG-------TTACTGTCCCGA-TTG---AACAG--CAAGGCCGGTTTCCCTCGATCATCTTCACCGGTTGTC-TTGGGTGA-CCGGCAAGTTTACTTTGAAAAAATTAGAGTGCTCAAAGCAGGC------GTGACGCCTGGATAGTGGTGCATGGAATAATGGAATAGGACCTCGGTTCTA??????????????????????????????????????????????????????????????????????????????????????????????????????????????????????????????????????????????????????????????????????????????????????????????????????????????????????????????????????????????????????????????????????????????????????????TTAAAGGAATTGACGGAGGGGCA-CACAAGAAATGGAGCCTGCGGCTTAATTAGACTCAACACTCGAAAGCTCATCCGGCCCGGACACAGGAAGGATTGACAGATTAAGAGCTCTTTCTTGATTCTGTGGATG-GTGGTGCATGGCCGCTCTTAGTTGGTGGAGCGATTTGTCTGATTAATTTCGATAACGATCGAGACTCTAGCCTGCTAAGTAGACG--ATCCGATCA-----GTT-----TAGTCGG--ACG------TTTTCTTCTTAGAGGGACAAACGGCAT-TGAGCCGTATGAAACGGACCGGAGCCGCACGCGCGCTACACTGAAGGACGCAGCGTGTTCA-TTCCCTTTCCGACAGGACTGGGTAACCCGATGAAAGTCTTTCGTGCTGGGGATTGCGAAGTGTAA-TTACT-CGCATGAACTAGGAATTTCTAGTAAGTG-CGAATCATTAGTTCG-CGTTGATTAAGTCCCTGCCCCTTGTACACACCGCCCGTCGCTACAGTCGATTGAATGATGGAGTGAGGGCTTCGGACTGGCGCCCGGACTGG-TCTT------CGGAT-CGGGCCGG--AGTGTCGGAAAGATGTCCAAACTTGATTATTTAGAGACTGTAAAAGT?????????????????????????????????????????????????????????????????????????????????????????????????????????????????????????????????????????????????????????????????????????????????????????????????????????????????????????????????????????????????????????????????????????????????????????????????????????????????????????????????????????????????????????????????????????????????????????????????????????????????????????????????????????????????????????????????????????????????????????????????????????????????????????????????????????????????????????????????????????????????????????????????????????????????????????????????????????????????????????????????????????????????????????????????????????????????????????????????????????????????????????????????????????????????????????????????????????????????????????????????????????????????????????????????????????????????????????????????????????????????????????????????????????????????????????????????????????????????????????????????????????????????????????????????????????????????????????????????????????????????????????????????????????????????CCAAGGAGTCTAACATGTGTGCGAGTCAATGGGTCTTGGTTAGGCCCAAAGGCGCAATGAAGGTGAAGGCCGGGAGACGTA----TTCCGGTCA-AGTCGCGATCCCTG---CCCTTC-----GCGGGTGGGGCGCAGCGACGGCCCGCTTC--GT-----CCGATT-TA---TCGGTGGAGCGGAGTCTGAGCACATACGTTGGGACCCGAAAGTTGGTGAACTATGCCCGGGCAGGACGAAGCCAGAGGAAACTCTGGTGGAGGTCCGCAGCGGTTCTGACGTGCAAATCGATCGTCAGATCCAGGTATAGGGGCGAAAGGCTAATCGAACCAACTAGTAGCTGGTTCCCTCCGAAGTTTCCCTCAGGATAGCTGGCGCTCGTGGGA--TTCAGTCTCATCCGGTAAAGCGAATGATTAGAGGCCTTGGGGACG-AAACGACCTCAACCTATTCTCAAACTTTAAATGGGTGAGAAGTCCGCCTTGC-----TTGATCGAAGGCCGGACGGAGA---CGGATGAGAGTGCCTAGTGGGCCACTTTTGGTAAGCAGAACTGGCGCTGTGGGATGAACCGAACGACGGGCTAAGGCGACCGATGCGAGACGCGCATGAGACCCCATGAAAGGTGTTTGTTGCTCTAGA-CAGCCAGACGGTGGCCAC-GGAAGTCGGAATCCGCTAAGGAGTGTGT-AACAACTCACTGGCCGAAG--CAACTAGCCCTGAAAATGGATGTCGCTTC-AGCGTCGAGCCTATGCCCGTCCGCCGC-GGCAAAACTCTTAAC-------CTGAGAGGATTACGCCGCGGTGAGTAGGAGGGTCGCGGCGGCGAGCGTTGAAGGTGCCGGGCGTAAGCCCGCCTGGAGCCGCCGTCGGTGCAGATCTTGGTGGTAGTAGCAAATACTCAAGTGAGAACCTTGAGGACTGAAGTCGGAGAAGGGTTCCCAGTCGGTCCTAAGGGATCGGAGAAATCCGTTCCGAAGCGGGACTTGAT------------------------------TTCATTTCGTCCCGC-TGCAGACCGAAAGGGAATGGGGTTAATATTCCCCAACCCGGACACGGAGACAGACCCCTCGGG-----GTCGAATGCGGTAACGC-AACCGAACTCGGAGACGTCGGCGGAGGACCCGGGGAAGAGTTATCTTTTCTTTGTAA-GGGTTCGTGTCCCTGGAATCGGATCATCCGGAGATAGGGACGCT-GTACCCGAAAGAGCACCGCGGCTCTTGCGGTGTCCGGTACGCCTCTGCTGGCCCTTGCAAATCCGAGGGAGAGACAATGATTTTCGTGCCGGTCCGTACCCAT-TCCGCAGCAGGTCT--------------------------------------------------------------------------------------------------------------------------------------------------------------------------------------------------------------------------------------------------------------------------------------------------------------------------------------------------------------------------------------------------------------------------------------------------------------------------------------------------------------------------------------------------------------------------------------------------------------------------------------------------------------------------------------------------------------------------------------------------------------------------------------------------------------------------------------------------------------------------------------------------------------------------------------------------------------------------------------------------------------------------
	Microdipoena_guttata	----------------------------------------------------------------------------------------------------------------------------------------------------------------------------------------------------------------------------------------------------------------------------------------------------------------------------------------------------------------TGTTTAATTTTTTTTTTTAAATAAAGCCTGCTCAATGAA-------AATTAAATAGCCGCAGAATTTTAACTGTGCTAAGGTAGCATAATCATTAGATTTTTAATTAAAATCTAGAATGAAAGGCGTAACTTTTATTAACTTTATTAA-ATTTACT--TAATTAAAATTAAATTAAAAATAAAAATATTTTTATA-AAATAATAGACGACAAGACCCTATTGAACTTAACTTTA-GTTAAGCTGGGGCAGCTAATTAAAAATAATTTTAATTTA-AATAGTTGTATA--AAAACCTAAT-----ATTATTAAA----TAAATAAGTTACCATAGGGATAACAGCGTAATTTTTTATAAAAGTTCTTATTAAATATAAA-GATTGCGACCTCGATGTTGAATTATTTT--CCTAATAGAGGCAAAACTTTAAAAAGGAAGTCTGTTCGACTTTTAAATTTTTACA??????????????????????????????????????????????????????????GAAACCGCGAATGGCTCATTATATCAGCTATGGTTCCCAAGATCGTAC-TTTACTACTTGGATAACTGTGGTAATTCTAGAGCTAATACATGCAGCAGAGCTCCGACCGCGA----------GGGACGAGCGCTTTTATTAGA-CCAAAATCAAACGGACCTCGT-----------GTCCG----------------TTAAATGTGGTGACTCTGTATAAC--TTATCTGATCGCACGGGCTT-GTCCCGGCGACGTATCTTTCAAGTGTCTGCCTTATCAACTGTCGATGGTAGGTTATGCGCCTACCATGGTCGTAACGGGTGACGGGGGATCAGGGTTCGATCCCGGAGAGGGAGCCTGAGAAACGGCTACCACATCCAAGGAAGGCAGCAGGCGCGCAAATTACCCACTCCCGGCACGGGGAGGTAGTGACGAAAAATAACAATACAAGACTCTTTTGAGACCTTGTAATTGGAATGAG-TACACTCTAAGTCCTTTAACGAGGATCCATTGGAAGGCAAGTCCGGTGCCAGCAGCTGCGGTAACTCCAGCTCCAATAGCGTATATTAAAGTTGTTGCGGTTAAAAAGCTCGTAGTTGGATCTCAGTTACGGACGGGTGGTCTACCT-------------ACCGGTAG-------TTACTGCCCGGT-CCG---AACAA--TGCCGTCGGTTTCTCTTGATGATCTTCACCGGTTGTC-TTGGGAGATCCGACAAGTTTACTTTGAAAAAATTAGAGTGCTCAAAGCATGC------GTGATGCATGGATAATGGTGCATGGAATAATGGAATAGGACCTCGGTTCTG-TTT--TGTTGGTTTTC---GGAACACGAGGTAATGATTAAGAGGGACAGACGGGGGCATTCGTATTGCGACGCTAGAGGTGAAATTCTTGGACCGTCGCAAGACGAACTACTTGTTTCCATTAATCAAGAACGAAAGTTAGAGGTTCGAAGGCGATCAGATACCGCCCTAGTTCTAACCATAAACGATGCCAGCCAGCGATCCGTCTGTGTTCC-T------CAAAT-GACACGACGGGCAGCTTCCGGGAAACCA-AAGCTTTTGGGTTCCGGGGGAA-GTTAAAGGAATTGGCGGAAGGGCACCACCAGGAATGGGGCCTGCGGCTTAATTTGACTCAACACGGGAAAACTTACCCGGCCCGGACACAGGAAGGATTGACAGATTAAGAGCTCTTTCTTGATTCTGTGGGTG-GTGGTGCATGGCCGTTCTTAGTTGGTGGAGCGATTTGTCTGGTTAATTCCGATAACGAACGAGACTCTAGCCTACTAAATAGACG--TTCCGATCC-----CTA----TCTGTCGG--ACG--------GTCTTCTTAGAGGGACAAGCGGCGT-TTAGCCGCACGAGACAGACCGGGGCCGCACGCGCGCCACATTGAAGGAATCAGCGTGTGCT-TTCCCGGTCCGACAGGATTGGGTAACCCGTTGAACCTCCTTCGTGCTGGGGATAGAACCTTGTAA-TTAGT--TCTTGAACGAGGAATTCCCAGTAAGCA-CGAGTCATCAGCTCG-TGTTGATTACGTCCCTGCCCTTTGCACACACCGCCCGTCGCTACTACCGATTGAATGATTAAGTGAGGTCTTCGGACTGGCGCTCGGATTGG-CCTC------CGGGT-CGAGCCGA--AGTGCCGGAAAGATGACCAAACTTGATCATTTAGAGATAGTAAAAGTCGTAACAAGGTTTCCATTAATAAGCGGAGGAAAAGAAACCAACTGGGATTCCCTGAGTAACGGCGAGCGAAAAGGGAACAGTCCAGCGCCGAATCCCGCACCGGA--GACGGTGCCGGGAAATGTGGCGTTTAGGAGTGA-GCGTGCCGGAGGAA-GAGC-TCTGCAGCAAGTCCCCCTGACCGGGGCT-GTT--TTCCAAAGCGGGTGCGAGACCCATAGCTGCTAGGCC-TC--TTTCGGATGCGATCTCCTTGGAGTCGGGTTGCTTGGGAGTGCAGCCCTAAGTGGGTGGTAAACTCCACCTAAGACTAAATACGACCGTGAGACCGATAGCGAACAATTTGAAGAGAGAGTTCAACAGTACGTGAAACTGCTCAGAGGTAAACGGATGGGCCCTCGAAGTCCTG-TGTCG-G-GAGGATTCAG--TTGGAT-----GATGCGGGTGC-GGATGCGTGC-GGCTTTGA-------ATGACGATTTCCTT---------TCGAGG----------------GAACGGCCGCTGTGCACGGTGCCTGCGT------CGGACGACGC-ATTTGC--T--TCCCGTCCGAA-GGACGCCGCAACCGGTTGG-GAGACGGCCTTAA-----AGGTAGC-CGCTGG----------CAGGTGACTGACGG---------------TTGCCGCGATTCGTT--CGTGGCTCCGAT-------------AGCGTT--ATAGCCTGGCA-----TGCCGGATGGCTCGTA---------------------ACCCGACCGTGGTATC--------GCAAAGGCCC-AC-------------------------CATGGGCAAATGTAATCGTCTCCTCTGTGAAATGATTTCGGACGCATGAATGGCGACAGC------GGCTCGAAGGCCTTGAGGGCGCACGGCACCGAAACCGTGGCCCA--------CGAT-------------GGTCTCGCCCACGATGGTTGCCCG--CGA--CG--TCCGTTG--GAG-GTTGGCGGTTGGCGGCGAGTAAATC?????????????????CCAAGGAGTCTAACATGTGTGCAAGTCAGTGGGACTCGAATAAGCCCAGAGGCGAAATGAAAGCAAAGACCGCGG--AGATC---TCCCGGTCG-AGTCGTGATCCCTG-T-TCCTTA-----GTGAACGGGGCGCAACGGCGACCCGTCCC--GT-----CCGATT-CAT--TCGGTGGGGCGGAGTTTGAGCACACACGTTGGTACCCGAAAGATGGTGAACTATACCTGGACAGGACGAAGCCAGAGGAAACTCTGGTGGAGGTCCGCAGCGGTTCTGACGTGCAAATCGATCGTCAGATCCGGGTCTAGGGGCGAAAGACTAATCGAACCATCTAGTAGCTGGTTCCTTCCGA????????????????????????????????????????????????????????????????????????????????????????????????????????????????????????????????????????????????????????????????????????????TGCCCAGTGGGCCACTTTTGGTAAGCAGAACTGGCGCTGTGGGATGAACCAAACGACGGGTTAAGGCGTCCGATGCTAGACGCTCATGCGATCCCATGAAAGGTGTTGGTTGCTCTAGA-CAGCAGGACGGTGGCCAT-GGAAGTCGGAATCCGCTAAGGAGTGTGT-AACAACTCACCTGCCGAAG--CAACTAGCCCTGAAAATGGATGACGCTCC-AGCGTCGAGCCTATACCCGTCCGCTGCTGGCAGAACTCCCTTG-----AGCAAGGAGGTTTAAGTCGCAGTGAGTAGGAGGGTCGCGGGGGAGAGCGTTGAAGGTGCCGGGCGTGAGCCCGCCTGGAGCCTCCCCCGGTGCAGATCTTGGTGGTAGTAGCAAATACTCAAGTGAGAACCTTGAGGACTGAAGCTGGAGAAGGGTTCCCAGTCGGCCCTAAGGGATCGGAGAAATCCGTTCCGAAGCGGGACATTGTATGATA---TGCTGCTATAGCTGATATATAGATAGCTTGTCCCGC-TGCTGACCGAAAGGGAATGGGGTTAATATTCCCCAACCCGGACACGGAGATAGAGGTCTCTCGCAGACCTCAAATGCGGTAACGC-AATCGAACTCGGAGACGTCGGCGGAGGACCCGGGGAAGAGTTATCTTTTCTTTGTAA-GGATTCGTGTCCCTGGAATCGGATCATCCGGAGATAGGGACGCT-GTTTCCGTAAAAGCTCCGCGGCTCTTGCGGAGTCCGGTGCGCCTCTGCCGGCCCTTGAAAATCCGAGGGAGAGAGTATGATTTTCGTGCCGGGCCGTACCC?????????????????GACATTATATTTAATTTTTGGGGCTTGGGCTGCTATAGTTGGGACTGCAATAAGAGTATTAATTCGAACAGAGTTAGGACAAATTGGRAGATTAATTGGGGATGATCAATTGTATAATGTAATTGTTACGGCTCATGCTTTTGTAATAATTTTTTTTATAGTAATRCCTGTTTTAATTGGGGGTTTTGGGAATTGGYTGGTTCCTTTAATATTAGGAGCTCCAGATATRGCTTTTCCTCGTATAAATAATTTAAGTTTTTGGTTATTACCTCCTTCTTTAATATTATTATTTATTTCTTCTATAGTTGAAATAGGGGTGGGGGCTGGATGAACAGTTTATCCCCCTTTAGCTTCTTTAGAGGGRCATTCAGGAAGATCTGTAGATTTTGCTATTTTTTCTTTACACTTAGCKGGGGYTTCCTCTATTATAGGGGCTATTAATTTTATTTCTACAATTATTAATATACGAAGATTTGGAATAAGAATAGAGAAGGTYCCTTTATTTGTTTGGTCTGTTTTAATTACTGCTATTTNNNNNNNNNNNNNNNNNNNNNNNNNNNNNNNNNNNNNNNNNNNNNNNNNNNNNNNNNNNNNNNNNNNNNNNNNNNNNNNNNNNNNNNNNNNNNNNNNNNNNNNNNNNNNNNNNNNNNNNNNNNNNTCGAAAGAGTACGGGGGGCAAGGCCCCGAGGAAGCAGTTGGCGACCAAGGCAGCCCGTAAGAGCGCCCCAGCAACTGGAGGAGTTAAGAAACCCCATCGTTACAGGCCTGGAACCGTCGCTTTGAGGGAGATTCGTCGTTACCAGAAATCGACCGAGCTTTTGATCCGCAAGCTCCCATTCCAGCGTCTGGTCAGGGAAATTGCCCAGGATTTCAAGACCGATCTCCGATTCCAGAGCTCTGCCGTCATGGCTCTCCAGGAAGCTAGCGAAGCCTACCTCGTCGGTCTCTTCGAAGACACCAACTTGTGCGCTATCCACGCCAAGCGT
	Microdipoena_nyungwe	-----------------------------------------------------------------------------------------------------------------------------------------------------------------------------------------------------------------------------------------------------------------------------------------------------------------------------------------------------------------TGTTTAATTTTTTTTTTAAATAAAGCCTGCTCAATGAA-------AATTAAATAGCCGCAGAATTTTAACTGTGCTAAGGTAGCATAATCATTAGATTTTTAATTAAAATCTAGAATGAAAGGTTTAACTTTTATTTACTTTATTAA-ATTCACT--TAATTTAAATTATATTAAAAATAAAAATATTTTTATA-CCCTAATAGACGACAAGACCCTATTGAACTTAACTTTA-GTTAAGCTGGGGCAGCTAGTTAAAAACAATTTTAATTTT-ATTAATATAATA--AAAACCTAAT-----ATTATTAAA----TAAATAAGTTACCATAGGGATAACAGCGTAATTTTTTATAAAAGTTCTTATTAAATATAAA-GATTGRGACCTCGATGTTGAATTATTTA--CCTAYTAAGAGCAAAATCTTAAAAAGGGAGTCTGTTCGACTTTTAAATATTTACA???????????????????????????????????????????????????????????????????????????????????????????????????????????????????????????????????????????????????????????????????????????????????????????????????????????????????????????????????????????????????????????????????????????????????????????????????????????????????????????????????????????????????????????????????????????????????????????????????????????????????????????????????????????????????????????????????????????????????????????????????????????????????????????????????????????????????????????????????????????????????????????????????????????????????????????????????????????????????????????????????????????????????????????????????????????????????????????????????????????????????????????????????????????????????????????????????????????????????????????????????????????????????????????????????????????????????????????????????????????????????????????????????????????????????????????????????????????????????????????????????????????????????????????????????????????TGTTTCCATTAATCAAGAACGAAAGTTAGAGGTTCGAAGGCGATCAGATACCGCCCTAGTTCTAACCATAAACGATGCCAGCCAGCGATCCGTCTGTGTTCC-T------CAAAT-GACACGACGGGCAGCTTCCGGGAAACCA-AAGCTTTTGGGTTCCGGGGGAA-GTTAAAGGAATTGGCGGAAGGGCACCACCAGGAATGGGGCCTGCGGCTTAATTTGACTCAACACGGGAAAACTTACCCGGCCCGGACACAGGAAGGATTGACAGATTAAGAGCTCTTTCTTGATTCTGTGGGTG-GTGGTGCATGGCCGTTCTTAGTTGGTGGAGCGATTTGTCTGGTTAATTCCGATAACGAACGAGACTCTAGCCTACTAAATAGACG--TTCCGATCC-----CTA----TCAGTCGG--ACG--------TTCTTCTTAGAGGGACAAGCGGCGT-TTAGCCGCACGAGACAGACCGGGGCCGCACGCGCGCCACATTGAAGGAATCAGCGTGTGCT-TTCCCGGTCCGACAGGATTGGGTAACCCGTTGAACCTCCTTCGTGCTGGGGATAGAACCTTGTAA-TTAGT--TCTTGAACGAGGAATTCCCAGTAAGCA-CGAGTCATCAGCTCG-TGTTGATTACGTCCCTGCCCTTTGCACACACCGCCCGTCGCTACTACCGATTGAATGATTAAGTGAGGTCTTCGGACTGGCGCTCGGATTGG-CCTC------CGGGT-CGAGCCGA--AGTGCCGGAAAGATGACCAAACTTGATCATTTAGAGATAGTAAAAGTCGTAACAAGGTTTCC?????????????????????????????????????????????????????????????????????????????????????????????????????????????????????????????????????????????????????????????????????????????????????????????????????????????????????????????????????????????????????????????????????????????????????????????????????????????????????????????????????????????????????????????????????CTGCTCAGAGGTAAACGGATGGGCCCTCGAAATCCTG-TGGCG-G-GAGGATTCAG--TCGGAC-----GATGCGGGTGC-GGATGCGTGCTGGCTTTGA-------ATAACGATCTCCTT---------TTGAGG----------------AAACGGCCGC-GTGCACAGTGCCTGCGT------CGGACGACGC-ATTTGC--T--TCCCGTCCGAA-GGACGCCGCAACCGGTTGG-GAGACGGCCTTAA-----AGGTAGC-CGCTGG----------CAGGTGACTGACTG-------------TGTGCGCGCGATTCGTCGTGTGCGCGTAGTT-------------TGCGTT--ATAGCCTGGCA-----TGCCGGATGGCTCGTA---------------------ACCCGACCGAGGTATC--------GCAAAGGCCC--T-------------------------CATGGGCAAAATCKATCGTCTCCTCTGTGAAATGATTTCGGACGCATGAATGGCGACAGC------GGCTCGAAGGCCTTGAGGGCACACGGCAACGAAWCCGTGGCCCA--------CGWC-------------GGTCTCGCCCACGATGGTTGCCCG--CGA--CG--TCCGTTG--GAG-GTTGGCGGTTGGCGGCGAGTAAATCGGTCACCCATCCGACCC???????????????????????????????????????????????????????????????????????????????????????????????????????TCCCTG-T-TCCTCC-----RTGAACGGGGCTCWACGGCGACCCGTCCC--GT-----SCGATT-CAT--TCGG?GGGGCGGAGTTTGAGCACACACGTTGGGACCCGAAAGATGGTGAACTATACCTGGACAGGAC?AA?CCAGAGGAAACTCTGGYGGAGGKCC?CAGCGGTTCTGACGTGCAAATCGATCRTCMGATCCGGGTCTAGGGGC?AAAGACTAATC?WMC??TCTA??????????????????????????????????????????????????????????????????????????????????????????????????????????????????????????????????????????????????????????????????????????????????????????????????????????????????????????????????????????????????????????????????????????????????????????????????????????????????????????????????????????????????????????????????????????????????????????????????????????????????????????????????????????????????????????????????????????????????????????????????????????????????????????????????????????????????????????????????????????????????????????????????????????????????????????????????????????????????????????????????????????????????????????????????????????????????????????????????????????????????????????????????????????????????????????????????????????????????????????????????????????????????????????????????????????????????????????????????????????????????????????????????????????????????????????????????????????????????????????????????????????????????????????????????????????????????????????GACATTATATTTAGTTTTTGGAGCTTGGGCTGCTATAGTTGGGACTGCAATAAGAGTATTAATTCGTACAGAATTGGGACAAGTTGGTAGATTAATTGGAGATGACCAATTGTATAATGTTATTGTTACAGCTCATGCTTTTGTGATAATTTTTTTTATAGTAATACCTGTTTTAATTGGGGGATTTGGAAATTGATTAGTTCCTTTAATATTAGGAGCACCTGATATAGCTTTTCCTCGAATAAATAATTTAAGTTTTTGATTACTACCCCCTTCTTTAATATTATTGTTTATCTCTTCTATAGTTGAAATAGGTGTAGGGGCGGGATGAACCGTTTATCCCCCTTTAGCTTCTTTAGAAGGACATTCAGGAAGATCAGTAGATTTTGCTATTTTTTCTTTACATTTAGCTGGGGCTTCTTCTATTATAGGGGCTATTAATTTTATTTCTACAATTATTAATATACGTAGATTTGGAATAAGAATAGAGAAGGTCCCTTTATTTGTGTGATCTGTTTTAATTACTGCTATTCTTTTACTTTTATCTTTACCTGTGTTAGCAGGGGCTATTACAATATTATTAACAGATCGAAATTTTAATACTTCTTTTTTTGACCCTGCCGGGGGAGGAGACCCTATTTTGTTTCAACATTTATTTTCGCAAGAGTACGGGGGGCAAGGCCCCGAGGAAGCAGTTGGCGACCAAGGCAGCGCGGAAGAGCGCCCCGGCGACTGGAGGAGTCAAGAAGCCCCATCGTTACAGGCCTGGAACCGTCGCTTTGAGGGAGATTCGTCGTTACCAGAAATCGACTGAGCTTTTGATCCGCAAGCTCCCGTTCCAGCGTCTTGTCCGGGAAATCGCCCAGGATTTCAAGACCGATCTCCGATTCCAGAGCTCTGCCGTCATGGCTCTCCAGGAAGCCAGCGAAGCTTACCTCGTCGGTCTNNNNNNNNNNNNNNNNNNNNNNNNNNNNNNNNNNNNNNNN
	Mysmena_MYSM_007_MEX	--------------------------------------------------------------------------------------------------------------------------------------------------------------------------------------------------------------------------------------------------------------------------------------------------------------------------------------------------------------???????????????????????????????????????????????????????????????????????????????????????????????????CTTTTAATTAAAGGCAAGTATGAAAGATTTAACGTTTAAATTCCTTTTTTT-?ATGAA---TTTTTGAAATTTTCTTGAAAATAAAAATATTTTCATATAAAAGTTAGACGACAAGACCCTATTGAACTTAACTGAA-GTTTAGCTGGGGCAGCTATATAATAATTATTTTATTTTT-AATATTAAATTT-TATGACCCAAT-----AAAATTGAATCATCGATCAAGTTACCATAGGGATAACAGCGTAATAATCCTTTGAAGCTCTTATTTAAAG?ATA-TATTGCGACCTCGATGTTGAATTAATTT-TCCTTTAAAACGCA?TAGTTTTAAAAGTAAGTCTGTTCGACTTTTAAAAAATTACA???????????????????????????????????????????????????????????????????????????????????????????????????????????????????????????????????????????????????????????????????????????????????????????????????????????????????????????????????????????????????????????????????????????????????????????????????????????????????????????????????????????????????????????????????????????????????????????????????????????????????????????????????????????????????????????????????????????????????????????????????????????????????????????????????????????????????????????????????????????????????????????????????????????????????????????????????????????????????????????????????????????????????????????????????????????????????????????????????????????????????????????????????????????????????????????????????????????????????????????????????????????????????????????????????????????????????????????????????????????????????????????????????????????????????????????????????????????????????????????????????????????????????????????????????????????????????????????????????????????????????????CAGATACCGCCCTAGTTCTAACCATAAACGATGCCAGCCAGCGATCCGTCTGTGTTCC-T------CAAAT-GACACGACGGGCAGCTTCCGGGAAACCA-AAGCTTTTGGGTTCCGGGGGAA-GTTAAAGGAATTGGCGGAAGGGCACCACCAGGAATGGGGCCTGCGGCTTAATTTGACTCAACACGGGAAAACTTACCCGGCCCGGACACAGGAAGGATTGACAGATTAAGAGCTCTTTCTTGATTCTGTGGGTG-GTGGTGCATGGCCGTTCTTAGTTGGTGGAGCGATTTGTCTGGTTAATTCCGATAACGAACGAGACTCTAGCCTACTAAATAGGCG--TTCCGATCT-----TAATTAAATAGTCGG--ACG------TTTTCTTCTTAGAGGGACAAGCGGCGT-TTAGCCGCACGAGACAGACCGGGGCCGCACGCGCGCCACATTGAAGGAATCAGCGTGTGCT-TTCCCGGTCCGACAGGATTGGGTAACCCGTTGAACCTCCTTCGTGCTGGGGATAGAACCTTGTAA-TTAGT--TCTTGAACGAGGAATTCCCAGTAAGCA-CGAGTCATCAGCTCG-TGTTGATTACGTCCCTGCCCTTTGCACACACCGCCCGTCGCTACTACCGATTGAATGATTAAGTGAGGTCTTCGGACTGGCGCTCGGATTGG-CCTC------CGGGT-CGAGCCGA--AGTGCCGGAAAGATGACCAAACTTGATCACTTAGAGATAGTAAAAGTCGTAACAAGGTTTCC???????????????????????????????????????????????????????????????????????????????????????????????????????????????????????????????????????????????????????????????????????????????????????????????????????????????????????????????????????????????????????????????????????????????????????????????????????????????????????????????????????TTTGAAGAGAGAGTTCAACAGTACGTGAAACTGCTTAGAGGTAAACGGATGGGCCCTCGAAATCCTG-TGGCG-G-GAGGATTCAG--TCGAAC-----AGAATCCATCGATGAGAGGTTAAATTTCGAAAGA----GTCTTCGGGTTCGATCGATGT------TATTACTTTTCATTCGGAGGAATCTTG----------------------------ACGACGC-ATTTGC--T--TCCCGTCCGAA-GGACGTCGCAACCGATTGG-GAAACGGCCTTAA-----AGGTAGC-CGATGG----------CAGGTGACTGACGA-------------GTTACTTTCGGGTTTCTCGT------------------------TAGCGT--TATAGCCGGTT-TTGTTGCCGCATGGCTCGTG---------------------GCCCGATCGAGGTATC--------GCAATGAGGAATG--------------------------TAATACTTCCTTACTTTTCGCCTCCTCTGTAAAATGATT-ACGGACGTAAAAGGTGACAGAGGTTCGTTAA----TCCGGCAGGCACACGGAACTGACACCGTGGCCC--------GTTGG-------------ACATCTGTCCTCGTTGGTTACCGA--CGA--AATCCGTTTGG--AGTTGTTGGCGGTTAGCGACGAGTAGATCGGTCACCCATCCGACCCCCAAGGAGTCTAACATGTGTGCGAGTCAGTGGGACTCGAATAAGCCCAGAGGCGTAATGAAAGCAAAGACCGCGG--AGATA---TCCCGGTCG-AGTCGAGATCCGTG----TTCGA-----AAGAATGCGGCGCATCGACGACCCGTCCC--GT-----CCGATT-TAT--TCGGTGGGGCGGAGTTTGAGCACACACGTTGGGACCCGAAAGATGGTGAGCTATACCTGGACAGGACGAAGCCAGAGGAAACTCTGGTGGAGGTCCGCAGCGGTTCTGACGTGCAAATCGATCGTCAGATCCGGGTCTAGGGGCGAAAGACTAATCGAATCATCTA??????????????????????????????????????????????????????????????????????????????????????????????????????????????????????????????????????????????????????????????????????????????????????????????????????????????????????????????????????????????????????????????????????????????????????????????????????????????????????????????????????????????????????????????????????????????????????????????????????????????????????????????????????????????????????????????????????????????????????????????????????????????????????????????????????????????????????????????????????????????????????????????????????????????????????????????????????????????????????????????????????????????????????????????????????????????????????????????????????????????????????????????????????????????????????????????????????????????????????????????????????????????????????????????????????????????????????????????????????????????????????????????????????????????????????????????????????????????????????????????????????????????????????????????????????????????????????????----------------------------------------------------------------------------------------------------------------------------------------------------------------------------------------------------------------------------------------------------------------------------------------------------------------------------------------------------------------------------------------------------------------------------------------------------------------------------------------------------------------------------------------------------------------------------------------------------------------------------------------------------------------------------------CCGTAAGAGTACCGGAGGCAAGGCCCCCAGGAAGCAGCTGGCTACCAAGGCTGCTCGTAAGAGCGCCCCGGCAACCGGAGGTGTCAAGAAGCCCCATCGTTACAGGCCTGGAACCGTCGCTTTGAGAGAAATCCGTCGTTACCAAAAGTCCACCGAGCTTTTGATCCGCAAGTTGCCTTTCCAGCGACTTGTYCGAGAAATCGCTCAGGATTTCAAGACTGATCTCCGATTCCAGAGCTCTGCTGTCATGGCTCTCCAGGAAGCTAGCGAAGCTTACCTCGTCGGCCTTTTCGAAGACACCAACTTGTGCGCAATCCACGCCAAGCGA
	Patu_SYMP_001_DR	---------------------------------------------------------------------------------------------------------------------------------------------------------------------------------------------------------------------------------------------------------------------------------------------------------------------------------------------------------------TTCTAATAGTAATTATTATTAGTAAAATCTGCTCAATGAA--------TTTAAATAGCCGCAGAATTTTTACTGTGCTAAGGTAGCATAATCATTTGTCTTTTAAATAAAGACTAGAATGAAAGATTTTACAATTAAATAATTGTTATATAATTTAT--TTTTATAAATTATACTAAATATAAAAATATATTTATACATAAATAAGACGACAAGACCCTATTGAACTTAACTATT-GTTAAGCTGGGGAAGCTTATTAATAAAAAATTTAATTAT---TAATTATTTA-TAAATTTCTAT-----ATAAATAAA-----TAACAAGTTACCATAGGGATAACAGCGTAATATATTTTTAAAGATCTTATTAAAAAATAA-AATTACGACCTCGATGTTGAATTTTAAT--TCAATAATTAGAAAAAAAATTATAAGAAAATCTGTTCGATTTTTAAAAATAAACA???????????????????????????????????????????????????????????????????????????????????????????????????????????????????????????????????????????????????????????????????????????????????????????????????????????????????????????????????????????????????????????????????????????????????????????????????????????????????????????????????????????????????????????????????????????????????????????????????????????????????????????????????????????????????????????????????????????????????????????????????????????????????????????????????????????????????????????????????????????????????????????????????????????????????????????????????????????????????????????????????????????????????????????????????????????????????????????????????????????????????????????????????????????????????????????????????????????????????????????????????????????????????????????????????????????????????????????????????????????????????????????????????????????????????????????????????????????????????????????????????????????????????????????????????????????????????????????????????????????????????????????????????????????????????????????????????????????????????????????????????????????????????????????????????????????????????????????????????????????????????????????????????????????????????????????????????????????????????????????????????????????????????????????????????????????????????????????????????????????????????????????????????????????????????????????????????????????????????????????????????????????????????????????????????????CCGGGACCGCACGCGCAATACATTGAAGGAGGCAGCGTGT--T-GACCCTGTCCGAAAGGATTGGGTTATCCTGTGAAACTCCTTCGTGCTTGGGATAGAGATTTGAAA-CTGTCTCTCTTGAACGAGGAATTCCCAGTAAGCA-CGAGTCATAATCTCA-TGTTGACTGAGTCCCTGGCCCTTGTGCACACCGCCCGTCGCCAAGAGCGATTGAATGTGTTAGTGAGATCGTCGGACAGGTCGCTGGTCTGGGCTCT------AGGGTTCGGACCGG--TGCGCCGGAAAGACGATCGAACTTGTCCATTTAGAGCACTTGAAAGTCGTAACAAGGTAACCATAAATAAGCGGAGGAAAAGAAACCAACAGGGATTCCCTCAGTAGCGGCGAGCGAAAGGGGAAGAGCCCAGCGCCGAATCCCGCACGGTTT-ACTCGTGCCGGGAAATGTGGCGTATAGGAGTGA-GCGTGACGGAGTG--AGACCGTGGCAGTAAGTCCCCCTGACCGGGGCAGTTC--GCCCAGGGTGGGTGCTAGGCCCATGTCTGCTTGGTT-TCTGCTCCGCACGCGAATTCCTCGGAGTCGGGTTGCTTGGGAGTGCAGCCTAAATCGGGTGGTAAACTCCATCTAAGGCTAAATACGACCGTGAGACCGATAGCAAACAATTTGAAGAGAGAGTTCAACAGTACGTGAAACCGTTCAGAGGGAAAGGGGTGGGCCCTCGAAGCCCTG-TGGCG-G-AGAGATTCAGCGTCGGGA-----GGTTGCGTGCGCTTCCGACTGCGGGCG----------------------------------ATCGCA----------------AGGTCGCCTCGTAGTCGCGTCGCTAAATCGTTTTCGTCCGGTGCGCATTTC--T--TTCCGTCCGAA-GGACGTCGCAACCGATCGG-GGTACGGCCAAGAGAGGCCGGGCG-------G----------CAGTACGCCGGTGA-------------TCCTACCGCTGG--------------------------------GTCGCC--GGTATGTGGTC-----GCTCGTACGGTTCGGAAGTCGGA--------------CCCCGATCGAGGTACTGGCTCGGAGAAGAGAGGATAGACTTCGGTTTTTTTTTTCTCTTCTTCCGGGCGGTGAATCGCCTCCTCC---------------AAGCGAAGCGAACTGGCCGGGTCTCGGTTTCCCCGGGCTCTTGCGGAAACACGACGGCAACGTCGTGTTCC---------GCTC-------------AGACCGGACTGGTTACCGCTCTCG--GAT--TTCGTTCGCAG--GAGCGTCGGTGGTTTGCGGCGAGTAGGTC?????????????????CCAAGGAGTGCAACATGTATGCGAGTCAATGGGACTTGAACAGGCCCATGGGCGGAATGAAAGTAAAA---------------------------AGCTGTGATCCCGGGCCCAATTG-----TCGGTCCGGGCGCAACAGCGCCCCGTCCCGAAC-----CTACTC-GT---TAGGTGGGGTGGAGGTATAGCATACACGTTACTACCCGAAAGATGGTGACCTATGCCTGGGCGGGACGAAGCCAGAGGAAACTCTGGTGGAGGTCCGCAGCGGTTCTGACGTGCAAATCGATCGTCAGACCTTGGTATAGGTGCGATAGACTCATCGAACCATCTA??????????????????????????????????????????????????????????????????????????????????????????????????????????????????????????????????????????????????????????????????????????????????????????????????????????????????????????????????????????????????????????????????????????????????????????????????????????????????????????????????????????????????????????????????????????????????????????????????????????????????????????????????????????????????????????????????????????????????????????????????????????????????????????????????????????????????????????????????????????????????????????????????????????????????????????????????????????????????????????????????????????????????????????????????????????????????????????????????????????????????????????????????????????????????????????????????????????????????????????????????????????????????????????????????????????????????????????????????????????????????????????????????????????????????????????????????????????????????????????????????????????????????????????????????????????????????????????NNNNNNNNNNNNNNNNNNNNNNNNNNNNNNNNNNNNNNNNNNNNNNNNNNNNNNNNNNNNNNNNNNNNNNNNNNNNNNNNNNNNNNNNNNNNNNNNNNNNNNNNNNNNNNNNNNNNNNNNNNNNNNNNNNNNNNNNNNNNNNNNNNNNNNNNNNNNNNNNNNNNNNNNNNNNNNNNNNNNNNNNNNNNNNNNNNNNTTAATTCCTTTAATATTWGGTGCTCCAGATATAGCTTTTCCTCGTATAAATAATTTAAGATTTTGATTGTTACCACCTTCTTTAATATTATTGATTTTATCATCAATAATTGATATAGGGGTTGGGGCTGGATGAACTATTTATCCTCCTTTATCTTCAATTATAGGTCATGGTGGAAGATCTGTGGATTTTGCTATTTTTTCTTTACATTTAGCTGGAGCTTCTTCTATTATAGGAGCTATTAATTTTATTAGAACTATTTTAAATATACGATCATATGGAATAAAATTGGAGAAAATTCCTTTATTTGTATGGTCAGTATTTATTACTGCTATTTNNNNNNNNNNNNNNNNNNNNNNNNNNNNNNNNNNNNNNNNNNNNNNNNNNNNNNNNNNNNNNNNNNNNNNNNNNNNNNNNNNNNNNNNNNNNNNNNNNNNNNNNNNNNNNNNNNNNNNNNNNNNNCAGGAAGAGTACCGGAGGAAAAGCTCCTCGCAAGCAGCTGGCCACTAAGGCAGCAAGGAAGAGTGCACCGGCTACCGGAGGTGTGAAAAAGCCTCACCGTTACAGGCCCGGTACAGTCGCTCTCCGAGAGATCCGTCGGTATCAGAAGTCCACCGAGCTCCTGATCCGAAAGCTCCCCTTCCAACGTCTAGTTAGGGAGATCGCCCAGGACTTCAAGACCGACCTGCGTTTCCAGAGCTCAGCCGTGATGGCTCTGCAGGAGGCCAGCGAGGCTTACTTGGTGGGTCTGTTCGAGGACACCAACTTGTGCGCCATTCACGCAAAGAGA
	SYMP_003_MAD	---------------------------------------------------------------------------------------------------------------------------------------------------------------------------------------------------------------------------------------------------------------------------------------------------------------------------------------------------------------TTTTTATAGAAATTATTATAAGTAATATCTGCTCAATGTA--------AATAAATAGCCGCAAA---TATAATGTGATAAGGTAGCATAATCACTTGCCTTTTAATTAAAGGGTAGAATGAATGATTTAACAATTTATTAATTTTTTTA-ATAATTT--TAATTTAAATTATATTAAATATAAAAATATATTTATAAATAAATAAGACGACAAGACCCTATTAAACTTTACTTAA-GTTTAACTGGGGAAGTTATTTAAAAATTATTTTGAATAA------AAATACA-AAATACCCATT-----ACAATAGAA---TAAATCAAGTTACTATAGGGATAACAGCGTAATAGAATTTTAAAGCTCACATTAAAAAAAAAAGATTGCGA?????????????????????????????????????????????????????????????????????????????????????????????????????????????????????????????????????????????????????????????????????????????????????????????????????????????????????????????????????????????????????????????????????????????????????????????????????????????????????????????????????????????????????????????????????????????????????????????????????????????????????????????????????????????????????????????????????????????????????????????????????????????????????????????????????????????????????????????????????????????????????????????????????????????????????????????????????????????????????????????????????????????????????????????????????????????????????????????????????????????????????????????????????????????????????????????????????????????????????????????????????????????????????????????????????????????????????????????????????????????????????????????????????????????????????????????????????????????????????????????????????????????????????????????????????????????????????????????????????????????????????????????????????????????????????????????????????????????????????????????????????????????????????????????????????????????????????????????????????????????????????????????????????????????????????????????????TTAAAGGTATTGACGGAAGGGCA-CACCAGGAATGGATTTTGCGGCTTAATTTGACTCAACGCGCGAAAGCTCACCCGAACCGGACACAGGAAGGATTGACAGATTAAGAGCTCTTTCTTGATTCTGTGGGTG-GTGGTGCATGGCCGCTCTTAGTTAGTGGAGTGATTTGTCTGGTTGATTCCGGTAACTAACGAGGTTCCAACCTACTAAATAGATG--TCCCGGTCC-----TCC-----CAGCCGG--ACA-----GTTTCCTTCTTAGAGGGACAGGCAGCAT-AGAGTTGCACGAAGCGGACCGGGGCTGCACGCGTAATACATTGAAGGAGTCAGCATGTTTT-CTCCCTGCCCGACAGGGCCGGGTAACCCTTTGAAATTCCTTCGTGCTGGGGATAGGCGACTGTAA-TTACC-GCCTTGAACGAGGAATTCCCAGTAAGCG-CGAGTCATCACCTCG-TGCTGATTACGTCCCTGGCCTTTGTGCACACCGCCCGTCGCTACCACCGATTGAGCTTTTTAGTGAGGTCTTCGGACTGGCCTCCGGACTAG-CCTT------CGGGT-TGGGCCGG--TGTGCCGGAAAGATGCCCAAACTTGAATGCTTAGAGGATGTAAAAGTCGTAACAAGGTTTTC??????????????????????????????????????????????????????????????????????????????????????????????????????????????????????????????????????????????????????????????????????????????????????????????????????????????????????????????????????????????????????????????????????????????????????????????????????????????????????????????????????????????????????????????????????TGTTCAGAGGCAAAGGGGTGGGCCCTCGAAGTCCTG-TGGCG-G-AAGGATTCAG--TCTCACTCGTTGTCACTGAGTTGTGCGGAGGACAATAACGGTATGAGTGGCCCTTGTCTTTACACTTTGAATTTCATGAGTGTTTAGCGAATAGGGTTTTTTCCGTTCTGCACCCAGTGTGTACGTAGGGAGAGGCGC-ATTTCCTTTGATTCCGTCCAAAAGGACCCCGCAACCGGTTGGTAAGATGGC?????????????????????????????????????????????????????????????????????????????????????????????????????????????????????????????????????????????????????????????????????????????????????????????????????????????????????????????????????????????????????????????????????????????????????????????????????????????????????????????????????????????????????????????????????????????????????????????????????????????????????????????????????????????????????????????????????CCAAGGAGTTTAACATGTGTGCAAGTCAGTGGGACTTGAATATGCCCAAAGGCGCAATGAAAGCAAAGGTTGACTCTTAAC----GGGTCACTG-AGCCGTGATCCCGCGT-CCTTTG-----ACGGCGCGGGCGCAACGGTGCCCCTCACT--AT-----CCGGCT-CTGTTCCGGTTGGGAGGAGGTGGAGCACACACGTTGGAGCCCGAAAGGTGGTGACCTATGCCCGGACAGGACGAAGCCAGAGGAAACTCTGGTGGAGGTCCGCAGCGGTTCTGACGTGCAAATCGATCGTCAGATCCAGGTATAGCGGCGAAAGACTCATCGAAGCACCTA??????????????????????????????????????????????????????????????????????????????????????????????????????????????????????????????????????????????????????????????????????????????????????????????????????????????????????????????????????????????????????????????????????????????????????????????????????????????????????????????????????????????????????????????????????????????????????????????????????????????????????????????????????????????????????????????????????????????????????????????????????????????????????????????????????????????????????????????????????????????????????????????????????????????????????????????????????????????????????????????????????????????????????????????????????????????????????????????????????????????????????????????????????????????????????????????????????????????????????????????????????????????????????????????????????????????????????????????????????????????????????????????????????????????????????????????????????????????????????????????????????????????????????????????????????????????????????????AACTTTGTATTTAATATTTGGGGCTTGATCAGCTATAGTTGGTACTGCTATAAGAGTTTTAATTCGAATTGAATTAGGTCAAGTTGGGAGTATATTTGGTGATGATCAGTTATATAATGTAATTGTTACATCTCATGCTTTTGTAATAATTTTTTTTATAGTTATACCGATTTTGATTGGAGGATTTGGGAATTGATTGGTTCCTTTAATATTAGGTGCTCCTGATATGGCTTTTCCTCGTATAAATAATTTGAGTTTTTGATTATTACCTCCTTCTTTAATATTATTATTTATTTCTTCTATAGTTGAAATAGGAGTTGGAGCTGGTTGGACTATTTATCCTCCTTTATCATCTTTAGATGGACATTCGGGAAGATCAGTAGATTTTGCTATTTTTTCTTTACATATAGCTGGGGCTTCATCAATTATAGGAGCTGTAAATTTTATTTCTACTATTATAAATATACGATATACAGGATTAAGAATAGATAAGGTTTCTCTTTTTGTATGATCTGTTTTAATTACTGCTATTTTGTTATTATTTTCTTTACCTGTGTTAGCAGGAGCTATTACTATATTGTTAACTGATCGAAATTTTAATACTTCTTTTTTTGATCCNNNNNNNNNNNNNNNNNNNNNNNNNNNNNNNNNNNNNNNNTCGAAAAAGTACCGGTGGCAAAGCACCCAGAAAGCAGCTTGCCACCAAAGCCGCTCGCAAGAGTGCACCAGCAACAGGTGGTGTAAAGAAGCCTCATCGTTACAGGCCTGGTACCGTTGCTTTGCGAGAAATCCGTCGTTACCAGAAGTCGACTGAGCTTTTGATCAGGAAATTACCTTTCCAGCGCTTGGTTCGTGAGATTGCTCAGGACTTTAAGACAGACTTGCGTTTCCAGAGCTCTGCAGTCATGGCTTTGCAGGAGGCTAGTGAGGCTTACTTGGTTGGATTGTTCGAGGATACTAACCTCTGTGCAATCCACGCAAAACGT
	Tasmanapis_strahan	---------------------------------------------------------------------------------------------------------------------------------------------------------------------------------------------------------------------------------------------------------------------------------------------------------------------------------------------------------------TTCTTAAAGAAATAATTTTAAGTAAAATCTGCTCAATGAA---------TTAAATAGCCGCAA----TATAATGTGCTAAGGTAGCATAATAATTTACCTATTCATTATAGGATAGTATGAAAGATTCAACAATTCAATTTCTTTATTA-AATAAAA--ATATTGAATTTAAATATAAAGTAAAAATACTTTTTTAAATTAAAAAGACGATAAGACCCTATCGAACTTAACCTAT-GTTTAGTTGGGGAAACTAATTAATAATAATTTTAATTTA-AATATTTAAATA--TATACCTAAT-----TAAATTATA---TCAAACAAGTTACCGTAGGGATAACAGCGCAATCATTTTCTAAAGTTCTTATTTAAAAAATG-GATTACGACCTCGATGTTGAATTATAAATTACTTATAAGAGAAAAGTCTTTTAAAGTTAGTCTGTTCGACTATTAAATTTATACA---------------------------------------------------------------------------------------------------------------------------------------------------------------------------------------------------------------------------------------------------------------------------------------------------------------------------------------------------------------------------------------------------------------------------------------------------------------------------------------------------------------------------------------------------------------------------------------------------------------------------------------------------------------------------------------------------------------------------------------------------------------------------------------------------------------------------------------------------------------------------------------------------------------------------------------------------------------------------------------------------------------------------------------------------------------------------------------------------------------------------------------------------------------------------------------------------------------------------------------------------------------------------------------------------------------------------------------------------------------------------------------------------------------------------------------------------------------------------------------------------------------------------------------------------------------------------------------------------------------------------------------------------------------------------------------------------------------------------------------------------------------------------------------------------------------------------------------------------------------------------------------------???????????????????????????????????????????????????????????????????????????????????????????????????????????????????????????????????????????????????????????????????????????????????????????????????????????????????????????????????????????????????????????????????????????????????????????????????????????????????????????????????????????????????????????????????????????????????????????????????????????????????????????????????????????????????????????????????????????????????????????????????????????????????????????????????????????????????????????????????????????????????????????????????????????????????????????????????????????????????????????????????????????????????????????????????????????????????????????????????????????????????????????????????????????????????????????????????????????????????????????????????????????????????????????????????????????????????????????????????????????????????????????????????????????????????????????????????????????????????????????????????????????????????????????????????????????????????????????????????????????????????????????????????????????????????????????????????????????????????????????????????????????????????????????????????????????????????????????????????????????????????????????????????????????????????????????????????????????????????????????????????????????????????????????????????????????????????????????????????????????????????????????????????????????????????????????????????????????????????????????????????????????????????????????????????????????????????????????????????????????????????????????????????????????????????????????????????????????????????TGCCCAGTGGGCCACTTTTGGTAAGCAGAACTGGCGCTGTGGGATGAACCAAACGTCGGGTTACGGCGTCCGATGCGAGACGCTCATGAGACCCCATGAAAGGTGTTGGTTGCTCTAGA-CAGCAGGACGGTGGCCAT-GGAAGTCGGAATCCGCTAAGGAGTGTGT-AACAACTCACCTGCCGAAG--CAACTAGCCCTGAAAATGGATGACGCTCC-AGCGTCGAGCCTATACCCGACCGCTGC-GACAAAACTTCTTAA---------TGGAGATTTACGTCGCAGTGAGTAGGAGGGTCGCGACGGTGAGCGTCGAAGGTGCCGGGCGTGAGCCCGCCTGGAGCCGCCGTCGGTGCAGATCTTGGTGGTAGTAGCAAATACTCAAGTGAGAACCTTGAGGACTGAAGCTGGAGAAGGGTTCCCAGTCGGCCCTAAGGGATCGGAGAAATCCGTTCCGAAGCGGGACGTTGACAA------------------AGATGACTCTTGAGCTTGTCCCGC-TGCCGACCGAAAGGGAATGGGGTCAATATTCCCCAACCCGGACACGGAGATAGAGCCTTCGGG-----CTCAAGTGCGGTAACGC-AAACGAACTCGGAGACGTCGACGGAAGACCCGGGGAAGAGTTTTCCTTTCTTTGTAA-GAGTTCGTGTCCCTGGAATCGGCTCGTCCGGAGATAGGGACGCT-GTTCTCGTAAAAGCATCGCGGCTCTTGCGATGTCCGGTGCGCTTCTGTCGGCCCTTGAAAATCCGAGGGAGAGAGTGTGATTTTCGTGCCGGTCCGTACCCATAT?????????????----------------------------------------------------------------------------------------------------------------------------------------------------------------------------------------------------------------------------------------------------------------------------------------------------------------------------------------------------------------------------------------------------------------------------------------------------------------------------------------------------------------------------------------------------------------------------------------------------------------------------------------------------------------------------------CAGGAAAAGTACCGGTGGCAAGGCCCCGCGAAAGCAGCTGGCCACCAAGGCCGCTCGCAAGAGCGCCCCTGCCACAGGCGGCGTCAAGAAGCCCCATCGCTACAGGCCCGGTACCGTAGCTCTCAGGGAGATTCGTCGTTACCAAAAGTCCACCGAGCTTTTGATCCGCAAATTGCCCTTCCAGCGGCTGGTGCGAGAAATCGCTCAGGATTTCAAGACCGATCTCCGATTCCAGAGCTCGGCCGTCATGGCCCTTCAGGAAGCCAGCGAGGCCTACTTGGTCGGTCTCTTCGAAGACACCAACTTGTGCGCGATTCACGCTAAGCGG
	Trogloneta_MYSM_025_CHILE	---------------------------------------------------------------------------------------------------------------------------------------------------------------------------------------------------------------------------------------------------------------------------------------------------------------------------------------------------------------TTCTTATAAATATATCTATAAGTAAAATCTGCTCAATGAT------ATTTTTAATAGCCGCAGAAATTTTACTGTGCTAAGGTAGCATAATCATTAGTTTCTTAATTAGAATCTAGAATGAAAGATTTAACAATTTAATTTCTTTTTTAAACCTACA--ATATTAAACTTATACTAAAAATAAAAATATTTTTATTCATTAAAAAGACGATAAGACCCTATTAAATTTTACTATA-GTTTAGCTGGGGCAGCTAATTAAAAATAATTTTAATTTTAAATAATTTAATA--AATTCCTAAT-----ATAATTAAA---TTTAACAAATTACTATAGGGATAACAGCATAATTATTTTTTAAAGTTCTTATTAAAAATATA-GTTTATGACCTCGATGTTGAATTAATTT--ACTTTTATAAGCAAAAATATAAAAAGAGGGTCTGTTCGACCCATAATATTTTACA???????????????????????????????????????????????????????????????????????????????????????????????????????????????????????????????????????????????????????????????????????????????????????????????????????????????????????????????????????????????????????????????????????????????????????????????????????????????????????????????????????????????????????????????????????????????????????????????????????????????????????????????????????????????????????????????????????????????????????????????????????????????????????????????????????????????????????????????????????????????????????????????????????????????????????????????????????????????????????????????????????????????????????????????????????????????????????????????????????????????????????????????????????????????????????????????????????????????????????????????????????????????????????????????????????????????????????????????????????????????????????????????????????????????????????????????????????????????????????????????????????????????????????????????????????????TGTTTCCATTAATCAAGAACGAAAGTTAGAGGTTCGAAGGCGATCAGATACCGCCCTAGTTCTAACCATAAACGATGCCAGCCAGCGATCCGGCTGTGTTCC-T------CAAAT-GACACGCCGGGCAGCTTCCGGGAAACCA-AAGCCTTTGGGTTCCGGGGGAA-GTTAAAGGAATAGACGGAAGGTCACTACAAGGAATGGAGCCTGCGGCTTAATTTGACTCAACACGGGGCAACTCACCCGGCCCGGACATAGGAAGGATTGACAGATTAAGAGCTCTTTCTTGATTCTACGGGTG-GTGGTGCATGTCCGTTCCTAGTTCGTGGAGCGATTTGTCTGGTTAATTCCGTCAACGGACGAGATTCTAGCCTACTAAATAGGCG--TTCCGATCC-----TTT-----GAGTCGG--ACG--------TTCTTCTTAGAGGGAAAAACGGCTT-TTAGCCGCACGAGACAGACCGGGGCCGCACGCGCGCTACATTGAAGGAATCAGCGTGTGTT-TTCCCGGTCCGACAGGATTGGGTAACCCGTTGAATCTCTTTCGTGCTGGGGATAGGAAATTGCAA-TTGTTTTCCTTGAACGAGGAATTCCCAGTAAGCG-CGAGTCATAAGCTCG-TGTTGATTACGTCCCTGGCCTTTGTACTCACCGCCCGTCGCAAATACCGATTGAATGATTCAGTGAGGTCTTCGGACTGGCGCCCGGACTGG-CTTT------CGGGTTCGGGCCGG--CGTGCTGGAAAGATGACCGAACTTGATCATTTAGAGGAATTTGAAGTCGTAACAAGGTCACC?????????????????????????????????????????????????????????????????????????????????????????????????????????????????????????????????????????????????????????????????????????????????????????????????????????????????????????????????????????????????????????????????????????????????????????????????????????????????????????????????????????????????????????????????????????????????AAACGGGTGGGCCCTCGAAGTCCTG-TGGCG-G-GAGGATTCAG--TCGAAA-----GGCGG---------------------------------GCGCGTGCGTGCGGGCGGTGTGATCGTGGTCCCCCTTCCCGGGGGGTCAATCCGCCCGCGTCACGACGCAGGC------CGGCCRACGC-ATTTCT--T--TCCCGTCTGAA-GGAAGCCGCAATCGGTTGG-GGGACTGCCTTAA-----GGATTGG-TGACGG----------AAGGTTGCCGACGG-------------CTTCCCCTGTGGGATTTCGC------------------------CGGTGT--TATAGCCGACC-----AGTCGCACGGCGGGTA---------------------CC?????????????????????????????????????????????????????????????????????????????????????????????????????????????????????????????????????????????????????????????????????????????????????????????????????????????????????????????????????????????????????????????????????????????????????????????CCAAGGAGTCTAACATGTGTGCGAGTCACTGGGACTCGAATAAGCCCAAAGGCGCAATGAAATTAAAGGCCGGGGATTGGC----TCCCGGCCG-AGTCGAGATCCCCG-C-TCCTGA-----GCGGGCGGGGCGCACCGACGACCCGTCCC--GT-----CCGATT-TA---TCGGTGGGGCGGAGTTTGAGCACACACGTTGGTACCCGAAAGATGGTGAGCTATGCCCGAGCAGGACGAAGACAGAGGAAACTCTGTTGGAGGTCCGCAGCGGTTCTGACGTGCAAATCGATCGTCAGACTCCGGTATAGGGGCGAAAGGCTAATCGAACCATCTA??????????????????????????????????????????????????????????????????????????????????????????????????????????????????????????????????????????????????????????????????????????????????????????????????????????????????????????????????????????????????????????????????????????????????????????????????????????????????????????????????????????????????????????????????????????????????????????????????????????????????????????????????????????????????????????????????????????????????????????????????????????????????????????????????????????????????????????????????????????????????????????????????????????????????????????????????????????????????????????????????????????????????????????????????????????????????????????????????????????????????????????????????????????????????????????????????????????????????????????????????????????????????????????????????????????????????????????????????????????????????????????????????????????????????????????????????????????????????????????????????????????????????????????????????????????????????????????AACTTTATATTTTATTTTTGGGGTATGAGCTGCAATATTAGGAACAGCAATGAGAGTATTAATTCGTGTAGAATTAGGACAATGTGGGAGTTTATTAGGGGATGATCAATTGTATAATGTTATTGTTACTGCTCATGCTTTTGTAATAATTTTTTTTATGGTTATACCTATTTTAATTGGGGGGTTTGGAAATTGATTAGTTCCGTTAATAATTGGGGCTCCTGATATAGCTTTTCCTCGAATAAATAATTTAAGATTTTGACTTTTGCCTCCTTCTTTAATTTTATTATTTATTTCATCTATAGTAGAAATAGGAGTAGGGGCAGGTTGAACTATTTATCCCCCTTTATCTTCTTTAGAAGGGCATGCAGGAAGATCTGTAGATTTTGCTATTTTTTCTCTTCATTTAGCAGGGGCATCTTCTATTATAGGAGCAGTAAATTTTATTAGAACTATTTTTAATATACGAAGAGTGGGAATAAGAATAGAAAAAGTTCCTTTATTTGTGTGATCTGTATTAATTACAGCTATTTTATTATTATTGTCTTTACCTGTTTTAGCAGGTGCAATTACTATGCTATTAACTGATCGAAATTTTAATACTTCTTTTTTTGATCCTGCAGGGGGAGGGGATCCTATTTTATTTCAACATTTATTTCCGTAAGAGTACTGGGGGCAAGGCCCCTCGTAAGCAGTTGGCCACCAAGGCTGCACGTAAAAGCGCCCCTGCAACTGGAGGTGTAAAGAAGCCTCATCGTTACAGGCCAGGTACTGTTGCCCTGAGAGAAATCCGTCGTTATCAGAAATCAACTGAACTGCTCATCCGAAAGCTGCCTTTCCAACGCTTGGTCCGAGAAATTGCTCAGGATTTCAAAACTGACCTGCGATTCCAGAGTTCAGCTGTGATGGCTCTCCAGGAGGCCAGTGAAGCTTACCTTGTTGGTCTGTTTGAGGACACCAACTTGTGTGCTATCCATGCCAAACGT
	Trogloneta_granulum	---------------------------------------------------------------------------------------------------------------------------------------------------------------------------------------------------------------------------------------------------------------------------------------------------------------------------------------------------------------TTCTTATAAAAATTATTATAAGTAAAATCTGCTCAATGAT---------TTAAATAGCCGCAGAAATTTAACTGTGCTAAGGTAGCATAATCATTTGTTTTTTAATTAAAATCTAGAATGAAAGATTTAACAATTTAAATTCTTTTTTA-TATTTAAATAAATTAAAATTTTATTAAAAATAAAAATATTTTTATAAAACAAAAAGACGACAAGACCCTTTTAAACTTAACTTTA-GTTAAACTGGGACAGTTACTTAATAATTATTTTAAACTT-AATAAATAAATA--ATAACCTAAT-----ATTATTAAA----TTAACAAGTTACTAAAGGGATAACAGCGTAATTTATATTTAAAGTTCTTATTACAATATAA-GATTACGACCTCGATGTTGAATTAAATA--CCTTTTTTTAGCAAAATAAATAAAAGAAAGTCTGTTCGACTTTTAATATTTTACATCATATGCTTGT-TCAAAGATTAAGCCATGCATGTCTAAGTACGTGCCGTATTAAGGCGAAACCGCGAATGGCTCATTAAATCAGTTATGGTTCCTTGGATCGTAC-TTTACTACTTGGATAACTGTGGTAATTCTAGAGCTAATACATGCAGCAGAGCTCCGACCGTAA----------GGGACGAGCGCTTTTATTAGA-CCAAAACCTCTACGGACGCAA-----------GTCCG----------------TCGAATGTGGTGACTCTGTATAACTTTGTGCTGATCGCACGGGCTC-GTCCCGGCGACGTATCTTTCAAGTGTCTGCCTTATCAACTGTCGATGGTAGGTTATGCGCCTACCATGGTTGTAACGGGTGACGGGGAATCAGGGTTCGATTCCGGAGAGGGAGCCTGAGAGACGGCTACCACATCCAAGGAAGGCAGCAGGCGCGCAAATTACCCACTCCCGGCACGGGGAGGTAGTGACGAAAAATAACAATACGGGACTCTTTTGAGACCCCGTAATTGGAATGAG-TACACTCCAAATCCTTTAACGAGGACCAATTAGAGTAAGAGTCTGGTGCCAGCACACGCGGTAACTCCAGCTCTAATAGCGTATATTAAAGTTGTTGCGGTTAAAAAGCTCGTAGTTGGATCTCAGTTACAGACGGGCGGTCCGCCT-------------ACCGGTGG-------TTACTGTCTGTT-CTG---AACAG--TTTAGCCGGTTTCCCTTGATGATCTTTACCGGTTGTC-TTGGGTGA-CCGGCAAGTTTACCTTGAAAAAATTAGAGTGCTCAAAGCATGC------GTGATGCATGAATAATGGTGCATGGAATAATGGAATAGGACCTCGGTTCTA-TTT--TGTTGGTTTTA---GGAACCAGAGGAAATGATTAAGAGGGACAGACGGGGGCATTCGTATTGCGGCGCTAGAGGTGAAATTCTTGGACCGCCGCAAGACGAACTACTTGTTTCCATTAATCAAGAACGAAAGTTAGAGGTTCGAAGGCGATCAGATACCGCCCTAGTTCTAACCATAAACTATGCCAGCCAGCAATCCGGCTGTGTTCC-T------CAAAT-GACACGCCGGGCAGCTTCCGGGAAACCA-AAGCTTTTGGGTTCCGGGGGAA-GTTGAAGGAATTGACGGAAGGGCACCACAAGCAGTGGAGCATGCGGCTCAATTTGACTCAACACGGGGAATCTTACCCGGACCGGACACATGGAGGATTGACAGATTAAGAGCTCTTTCTTGATTATGTGGGTG-GTGGTGCATGGCCGTCCCTAGTTCGTGGGGTGACTTGTCTGGTTTATTCCGATAACGAACGAGACTCCAACCTGCTAAATAGAAG--TTCCGATCC-----ACG-----GAGTCGG--ACG-------TCTCTTCTTAGAGGGACAGGCGGCAA-ATAGCCGCACGAGGTGGACCGGGGCCGCACGCGCGCTACATTGAAGGAGTCAGCGTGTGTT-CTCCCGGTCCGACAGGACTGGGTAACCCGTTGAACCTCTTTCGTGCTTGGGATAGGAGATTGAAA-TTATTCTCCTTGAACGAGGAACTCCTAGTAAGCA-CGATTCATCAGATCG-TGTTGATTAGGTCCCTGCCCTTTGTACACACCGCCTGTCGCTACAACCGATTGAATGATTAAGTGAGGCCTTCGGACTGGCGCTCGGATTGG-CCTT------CGGGT-CGAGCCGG--CGTGCCGGAAAGATGGCCGAACTTGATTATTTAGAGATTGTAAAAGT?????????????????????????????????????????????????????TGAGTAGCGGCGAGCGAAACGGGAAGAGTCCAGCGCCGAATCCCGCACCC----CAGGGTGCCGGGAAATGTGGCGTTCGGGAGTGA-GCGTGCCGCGGGAC-G-GC-CGGGCAGCAAGTCCCCCTGACCGGGGCT-CTT--GTCCAGAGCGGGTGCGAGACCCATAGCTGCCTGGCT-GC--TCGCGGCTGCGATCTCCTTGGAGTCGGGTTGCTTGAGAGTGCAGCCCTAAGCGGGTGGTAAACTCCACCTAAGACTAAATACGACCGCGAGACCGATAGCAAACAATTTGAAGAGAGAGTTCAACAGTACGTGAAACTGTTCAGAGGTAAATAGGTGGGCCCTCGAAGTCCTG-CGGCG-G-GAAGATTCAG--TCGTGA-----GGCCGGGTAAGGTCCTGGCGGCGGTCGACCT-------GCTCCCTCTCGGGG---------GAGCGG----------------GGCTCGCTGTCGGGGCCGGATCCCGGCG------ATGCCGACGC-ATTTCT--T--TCCCGTCCGAT-GGACGCCGCAACCGGTTGG-GTAGCGACCTGGA-----CCGAGG------AG----------GAGGTGGCCGGTGG-------------TTCTCTCTG---------------------T-------------AGAGTT--CTCTCCGGTGT-----TATAACTCGGCGGTCGAAAATAAACTGGGGCGGAACTACCCGACCGTGGTGTC--------ACGAGGCCCT-GA--------------------------ATGGGACTCATTCGTCTCCTCCTGCACGACAGGATCCCGGAGTCGCAGGCCGAAAATTCCCACGGGCCGAGAGAGCCGGGCGCACACTCCGTGTCACGAGTGGTGCCG---------CGGA-------------AGCTCGCCCTCCGAGGGGCGGCCG--CGA--CGGATCCGTAG--GAG-GCTGGCGGTTGGCGGCGAGTAGGTCGGTCACCCACCTAACCCCCAAGGAGTCTAACATGTGTGCGAGTCACTGGGACTCGAATAAGCCCAAAGGCGCAATGAAAGTGAAGACCGGGGTACCCAC---CCCAGGTCA-GGTCGTGATCCCCG-C-TCTGTA---------GCGGGGCGCAACGGCGGCCCGCCGC--GT-----CCGCCT-TG---TCGGTGCGGCGGAGCTCGAGCACACACGTTGGGACCCGAAAGATGGTGAGCTATGCCCGGGCAGGACGAGGCCAGAGGAAACTCTGGTGGAGGTCCGCAGCGGTTCTGACGTGCAAATCGATCGTCAGATCCGAGTATAGGGGCGAAAGACCAATCGAACCATCTAGTAGCTGGTTCCCTCCGAAGTTTCCCTCAGGATAGCTGTCGCTCGGAGAATTCTCAGTCTCATCCGGTAAAGCGAATGATTAGAGGCCTTGGGGACG-AAACGCCCTCAACCTATTCTCAAACTTTAAATGGGTGCGAAGTCCGCCTTTC-----TTGAATGAAGGCCGAGGCATGA---AGGATGAGAGTGACCAGTGGGCCACTTTTGGTAAGCAGAACTGGCGCTGTGGGATGAACCAAACGACGGGTTAAGGCATCCGATGCGAGACGCTCATGAGACCCCATGAAAGGTGTTGGTTGCTCTAGA-CAGCAGGACCGTGGCCAT-GGAAGTCGGAATCGGCTAAGGAGTGTGT-AACAACTCACCTGCCGAAG--CAACTAGCCCTGAAAATGGACGATGCTCC-AGCGTCGAGCCTATACCCGTCCGCTGC-GGCAGAACTCCCTAGTTTAGTTAGGGGAGGCTTAGGCCGCAGTGAGTAGGAGGGTCGCGGTGGCGTGCGTTGAAGGTGTCGTGCGTGAGCACGCCTGGAGCCGCCACCGGTGCAGATCTTGGTGGTAGTAGCAAATACTCAAGTGAGAACCTTGAGGACTGAAGCTGGAGAAGGGTTCCCAGTCGGCCCTAAGGAATCGGAGAAGTCCGTTCCGAAGCGGGACATTAT----------------------------ATATGTGGCAGTCCCGC-TGCCGACCGAAAGGGAATGGGGTTAATATTCCTCAACCCGGACACGGAGATAGAGCCCTCGGG-----CTCAAGTGCGGTAACGC-AACCGAACTCGGAGATGGTGGCGGAGGACCCGGGGAAGAGTTATCTTTTCTTTGTAA-GTGTTCGTGTCCCTGGAATCGGATCATCCGGAGATAGGGACGTT-GGACACGTAAAAGCACCGCGGCTCTTGCGGTGTCCGGTGCGCCTCTGTCGGCCCTTGAAAATCCGAGGGAGAGAGTGTAATTTTCGTGCCGGTCCGTACCCGAATCCGCAGCAGGTCT--------------------------------------------------------------------------------------------------------------------------------------------------------------------------------------------------------------------------------------------------------------------------------------------------------------------------------------------------------------------------------------------------------------------------------------------------------------------------------------------------------------------------------------------------------------------------------------------------------------------------------------------------------------------------------------------------------------------------------------------------------------------------------------------------------------------------------------------------------------------------------------------------------------------------------------------------------------------------------------------------------------------------
	MYSM_026_MAD	-----------------------------------------------------------------------------------------------------------------------------------------------------------------------------------------------------------------------------------------------------------------------------------------------------------------------------------------------------------------TGTTTAATTTTATTATTAAATAAAACCTGCTCAATGAA-------AATTAAATAGCCGCAGAATTTTAACTGTGCTAAGGTAGCATAATCATTAGATTTTTAATTAAAATCTAGAATGAAAGGTTTAACTTTTATTTACTTTATTAA-ATTCACT--TAATTTAAATTATATTAAAAATAAAAATATTTTTATA-ATTTAAAAGACGACAAGACCCTATTGAACTTAACTTTA-GTTAAGCTGGGGCAGCTAATTAAAAATAATTTTAATTTA-ATTATTTATATA--AATACCTAAT-----ATTATTAAA----TAAATAAGTTACCATAGGGATAACAGCGTAA????????????????????????????????????????????????????????????????????????????????????????????????????????????????????????????????????????????????????????????????????????????????????????????????????????????????????????????????????????????????????????????????????????????????????????????????????????????????????????????????????????????????????????????????????????????????????????????????????????????????????????????????????????????????????????????????????????????????????????????????????????????????????????????????????????????????????????????????????????????????????????????????????????????????????????????????????????????????????????????????????????????????????????????????????????????????????????????????????????????????????????????????????????????????????????????????????????????????????????????????????????????????????????????????????????????????????????????????????????????????????????????????????????????????????????????????????????????????????????????????????????????????????????????????????????????????????????????????????????????????????????????????????????????????????????????????????????????????????????????????????????????????????????????????????????????????????????????????????????????????????????????????????????????????????????????????????????????????????????????????????????TTAAAGGAATTGGCGGAAGGGCACCACCAGGTATGGAGCATGCGGCTTAATTTGACTCAACACGGGAAAACTTACCCGGCCCGGACACAGGAAGGATTGACAGATTAAGAGCTCTTTCTTGATTCTGTGGGTG-GTGGTGCATGGCCGTTCTTAGTTGGTGGAGCGATTTGTCTGGTTAATTCCGATAACGAACGAGACTCTAGCCTATTAAATAGGCG--ATCCGATCT-----TTC-----KAGTCSG--AMG-------ATTCTTCTTAGAGGGACAAGCGGCGT-TTAGCCGCACGAGACAGA???????????????????????????????????????????????????????????????????AACCCGTTGAACCTCCTTCGTGCTGGGGATAGAACCTTGTAA-TTAGT--TCTTGAACGAGGAATTCCCAGTAAGCA-CGAGTCATCAGCTCG-TGTTGATTACGTCCCTGCCCTTTGCACACACCGCCCGTCGCTACTACCGATTGAATGATTAAGTGAGGTCTTCGGACTGGCGCTCGGATTGG-CCTC------CGGGT-CGAGCCGA--AGTGCCGGAAAGATGACCAAACTTGATCATTTAAAGATAGTAAAAGTCGTAACAAGGTTTCC?????????????????????????????????????????????????????????????????????????????????????????????????????????????????????????????????????????????????????????????????????????????????????????????????????????????????????????????????????????????????????????????????????????????????????????????????????????????????????????????????????????????????????????????????????????????????????????????????????????????????????????????????????????????????????????????????????????????????????????????????????????????????????????????????????????????????????????????????????????????????????????????????????????????????????????????????????????????????????????????????????????????????????????????????????????????????????????????????????????????????????????????????????????????????????????????????????????????????????????????????????????????????????????????????????????????????????????????????????????????????????????????????????????????????????????????????????????????????????????????????????????????????????????????????????????????????????????????????????????????????????????????????????????????????????????????????????????????????????????????????????????????????????????????????????????TCCCTG-T-TCCTC------GTGAACGGGGCGCAACGGCGACCCGTCCC--GT-----CCGATT-CAT--TCGGTGGGGCGGAGTTTGAGCACACACGTTGGGACCCGAAAGATGGTGAACTATACCTGGACAGGACGAAGCCAGAGGAAACTCTGGTGGAGGTCCGCAGCGGTTCTGACGTGCAAATCGATCGTCAGATCCGGGTCTAGGGGCGAAAGACTAATCGAACCATCTA??????????????????????????????????????????????????????????????????????????????????????????????????????????????????????????????????????????????????????????????????????????????????????????????????????????????????????????????????????????????????????????????????????????????????????????????????????????????????????????????????????????????????????????????????????????????????????????????????????????????????????????????????????????????????????????????????????????????????????????????????????????????????????????????????????????????????????????????????????????????????????????????????????????????????????????????????????????????????????????????????????????????????????????????????????????????????????????????????????????????????????????????????????????????????????????????????????????????????????????????????????????????????????????????????????????????????????????????????????????????????????????????????????????????????????????????????????????????????????????????????????????????????????????????????????????????????????????GACATTATATTTAATTTTTGGAGCTTGGGCTGCAATAGTTGGGACTGCAATAAGAGTATTGATTCGTACAGAATTAGGGCAAGTTGGAAGATTAATTGGGGATGATCAATTGTATAATATAATTGTAACGGCTCATGCTTTTGTGATGATTTTTTTTATAGYAATACCTGTWTTAATTGGGGGATTTGGAAATTGGTTAGTTCCCTTAATATTAGGAGCTCCTGATATAGCTTTTCCTCGTATAAATAATTTAAGTTTTTGGTTATTACCCCCTTCTTTAATACTATTATTTATTTCCTCTATAGTTGAAATAGGGGTAGGGGCTGGTTGAACAGTTTATCCTCCTTTGGCTTCTTTAGAGGGGCATGCGGGGAGATCAGTGGATTTTGCTATTTTTTCTTTACATTTAGCTGGGGCTTCTTCTATTATAGGGGCTATTAATTTTATTTCTACAATTATTAATATACGAAGATTTGGGATAAGAATAGAAAAGGTCCCTTTATTTGTTTGGTCTGTTTTAATTACTGCTATTTTATTATTACTGTCCTTACCTGTTTTAGCAGGGGCTATTACAATATTATTAACAGATCCTAATTTTAATACTTCTTTCNNNNNNNNNNNNNNNNNNNNNNNNNNNNNNNNNNNNNNNNNNNNNNNN----------------------------------------------------------------------------------------------------------------------------------------------------------------------------------------------------------------------------------------------------------------------------------------------------------------------------------------
	MYSM_032_MAD	-----------------------------------------------------------------------------------------------------------------------------------------------------------------------------------------------------------------------------------------------------------------------------------------------------------------------------------------------------------------TGTTTAATTTTATTATTAAATAAAACCTGCTCAATGAA-------AATTAAATAGCCGCAGAATTTTAACTGTGCTAAGGTAGCATAATCATTAGATTTTTAATTAAAATCTAGAATGAAAGGTTTAACTTTTATTTACTTTATTAA-ATTCACT--TAATTTAAATTATATTAAAAATAAAAATATTTTTATA-ATTTAAAAGACGACAAGACCCTATTGAACTTAACTTTA-GTTAAGCTGGGGCAGCTAATTAAAAATAATTTTAATTTA-ATTATTTATATA--AATACCTAAT-----ATTATTAAA----TAAATAAGTTACCATAGGGATAACAGCGTAATTTATTATAAAAGTTCTTATTAAATATAAA-GATTGCGACCTCGATGTTGAATTATTTA--CCTGATAGAAGCAAAATTTTAAAAAGGGAGTCTGTTCGACTTTTAAATATTTACA????????????????????????????????????????????????????????????????????????????????????????????????????????????????????????????????????????????????????????????????????????????????????????????????????????????????????????????????????????????????????????????????????????????????????????????????????????????????????????????????????????????????????????????????????????????????????????????????????????????????????????????????????????????????????????????????????????????????????????????????????????????????????????????????????????????????????????????????????????????????????????????????????????????????????????????????????????????????????????????????????????????????????????????????????????????????????????????????????????????????????????????????????????????????????????????????????????????????????????????????????????????????????????????????????????????????????????????????????????????????????????????????????????????????????????????????????????????????????????????????????????????????????????????????????????????????????????????????????????????????????????????????????????????????????????????????????????????????????????????????????????????????????????????????????????????????????????????????????????????????????????????????????????????????????????????????????????????????????????????????????TCTTTCTTGATTCTGTGGGTG-GTGGTGCATGGCCGTTCTTAGTTGGTGGAGCGATTTGTCTGGTTAATTCCGATAACGAACGAGACTCTAGCCTACTAAATAGACG--TTCCGATCC-----CTA----TCAGTCGG--ACG--------TTCTTCTTAGAGGGACAAGCGGCGT-TTAGCCGCACGAGACAGACCGGGGCCGCACGCGCGCCACATTGAAGGAATCAGCGTGTGCT-TTCCCGGTCCGACAGGATTGGGTAACCCGTTGAACCTCCTTCGTGCTGGGGATAGAACCTTGTAA-TTAGT--TCTTGAACGAGGAATTCCCAGTAAGCA-CGAGTCATCAGCTCG-TGTTGATTACGTCCCTGCCCTTTGCACACACCGCCCGTCGCTACTACCGATTGAATGATTAAGTGAGGTCTTCGGACTGGCGCTCGGATTGG-CCTC------CGGGT-CGAGCCGA--AGTGCCGGAAAGATGACCAAACTTGATCATTTAGAGATAGTAAAAGTCGTAACAAGGTTTCC?????????????????????????????????????????????????????????????????????????????????????????????????????????????????????????????????????????????????????????????????????????????????????????????????????????????????????????????????????????????????????????????????????????????????????????????????????????????????????????????????????????????????????????????????????????????????AAACGGATGGGCCCTCGAAATCCTG-TGGCG-G-GAGGATTCAG--TTGGAT-----GATGCGGGTGC-AGATGCGTGCTGGCTTTGA-------ATCATGATCTCCTT---------TTGAGG----------------AAACGGCCGC-GTGCACAGTGGCTGCGT------CGGACGACGC-ATTTGC--T--TCCCGTCCGAA-GGACGCCGCAACCGGTTGG-GAGACGGCCTTAA-----AGGTAGC-CGCTGG----------CAGGTGACTGACGG---------------TGCCGACGATTCGTC--GTTGGCTAAGTT-------------TGCGTT--ATAGCCTGGCA-----TGCCGGATGGCTCGTA---------------------AC??????????????????????????????????????????????????????????????????????????????????????????????????????????????????????????????????????????????????????????????????????????????????????????????????????????????????????????????????????????????????????????????????????????????????????????????????????????????????????????????????????????CCAGAGGCGAAATGAAAGCAAAGACCGCGG--AGATC---TCCCGGTCG-AGTCGTGATCCCTG-T-TCCTCA-----GTGAACGGGGCGCAACGGCGACCCGTCCC--GT-----CCGATT-CAT--TCGGKGGGGCGGAGTTTGAGCACACACGTTGGGACCCGAAAGATGGTGAACTATACCTGGACAGGACGAAGCCAGAGGAAACTCTGGTGGAGGTCCGCAGCGGTTCTGACGTGCAAATCGATCGTCAAATCCGGGTCTAGGGGCGAAAGACTAATCGAACCATCTA??????????????????????????????????????????????????????????????????????????????????????????????????????????????????????????????????????????????????????????????????????????????????????????????????????????????????????????????????????????????????????????????????????????????????????????????????????????????????????????????????????????????????????????????????????????????????????????????????????????????????????????????????????????????????????????????????????????????????????????????????????????????????????????????????????????????????????????????????????????????????????????????????????????????????????????????????????????????????????????????????????????????????????????????????????????????????????????????????????????????????????????????????????????????????????????????????????????????????????????????????????????????????????????????????????????????????????????????????????????????????????????????????????????????????????????????????????????????????????????????????????????????????????????????????????????????????????????GACATTATATTTAATTTTTGGAGCTTGGGCTGCAATAGTTGGGACTGCAATAAGAGTATTGATTCGTACAGAATTAGGGCAAGTTGGGAGATTAATTGGGGATGATCAATTGTATAATGTAATTGTAACGGCTCATGCTTTTGTGATGATTTTTTTTATAGTAATACCTGTTTTAATTGGAGGATTTGGAAATTGGTTAGTTCCCTTAATATTAGGAGCTCCTGATATAGCTTTTCCTCGTATAAATAATTTAAGTTTTTGGTTATTACCTCCTTCTTTAATATTATTATTTATTTCCTCTATAGTTGAAATAGGGGTAGGGGCTGGTTGAACAGTTTATCCTCCTTTGGCTTCTTTAGAGGGGCATTCGGGGAGATCAGTGGATTTTGCTATTTTTTCTTTACATTTAGCTGGGGCTTCTTCTATTATAGGGGCTATTAATTTTATTTCTACAATTATTAATATACGAAGATTTGGGATAAGAATAGAAAAGGTCCCTTTATTTGTTTGGTCTGTTTTAATTACTGCTATTTTATTATTACTGTCCTTACCTGTTTTAGCAGGGGCTATTACAATATTATTAACAGATCGTAATTTTAATACTTCTTTTTTTGACCCTGCAGGGGGTGGGGATCCTATTTTGTTTCAACATTTATTTTCGAAAGAGTACCGGAGGCAAGGCCCCCAGGAAGCAGCTGGCCACCAAGGCAGCTCGTAAAAGCGCCCCTGCAACAGGAGGTGTCAAGAAGCCCCATCGTTACAGGCCTGGAACAGTCGCTTTGAGAGAAATCCGTCGTTACCAAAARTCAACTGAGCTTTTGATCCGCAAATTGCCATTCCAGCGTCTTGTGCGTGAAATTGCCCAGGATTTCAAGACCGATCTGAGATTCCAGAGCTCTGCTKTCATGGCTCTCCAGGAAGCCAGCGAGGCCTACCTTGTTGGACTTTTTGAGGACACCAACTTGTGCGCCATCCATGCCAAGCGT
	MYSM_033_MAD	-----------------------------------------------------------------------------------------------------------------------------------------------------------------------------------------------------------------------------------------------------------------------------------------------------------------------------------------------------------------TGTWTAATTTTATTATTAAATAAAACCTGCTCAATGAA-------AATTAAATAGCCGCAGAATTTTAACTGTGCTAAGGTAGCATAATCATTAGATTTTTAATTAAAATCTAGAATGAAAGGTTTAACTTTTATTTACTTTATTAA-ATTCACT--TAATTTAAATTATATTAAAAATAAAAATATTTTTATA-ATTTAAAAGACGACAAGACCCTATTGAACTTAACTTTA-GTTAAGCTGGGGCAGCTAATTAAAAATAATTTTAATTTA-ATTATTTATATA--AATACCTAAT-----ATTATTAAA----TAAATAAGTTACCATAGGGATAACAGCGTAATTTTTTATAAAAGTTCTTATTAAATATAAA-GATTGCGACCTCGATGTTGAATTATTTA--CCTGATAGAAGCAAAATTTTAAAAAGGGAGTCTGTTCGACTTTTGAATATTTACA????????????????????????????????????????????????????????????????????????????????????????????????????????????????????????????????????????????????????????????????????????????????????????????????????????????????????????????????????????????????????????????????????????????????????????????????????????????????????????????????????????????????????????????????????????????????????????????????????????????????????????????????????????????????????????????????????????????????????????????????????????????????????????????????????????????????????????????????????????????????????????????????????????????????????????????????????????????????????????????????????????????????????????????????????????????????????????????????????????????????????????????????????????????????????????????????????????????????????????????????????????????????????????????????????????????????????????????????????????????????????????????????????????????????????????????????????????????????????????????????????????????????????????????????????????????????????????????????????????????????????????????????????????????????????????????????????????????????????????????????????????????????????????????????????????????????????TTAAAGGAATTGGCGGAAGGGCACCACCAGGAATGGGGCCTGCGGCTTAATTTGACTCAACACGGGAAAACTTACCCGGCCCGGACACAGGAAGGATTGACAGATTAAGAGCTCTTTCTTGATTCTGTGGGTG-GTGGTGCATGGCCGTTCTTAGTTGGTGGAGCGATTTGTCTGGTTAATTCCGATAACGAACGAGACTCTAGCCTACTAAATAGACG--TTCCGATCC-----CTA----TCAGTCGG--ACG--------TTCTTCTTAGAGGGACAAGCGGCGT-TTAGCCGCACGAGACAGACCGGGGCCGCACGCGCGCCACATTGAAGGAATCAGCGTGTGCT-TTCCCGGTCCGACAGGATTGGGTAACCCGTTGAACCTCCTTCGTGCTGGGGATAGAACCTTGTAA-TTAGT--TCTTGAACGAGGAATTCCCAGTAAGCA-CGAGTCATCAGCTCG-TGTTGATTACGTCCCTGCCCTTTGCACACACCGCCCGTCGCTACTACCGATTGAATGATTAAGTGAGGTCTTCGGACTGGCGCTCGGATTGG-CCTC------CGGGT-CGAGCCGA--AGTGCCGGAAAGATGACCAAACTTGATCATTTAGAGATAGTAAAAGTCGTAACAAGGTTTCC???????????????????????????????????????????????????????????????????????????????????????????????????????????????????????????????????????????????????????????????????????????????????????????????????????????????????????????????????????????????????????????????????????????????????????????????????????????????????????????????????????TTTGAAGAGAGAGTTCAACAGTACGTGAAACTGYTCAGAGGTAAACGGATGGGCCCTCGAAATCCTG-TGGCG-G-GAGGATTCAG--TTGGAT-----GATGCGGGTGC-AGATGCGTGCTGGCTTTGA-------ATCATGATCTCCTT---------TTGAGG----------------AAACGGCCGC-GTGCACAGTGCCTGCGT------CGGACGACGC-ATTTGC--T--TCCCGTCCGAA-GGACGCCGCAACCGGTTGG-GAGACGGCCTTAA-----AGGTAGC-CGCTGG----------CAGGTGACTGACGG---------------TGCCGACGATTCGTC--GTTGGCTAAGTT-------------TGCGTT--ATAGCCTGGCA-----TGCCGGATGGCTCGTA---------------------ACCCGACCGAGGTATC--------GCAAAGGCCC-AC-------------------------CATGGGC---ATTAATCGTCTCCTCTGTGAAATGATTTCGGACGCATGAATGGCGACAGC------GGCTCGAAGGCCTTGAGGGAGCACGGCACCGAAACCGTGTCCCA--------CGAT-------------GGTCTCGCCCACGATGGTTGCCCG--CGA--CG--TYCGTTG--GAG-GTT???????????????????????????????????????CCAAGGAGTTTAACATGTGTGCAAGTCAGTGGGACTCGAATAAGCCCAGAGGCGAAATGAAAGCAAAGACCGCGGAGATC-----TCCCGGTCG-AGTCGTGATCCCTGT--TCCTCA-----GTGAACGGGGCGCAACGGCGACCCGTCCC--GT-----CCGATT-CAT--TCGGTGGGGCGGAGTTTGAGCACACACGTTGGGACCCGAAAGATGGTGAACTATACCTGGACAGGACGAAGCCAGACGAAACTCTGGTGGAGGT??????????????????????????????????????????????????????????????????????????????????????????????????????????????????????????????????????????????????????????????????????????????????????????????????????????????????????????????????????????????????????????????????????????????????????????????????????????????????????????????????????????????????????????????????????????????????????????????????????????????????????????????????????????????????????????????????????????????????????????????????????????????????????????????????????????????????????????????????????????????????????????????????????????????????????????????????????????????????????????????????????????????????????????????????????????????????????????????????????????????????????????????????????????????????????????????????????????????????????????????????????????????????????????????????????????????????????????????????????????????????????????????????????????????????????????????????????????????????????????????????????????????????????????????????????????????????????????????????????????????????????????????????????????????????????????????????GACATTATATTTAATTTTTGGAGCTTGGGCTGCAATAGTTGGAACTGCAATAAGAGTATTGATTCGTACAGAATTAGGGCAAGTTGGGAGATTAATTGGGGATGATCAATTGTATAATGTAATTGTAACGGCTCATGCTTTTGTGATGATTTTTTTTATAGTAATACCTGTTTTAATTGGGGGATTTGGAAATTGGTTAGTTCCCTTAATATTAGGAGCTCCTGATATGGCTTTTCCTCGTATAAATAATTTAAGTTTTTGGTTATTACCCCCTTCTTTAATATTATTATTTATTTCCTCTATAGTTGAAATAGGGGTAGGGGCTGGTTGAACAGTTTATCCTCCTTTGGCTTCTTTAGAGGGGCATTCGGGGAGATCAGTGGATTTTGCTATTTTTTCTTTACATTTAGCTGGGGCTTCTTCTATTATAGGGGCTATTAATTTTATTTCTACAATTATTAATATACGAAGATTTGGGATAAGAATAGAAAAGGTTCCTTTATTTGTTTGGTCTGTTTTAATTACTGCTATTCTATTATTACTGTCCTTACCTGTTTTAGCAGGGGCTATTACAATACTATTAACAGATCGTAATTTTAATACTTCTTTCTTTGATCCTGCAGGGGGTGGGGATCCTATTTTGTTTCAACATTTATTTTCGAAAGAGTACCGGAGGCAAGGCCCCCAGGAAGCAGCTGGCCACCAAGGCAGCTCGTAAAAGCGCCCCTGCAACAGGAGGTGTCAAGAAGCCCCATCGTTACAGGCCTGGAACAGTCGCTTTGAGAGAAATCCGTCGTTACCAAAARTCAACTGAGCTTTTGATCCGCAAATTGCCATTCCAGCGTCTTGTGCGTGAAATTGCCCAGGATTTCAAGACCGATCTGAGATTCCAGAGCTCTGCTGTCATGGCTCTCCAGGAAGCCAGCGAGGCCTACCTTGTTGGACTTTTTGAGGACACCAACTTGTGCGCCATCCATGCCAAGCGT
	Yamaneta_kehen_GlgMY14_male	------------------------------------------------------------------------------------------------------------------------------------------------------------------------------------------------------------------------------------------------------------------------------------------------------------------------------------------------------------------------------------------------------------------TAATAGCCGCAGAAATTTAACTGTGCTAAGGTAGCATAATCATTAGCCCTTTAATTGGGGGCTCGCATGAAAGACCTAACATTTTAATCTCTCTCTC--AACGTCC--CCATTAAACTTATATTAAATATAAAAATATATTTATTAGTATAAAAGACGACAAGACCCTGTCGAACTTCCCTTTA-GTTCAGCTGGGGCAGCTATTTAATAATTATTTTAACCCC-CCCCCCCCCANATAAACACCTACT-----AAAAGTAAA---CCAAACAAGTTACCACAGGGATAACAGCGTAATTTTATCCCCAAGCTCTTATAAACTATAAA-GATTACGACCTCGATGTTGAATTAATNT-CCCTTTGCCGCGCAAAAGCAACAAAAGGAGGTC----------------------------------------------------------CTAAGTACATGCCGTATTAAGGCGAAACCGCGAATGGCTCATTAAATCAGTTATGGTTCCTTGGATCGTAC-TCACCTACTTGGATAACTGTGGCAATTCTAGAGCTAATACATGCAGCAGAGCCCCGACCTCCG----------GGAACGGGCGCTTTTATTAGA-CCAAAACCGAACGGTCCTCGT-----------GGCCG----------------TCAAACGTGGTGACTCTGTATAACTTTCGGCTGATCGCACGGGCTC-GTCCCGGCGACGTATCTTTCAAGTGTCTGCCTTATCAACTGTCGATGGTAGGTTACGCGCCTACCATGGTCGTGACGGGTAACGGGGGATCAGGGTTCGATTCCGGAGAGGGAGCCTGAGAGACGGCTACCACATCCAAGGAAGGCAGCAGGCGCGCAAATTACCCACTCCCGGCACGGGGAGGTAGTGACGAAAAATAACAATACGGGACTCTTTTGAGACCCCGTAATTGGAATGAG-TACACTCTAAATCCTTTAACGAGGATCTATTGGAGGGCAAGTCTGGTGCCAGCAGCCGCGGTAACTCCAGCTCCAATAGCGTATATTAAAGTTGTTGCGGTTAAAAAGCTCGTAGTTGGATCTCAGTTCCAGACGGGAGGTCCGCCA-------------TTCGGCGG-------TTACTGCCCGGC-CTG---AACAA--CGGCGCCGGTTTCTCTTGATGATCTTCACCGGTTGTC-TTGGGTGA-CCGGCAAGTTTACTTTGAAAAAATTAGAGTGCTCAAAGCAGGC------GTGACGCCTGAATAATGGTGCATGGAATAATGGAATAGGACCTCGGTTCTA-TTT--TGTTGGTTTTC---GGAACACGAGGTAATGATTAAGAGGGACAGACGGGGGCATTCGTATTGCGACGCTAGAGGTGAAATTCTTGGACCGTCGCAAGACGAACTACT------------------------------------------------------------------------------------------------------------------------------------------------------------------------GCGAAAGCATTTGCCA------------------------------------------------------------------------------------------------------------------------------------------------------------------------------------------------------------------------------------------------------------------------------------------------------------------------------------------------------------------------------------------------------------------------------------------------------------------------------------------------------------------------------------------------------------------------------------------------------------------------------------------------------------------------------------------------------------------------------------------------------------------------------------------------------------------------------------------------------------------------------------------------------------------------------------------------------------------------------------------------------------------------------------------------------------------------------------------------------------------------------------------------------------------------------------------------------------------------------------------------------------------------------------------------------------------------------------------------------------------------------------------------------------------------------------------------------------------------------------------------------------------------------------------------------------------------------------------------------------------------------------------------------------------------------------------------------------------------------------------------------------------------------------------GGGTCTCGAATAAGCCCAGGGGCGCAATGAAAGTATAGGCCGGGATCCTACT---CCCAGGCCG-AGCCGTGATCCCCG-C-ACCTCC-----GCGTGTGGGGCGCAGCGGCGACCCGCCCC--GT-----CCGACT-CGT--TCGGTGGAGCGGCGTCTGAGCACATACGTTGGGACCCGAAAGATGGTGAACTATGCCCGGGCAGGACGAAGTCAGAGGAAACTCTGGTGGAGGTCCGCAGCGGTTCTGACGTGCAAATCGATCGTCAGACCCAGGTATAGGGGTGAAAGGCTAATCGAACTATCTAGTAGCTGGTTCCCTCCGAAGTTTCCCTCAGGATAGCTGGCGCTCGTGGGA--TTCAGTCTCATCCGGTAAAGCGAATGATTAGAGGCCTTGGGGACG-AAACGACCTCAACCTATTCTCAAACTTTAAATGGGTGAGAAGTCCGCCTTGC-----TTGACCGAAGGCAGGACGTAAAG--TGGATGAGAGTGCCCAGTGGGCCACTTTTGGTAAGCAGAACTGGCGCTGTGGGATGAACCGAACGACGGGTTAAGGCGTCCGATGCGAGACGCTCATGAGACCCCATGAAAGGTGTTGGTTGCTCTAGA-CAGCAGGACGGTGGCCCT-GGTAGTCGGCATCCGCTAAGGAGTGTGT-AACAACTCACCTGCCGAAG--CAACTAGCCCTGAAAATGGATGACGCTCC-AGCGTCGAGCCTATACCCGTCCGCTGCTGGCAGAACTCCGATC---TGGTGCCGGAGGTTTAGGCCGCAGTGAGTAGGAGGGTCGCGGCGGCGAGCGTTGAAGGTGCCGGGCGTGAGCCCGCCTGGAGCCGCCGCCGGTGCAGATT-----------------------------------------------------------------------------------------------------------------------------------------------------------------------------------------------------------------------------------------------------------------------------------------------------------------------------------------------------------------------------------------------------------------------------------------------------------------------------------------------TTTGGTGCTTGGTCTGCCATAGTGGGTACTGCTATAAGAGTAATTATTCGAATTGAATTAGGGCAGCCCGGGAGATTTTTGGGGGATGATCAGATGTACAATGTGATTGTGACTGCTCATGCTTTTGTTATGATTTTTTTTATGGTGATACCTATTTTGATTGGGGGGTTTGGTAATTGGTTGGTCCCTTTATTAGTGGGGGCGCCGGATATGGCTTTTCCTCGAATGAATAATTTAAGTTTTTGATTGTTGCCTCCTTCTTTGTTACTTCTATTTATTTCTTCTATAGTCGAGATAGGAGTGGGGGCGGGGTGGACTGTGTATCCCCCATTGGCTTCGTTGGAAGGCCATGGGGGAAGTTCTGTGGATTTTGCTATTTTTTCTTTACATTTAGCGGGGGCTTCTTCTATTATGGGGGCGGTGAATTTTATTTCCACGATTCTAAATATGCGGAGTGCGGGGATATCTATAGATAAAGTTCCTTTATTTGTATGATCAGTATTAGTTACTGCGGTATTGTTATTGTTGTCTTTGCCTGTTTTGGCTGGGGCGATTACCATGTTATTGACTGATCGTAATTTTAATACATCTTTTTTTGACCCTGCGGGGGGGGGGGATCCGATTTTGTTTCAACATTTATTT----------------------------------GCACTGGCGACCAAGGCGGCTCGTAAGAGCGCCCCCGCAACCGGCGGCGTCAAGAAACCCCATCGTTACCGCCCCGGTACGGTCGCTCTCAGGGAGATTCGTCGTTATCAGAAATCGACCGAGTTGCTGATCCGTAAGCTCCCCTTCCAGCGTCTAGTGAGGGAAATCGCACAGGATTTCAAGACAGACCTGCGATTCCAGTCCTCGGCCGTGATGGCCCTGCAGGAGGCAAGCGAGGCCTATCTGGTCGGTCTGTTCGAAGACACCAACCTGTGCGCCATCCACGCTAAGCGT
	Yamaneta_kehen_GlgMY14_female	------------------------------------------------------------------------------------------------------------------------------------------------------------------------------------------------------------------------------------------------------------------------------------------------------------------------------------------------------------------------------------------------------------------TAATAACCGCAGAAATTTAACTGTGCTAAGGTAGCATAATCATTAACCCTTTAATTGGGGGCTCGCATGAAAGACCTAACATTTTAATTTTTCTTTC--AACGTCC--CCCTTAAACTTATATTAAATATAAAAATATATTTATTAGTATAAAAGACGACAAGGCCCTGTCGAACTTCCCTTTA-GTTCAGCTGGGGCAGCTATTTAATAATTATTTTAACCCC-CCCCCCCCCANATAAACACCTACT-----AAAAGTAAA---CCAAACAAGTTACCACAGGGATAACAGCGTAATTTTATCCCCAAGCTCTTATAAACTATAAA-GATTACGACCTCGATGTTGAATTAATNT-CCCTTTGCCGCGCAAAAGCAACAAAAGGAGGTC----------------------------------------------------------CTAAGTACATGCCGTATTAAGGCGAAACCGCGAATGGCTCATTAAATCAGTTATGGTTCCTTGGATCGTAC-TCACCTACTTGGATAACTGTGGCAATTCTAGAGCTAATACATGCAGCAGAGCCCCGACCTCCG----------GGAACGGGCGCTTTTATTAGA-CCAAAACCGAACGGTCCTCGT-----------GGCCG----------------TCAAACGTGGTGACTCTGTATAACTTTCGGCTGATCGCACGGGCTC-GTCCCGGCGACGTATCTTTCAAGTGTCTGCCTTATCAACTGTCGATGGTAGGTTACGCGCCTACCATGGTCGTGACGGGTAACGGGGGATCAGGGTTCGATTCCGGAGAGGGAGCCTGAGAGACGGCTACCACATCCAAGGAAGGCAGCAGGCGCGCAAATTACCCACTCCCGGCACGGGGAGGTAGTGACGAAAAATAACAATACGGGACTCTTTTGAGACCCCGTAATTGGAATGAG-TACACTCTAAATCCTTTAACGAGGATCTATTGGAGGGCAAGTCTGGTGCCAGCAGCCGCGGTAACTCCAGCTCCAATAGCGTATATTAAAGTTGTTGCGGTTAAAAAGCTCGTAGTTGGATCTCAGTTCCAGACGGGAGGTCCGCCA-------------TTCGGCGG-------TTACTGCCCGGC-CTG---AACAA--CGGCGCCGGTTTCTCTTGATGATCTTCACCGGTTGTC-TTGGGTGA-CCGGCAAGTTTACTTTGAAAAAATTAGAGTGCTCAAAGCAGGC------GTGACGCCTGAATAATGGTGCATGGAATAATGGAATAGGACCTCGGTTCTA-TTT--TGTTGGTTTTC---GGAACACGAGGTAATGATTAAGAGGGACAGACGGGGGCATTCGTATTGCGACGCTAGAGGTGAAATTCTTGGACCGTCGCAAGACGAACTACT------------------------------------------------------------------------------------------------------------------------------------------------------------------------GCGAAAGCATTTGCCA------------------------------------------------------------------------------------------------------------------------------------------------------------------------------------------------------------------------------------------------------------------------------------------------------------------------------------------------------------------------------------------------------------------------------------------------------------------------------------------------------------------------------------------------------------------------------------------------------------------------------------------------------------------------------------------------------------------------------------------------------------------------------------------------------------------------------------------------------------------------------------------------------------------------------------------------------------------------------------------------------------------------------------------------------------------------------------------------------------------------------------------------------------------------------------------------------------------------------------------------------------------------------------------------------------------------------------------------------------------------------------------------------------------------------------------------------------------------------------------------------------------------------------------------------------------------------------------------------------------------------------------------------------------------------------------------------------------------------------------------------------------------------------------GGGTCTCGAATAAGCCCAGGGGCGCAATGAAAGTATAGGCCGGGATCCTACT---CCCAGGCCG-AGCCGTGATCCCCG-C-ACCTCC-----GCGTGTGGGGCGCAGCGGCGACCCGCCCC--GT-----CCGACT-CGT--TCGGTGGAGCGGCGTCTGAGCACATACGTTGGGACCCGAAAGATGGTGAACTATGCCCGGGCAGGACGAAGTCAGAGGAAACTCTGGTGGAGGTCCGCAGCGGTTCTGACGTGCAAATCGATCGTCAGACCCAGGTATAGGGGTGAAAGGCTAATCGAACTATCTAGTAGCTGGTTCCCTCCGAAGTTTCCCTCAGGATAGCTGGCGCTCGTGGGA--TTCAGTCTCATCCGGTAAAGCGAATGATTAGAGGCCTTGGGGACG-AAACGACCTCAACCTATTCTCAAACTTTAAATGGGTGAGAAGTCCGCCTTGC-----TTGACCGAAGGCAGGACGTAAAG--TGGATGAGAGTGCCCAGTGGGCCACTTTTGGTAAGCAGAACTGGCGCTGTGGGATGAACCGAACGACGGGTTAAGGCGTCCGATGCGAGACGCTCATGAGACCCCATGAAAGGTGTTGGTTGCTCTAGA-CAGCAGGACGGTGGCCCT-GGTAGTCGGCATCCGCTAAGGAGTGTGT-AACAACTCACCTGCCGAAG--CAACTAGCCCTGAAAATGGATGACGCTCC-AGCGTCGAGCCTATACCCGTCCGCTGCTGGCAGAACTCCGATC---TGGTGCCGGAGGTTTAGGCCGCAGTGAGTAGGAGGGTCGCGGCGGCGAGCGTTGAAGGTGCCGGGCGTGAGCCCGCCTGGAGCCGCCGCCGGTGCAGACT-----------------------------------------------------------------------------------------------------------------------------------------------------------------------------------------------------------------------------------------------------------------------------------------------------------------------------------------------------------------------------------------------------------------------------------------------------------------------------------------------TTTGGTGCTTGGTCTGCCATAGTGGGTACTGCTATAAGAGTAATTATTCGAATTGAATTAGGGCAGCCCGGGAGATTTTTGGGGGATGATCAGATGTACAATGTGATTGTGACTGCTCATGCTTTTGTTATGATTTTTTTTATGGTGATACCTATTTTGATTGGGGGGTTTGGTAATTGGTTGGTCCCTTTATTAGTGGGGGCGCCGGATATGGCTTTTCCTCGAATGAATAATTTAAGTTTTTGATTGTTGCCTCCTTCTTTGTTACTTCTATTTATTTCTTCTATAGTCGAGATAGGAGTGGGGGCGGGGTGGACTGTGTATCCCCCATTGGCTTCGTTGGAAGGCCATGGGGGAAGTTCTGTGGATTTTGCTATTTTTTCTTTACATTTAGCGGGGGCTTCTTCTATTATGGGGGCGGTGAATTTTATTTCCACGATTCTAAATATGCGGAGTGCGGGGATATCTATAGATAAAGTTCCTTTATTTGTATGATCAGTATTAGTTACTGCGGTATTGTTATTGTTGTCTTTGCCTGTTTTGGCTGGGGCGATTACCATGTTATTGACTGATCGTAATTTTAATACATCTTTTTTTGACCCTGCGGGGGGGGGGGATCCGATTTTGTTTCAACATTTATTT----------------------------------GCACTGGCGACCAAGGCGGCTCGTAAGAGCGCCCCCGCAACCGGCGGCGTCAAGAAACCCCATCGTTACCGCCCCGGTACGGTCGCTCTCAGGGAGATTCGTCGTTATCAGAAATCGACCGAGTTGCTGATCCGTAAGCTCCCCTTCCAGCGTCTAGTGAGGGAAATCGCACAGGATTTCAAGACAGACCTGCGATTCCAGTCCTCGGCCGTGATGGCCCTGCAGGAGGCAAGCGAGGCCTATCTGGTCGGTCTGTTCGAAGACACCAACCTGTGCGCCATCCACGCTAAGCGT
	Yamaneta_kehen_GlgMY14_juv	------------------------------------------------------------------------------------------------------------------------------------------------------------------------------------------------------------------------------------------------------------------------------------------------------------------------------------------------------------------------------------------------------------------TAATAACCGCAGAAATTTAACTGTGCTAAGGTAGCATAATCATTAACCCTTTAATTGGGGGCTCGCAAGAAAGACCTAACATTTTAATTTTTTTTTC--AACGTCC--CCATTAAACTTATATTAAATATAAAAATATATTTATTAGTATAAAAGACGACAAGACCCTGTCGAACTTCCCTTTA-GTTCAGCTGGGGCAGCTATTTAATAATTATTTTAACCCC-CCCCCCCCCANATAAACACCTACT-----AAAAGTAAA---CCAAACAAGTTACCACAGGGATAACAGCGTAATTTTATCCCCAAGCTCTTATAAACTATAAA-GATTACGACCTCGATGTTGAATTAATNT-CCCTTTGCCGCGCAAAAGCAACAAAAGGAGGTC----------------------------------------------------------CTAAGTACATGCCGTATTAAGGCGAAACCGCGAATGGCTCATTAAATCAGTTATGGTTCCTTGGATCGTAC-TCACCTACTTGGATAACTGTGGCAATTCTAGAGCTAATACATGCAGCAGAGCCCCGACCTCCG----------GGAACGGGCGCTTTTATTAGA-CCAAAACCGAACGGTCCTCGT-----------GGCCG----------------TCAAACGTGGTGACTCTGTATAACTTTCGGCTGATCGCACGGGCTC-GTCCCGGCGACGTATCTTTCAAGTGTCTGCCTTATCAACTGTCGATGGTAGGTTACGCGCCTACCATGGTCGTGACGGGTAACGGGGGATCAGGGTTCGATTCCGGAGAGGGAGCCTGAGAGACGGCTACCACATCCAAGGAAGGCAGCAGGCGCGCAAATTACCCACTCCCGGCACGGGGAGGTAGTGACGAAAAATAACAATACGGGACTCTTTTGAGACCCCGTAATTGGAATGAG-TACACTCTAAATCCTTTAACGAGGATCTATTGGAGGGCAAGTCTGGTGCCAGCAGCCGCGGTAACTCCAGCTCCAATAGCGTATATTAAAGTTGTTGCGGTTAAAAAGCTCGTAGTTGGATCTCAGTTCCAGACGGGAGGTCCGCCA-------------TTCGGCGG-------TTACTGCCCGGC-CTG---AACAA--CGGCGCCGGTTTCTCTTGATGATCTTCACCGGTTGTC-TTGGGTGA-CCGGCAAGTTTACTTTGAAAAAATTAGAGTGCTCAAAGCAGGC------GTGACGCCTGAATAATGGTGCATGGAATAATGGAATAGGACCTCGGTTCTA-TTT--TGTTGGTTTTC---GGAACACGAGGTAATGATTAAGAGGGACAGACGGGGGCATTCGTATTGCGACGCTAGAGGTGAAATTCTTGGACCGTCGCAAGACGAACTACT------------------------------------------------------------------------------------------------------------------------------------------------------------------------GCGAAAGCATTTGCCA------------------------------------------------------------------------------------------------------------------------------------------------------------------------------------------------------------------------------------------------------------------------------------------------------------------------------------------------------------------------------------------------------------------------------------------------------------------------------------------------------------------------------------------------------------------------------------------------------------------------------------------------------------------------------------------------------------------------------------------------------------------------------------------------------------------------------------------------------------------------------------------------------------------------------------------------------------------------------------------------------------------------------------------------------------------------------------------------------------------------------------------------------------------------------------------------------------------------------------------------------------------------------------------------------------------------------------------------------------------------------------------------------------------------------------------------------------------------------------------------------------------------------------------------------------------------------------------------------------------------------------------------------------------------------------------------------------------------------------------------------------------------------------------GGGTCTCGAATAAGCCCAGGGGCGCAATGAAAGTATAGGCCGGGATCCTACT---CCCAGGCCG-AGCCGTGATCCCCG-C-ACCTCC-----GCGTGTGGGGCGCAGCGGCGACCCGCCCC--GT-----CCGACT-CGT--TCGGTGGAGCGGCGTCTGAGCACATACGTTGGGACCCGAAAGATGGTGAACTATGCCCGGGCAGGACGAAGTCAGAGGAAACTCTGGTGGAGGTCCGCAGCGGTTCTGACGTGCAAATCGATCGTCAGACCCAGGTATAGGGGTGAAAGGCTAATCGAACTATCTAGTAGCTGGTTCCCTCCGAAGTTTCCCTCAGGATAGCTGGCGCTCGTGGGA--TTCAGTCTCATCCGGTAAAGCGAATGATTAGAGGCCTTGGGGACG-AAACGACCTCAACCTATTCTCAAACTTTAAATGGGTGAGAAGTCCGCCTTGC-----TTGACCGAAGGCAGGACGTAAAG--TGGATGAGAGTGCCCAGTGGGCCACTTTTGGTAAGCAGAACTGGCGCTGTGGGATGAACCGAACGACGGGTTAAGGCGTCCGATGCGAGACGCTCATGAGACCCCATGAAAGGTGTTGGTTGCTCTAGA-CAGCAGGACGGTGGCCCT-GGTAGTCGGCATCCGCTAAGGAGTGTGT-AACAACTCACCTGCCGAAG--CAACTAGCCCTGAAAATGGATGACGCTCC-AGCGTCGAGCCTATACCCGTCCGCTGCTGGCAGAACTCCGATC---TGGTGCCGGAGGTTTAGGCCGCAGTGAGTAGGAGGGTCGCGGCGGCGAGCGTTGAAGGTGCCGGGCGTGAGCCCGCCTGGAGCCGCCGCCGTGCGACGTG-----------------------------------------------------------------------------------------------------------------------------------------------------------------------------------------------------------------------------------------------------------------------------------------------------------------------------------------------------------------------------------------------------------------------------------------------------------------------------------------------TTTGGTGCTTGGTCTGCCATAGTGGGTACTGCTATAAGAGTAATTATTCGAATTGAATTAGGGCAGCCCGGGAGATTTTTGGGGGATGATCAGATGTACAATGTGATTGTGACTGCTCATGCTTTTGTTATGATTTTTTTTATGGTGATACCTATTTTGATTGGGGGGTTTGGTAATTGGTTGGTCCCTTTATTAGTGGGGGCGCCGGATATGGCTTTTCCTCGAATGAATAATTTAAGTTTTTGATTGTTGCCTCCTTCTTTGTTACTTCTATTTATTTCTTCTATAGTCGAGATAGGAGTGGGGGCGGGGTGGACTGTGTATCCCCCATTGGCTTCGTTGGAAGGCCATGGGGGAAGTTCTGTGGATTTTGCTATTTTTTCTTTACATTTAGCGGGGGCTTCTTCTATTATGGGGGCGGTGAATTTTATTTCCACGATTCTAAATATGCGGAGTGCGGGGATATCTATAGATAAAGTTCCTTTATTTGTATGATCAGTATTAGTTACTGCGGTATTGTTATTGTTGTCTTTGCCTGTTTTGGCTGGGGCGATTACCATGTTATTGACTGATCGTAATTTTAATACATCTTTTTTTGACCCTGCGGGGGGGGGGGATCCGATTTTGTTTCAACATTTATTT----------------------------------CAACTGGCGACCAAGGCGGCTCGTAAGAGCGCCCCCGCAACCGGCGGCGTCAAGAAACCCCATCGTTACCGCCCCGGTACGGTCGCTCTCAGGGAGATTCGTCGTTATCAGAAATCGACCGAGTTGCTGATCCGTAAGCTCCCCTTCCAGCGTCTAGTGAGGGAAATCGCACAGGATTTCAAGACAGACCTGCGATTCCAGTCCTCGGCCGTGATGGCCCTGCAGGAGGCAAGCGAGGCCTATCTGGTCGGTCTGTTCGAAGACACCAACCTGTGCGCCATCCACGCTAAGCGT
	Yamaneta_kehen_GlgMY15_male	------------------------------------------------------------------------------------------------------------------------------------------------------------------------------------------------------------------------------------------------------------------------------------------------------------------------------------------------------------------------------------------------------------------TAATAACCGCAGAAATTTAACTGTGCTAAGGTAGCATAATCATTAGCCCTTTAATTGGGGGCTCGCATGAAAGACCTAACATTTTAATCTCTCTTTC--AACGTCC--CCCTTAAACTTATATTAAATATAAAAATATATTTATTAGTATAAAAGACGACAAGACCCTGTCGAACTTCCCTTTA-GTTCAGCTGGGGCAGCTATTTAATAATTATTTTAACCCC-CCCCCCCCCANATAAACACCTACT-----AAAAGTAAA---CCAAACAAGTTACCACAGGGATAACAGCGTAATTTTATCCCCAAGCTCTTATAAACTATAAA-GATTACGACCTCGATGTTGAATTAATNT-CCCTTTGCCGCGCAAAAGCAACAAAAGGAGGTC----------------------------------------------------------CTAAGTACATGCCGTATTAAGGCGAAACCGCGAATGGCTCATTAAATCAGTTATGGTTCCTTGGATCGTAC-TCACCTACTTGGATAACTGTGGCAATTCTAGAGCTAATACATGCAGCAGAGCCCCGACCTCCG----------GGAACGGGCGCTTTTATTAGA-CCAAAACCGAACGGTCCTCGT-----------GGCCG----------------TCAAACGTGGTGACTCTGTATAACTTTCGGCTGATCGCACGGGCTC-GTCCCGGCGACGTATCTTTCAAGTGTCTGCCTTATCAACTGTCGATGGTAGGTTACGCGCCTACCATGGTCGTGACGGGTAACGGGGGATCAGGGTTCGATTCCGGAGAGGGAGCCTGAGAGACGGCTACCACATCCAAGGAAGGCAGCAGGCGCGCAAATTACCCACTCCCGGCACGGGGAGGTAGTGACGAAAAATAACAATACGGGACTCTTTTGAGACCCCGTAATTGGAATGAG-TACACTCTAAATCCTTTAACGAGGATCTATTGGAGGGCAAGTCTGGTGCCAGCAGCCGCGGTAACTCCAGCTCCAATAGCGTATATTAAAGTTGTTGCGGTTAAAAAGCTCGTAGTTGGATCTCAGTTCCAGACGGGAGGTCCGCCA-------------TTCGGCGG-------TTACTGCCCGGC-CTG---AACAA--CGGCGCCGGTTTCTCTTGATGATCTTCACCGGTTGTC-TTGGGTGA-CCGGCAAGTTTACTTTGAAAAAATTAGAGTGCTCAAAGCAGGC------GTGACGCCTGAATAATGGTGCATGGAATAATGGAATAGGACCTCGGTTCTA-TTT--TGTTGGTTTTC---GGAACACGAGGTAATGATTAAGAGGGACAGACGGGGGCATTCGTATTGCGACGCTAGAGGTGAAATTCTTGGACCGTCGCAAGACGAACTACT------------------------------------------------------------------------------------------------------------------------------------------------------------------------G---------------------------------------------------------------------------------------------------------------------------------------------------------------------------------------------------------------------------------------------------------------------------------------------------------------------------------------------------------------------------------------------------------------------------------------------------------------------------------------------------------------------------------------------------------------------------------------------------------------------------------------------------------------------------------------------------------------------------------------------------------------------------------------------------------------------------------------------------------------------------------------------------------------------------------------------------------------------------------------------------------------------------------------------------------------------------------------------------------------------------------------------------------------------------------------------------------------------------------------------------------------------------------------------------------------------------------------------------------------------------------------------------------------------------------------------------------------------------------------------------------------------------------------------------------------------------------------------------------------------------------------------------------------------------------------------------------------------------------------------------------------------------------------------------------GGGTCTCGAATAAGCCCAGGGGCGCAATGAAAGTATAGGCCGGGATCCTACT---CCCAGGCCG-AGCCGTGATCCCCG-C-ACCTCC-----GCGTGTGGGGCGCAGCGGCGACCCGCCCC--GT-----CCGACT-CGT--TCGGTGGAGCGGCGTCTGAGCACATACGTTGGGACCCGAAAGATGGTGAACTATGCCCGGGCAGGACGAAGTCAGAGGAAACTCTGGTGGAGGTCCGCAGCGGTTCTGACGTGCAAATCGATCGTCAGACCCAGGTATAGGGGTGAAAGGCTAATCGAACTATCTAGTAGCTGGTTCCCTCCGAAGTTTCCCTCAGGATAGCTGGCGCTCGTGGGA--TTCAGTCTCATCCGGTAAAGCGAATGATTAGAGGCCTTGGGGACG-AAACGACCTCAACCTATTCTCAAACTTTAAATGGGTGAGAAGTCCGCCTTGC-----TTGACCGAAGGCAGGACGTAAAG--TGGATGAGAGTGCCCAGTGGGCCACTTTTGGTAAGCAGAACTGGCGCTGTGGGATGAACCGAACGACGGGTTAAGGCGTCCGATGCGAGACGCTCATGAGACCCCATGAAAGGTGTTGGTTGCTCTAGA-CAGCAGGACGGTGGCCCT-GGTAGTCGGCATCCGCTAAGGAGTGTGT-AACAACTCACCTGCCGAAG--CAACTAGCCCTGAAAATGGATGACGCTCC-AGCGTCGAGCCTATACCCGTCCGCTGCTGGCAGAACTCCGATC---TGGTGCCGGAGGTTTAGGCCGCAGTGAGTAGGAGGGTCGCGGCGGCGAGCGTTGAAGGTGCCGGGCGTGAGCCCGCCTGGAGCCGCCGCCGGTGCAGATC-----------------------------------------------------------------------------------------------------------------------------------------------------------------------------------------------------------------------------------------------------------------------------------------------------------------------------------------------------------------------------------------------------------------------------------------------------------------------------------------------TTTGGTGCTTGGTCTGCCATAGTGGGTACTGCTATAAGAGTAATTATTCGAATTGAATTAGGGCAGCCCGGGAGATTTTTGGGGGATGATCAGATGTACAATGTGATTGTGACTGCTCATGCTTTTGTTATGATTTTTTTTATGGTGATACCTATTTTGATTGGGGGGTTTGGTAATTGGTTGGTCCCTTTATTAGTGGGGGCGCCGGATATGGCTTTTCCTCGAATGAATAATTTAAGTTTTTGATTGTTGCCTCCTTCTTTGTTACTTCTATTTATTTCTTCTATAGTCGAGATAGGAGTGGGGGCGGGGTGGACTGTGTATCCCCCATTGGCTTCGTTGGAAGGCCATGGGGGAAGTTCTGTGGATTTTGCTATTTTTTCTTTACATTTAGCGGGGGCTTCTTCTATTATGGGGGCGGTGAATTTTATTTCCACGATTCTAAATATGCGGAGTGCGGGGATATCTATAGATAAAGTTCCTTTATTTGTATGATCAGTATTAGTTACTGCGGTATTGTTATTGTTGTCTTTGCCTGTTTTGGCTGGGGCGATTACCATGTTATTGACTGATCGTAATTTTAATACATCTTTTTTTGACCCTGCGGGGGGGGGGGATCCGATTTTGTTTCAACATTTATTT----------------------------------GCACTGGCGACCAAGGCGGCTCGTAAGAGCGCCCCCGCAACCGGCGGCGTCAAGAAACCCCATCGTTACCGCCCCGGTACGGTCGCTCTCAGGGAGATTCGTCGTTATCAGAAATCGACCGAGTTGCTGATCCGTAAGCTCCCCTTCCAGCGTCTAGTGAGGGAAATCGCACAGGATTTCAAGACAGACCTGCGATTCCAGTCCTCGGCCGTGATGGCCCTGCAGGAGGCAAGCGAGGCCTATCTGGTCGGTCTGTTCGAAGACACCAACCTGTGCGCCATCCACGCTAAGCGT
	Yamaneta_kehen_GlgMY15_female	------------------------------------------------------------------------------------------------------------------------------------------------------------------------------------------------------------------------------------------------------------------------------------------------------------------------------------------------------------------------------------------------------------------TAATAACCGCAGAAATTTAACTGTGCTAAGGTAGCATAATCATTAGCCCTTTAATTGGGGGCTCGCAAGAAAGACCTAACATTTTAATCTCTCTTTC--AACGTCC--CCATTAAACTTATATTAAATATAAAAATATATTTATTAGTATAAAAGACGACAAGACCCTGTCGAACTTCCCTTTA-GTTCAGCTGGGGCAGCTATTTAATAATTATTTTAACCCC-CCCCCCCCCANATAAACACCTACT-----AAAAGTAAA---CCAAACAAGTTACCACAGGGATAACAGCGTAATTTTATCCCCAAGCTCTTATAAACTATAAA-GATTACGACCTCGATGTTGAATTAATNT-CCCTTTGCCGCGCAAAAGCAACAAAAGGAGGTC----------------------------------------------------------CTAAGTACATGCCGTATTAAGGCGAAACCGCGAATGGCTCATTAAATCAGTTATGGTTCCTTGGATCGTAC-TCACCTACTTGGATAACTGTGGCAATTCTAGAGCTAATACATGCAGCAGAGCCCCGACCTCCG----------GGAACGGGCGCTTTTATTAGA-CCAAAACCGAACGGTCCTCGT-----------GGCCG----------------TCAAACGTGGTGACTCTGTATAACTTTCGGCTGATCGCACGGGCTC-GTCCCGGCGACGTATCTTTCAAGTGTCTGCCTTATCAACTGTCGATGGTAGGTTACGCGCCTACCATGGTCGTGACGGGTAACGGGGGATCAGGGTTCGATTCCGGAGAGGGAGCCTGAGAGACGGCTACCACATCCAAGGAAGGCAGCAGGCGCGCAAATTACCCACTCCCGGCACGGGGAGGTAGTGACGAAAAATAACAATACGGGACTCTTTTGAGACCCCGTAATTGGAATGAG-TACACTCTAAATCCTTTAACGAGGATCTATTGGAGGGCAAGTCTGGTGCCAGCAGCCGCGGTAACTCCAGCTCCAATAGCGTATATTAAAGTTGTTGCGGTTAAAAAGCTCGTAGTTGGATCTCAGTTCCAGACGGGAGGTCCGCCA-------------TTCGGCGG-------TTACTGCCCGGC-CTG---AACAA--CGGCGCCGGTTTCTCTTGATGATCTTCACCGGTTGTC-TTGGGTGA-CCGGCAAGTTTACTTTGAAAAAATTAGAGTGCTCAAAGCAGGC------GTGACGCCTGAATAATGGTGCATGGAATAATGGAATAGGACCTCGGTTCTA-TTT--TGTTGGTTTTC---GGAACACGAGGTAATGATTAAGAGGGACAGACGGGGGCATTCGTATTGCGACGCTAGAGGTGAAATTCTTGGACCGTCGCAAGACGAACTACT------------------------------------------------------------------------------------------------------------------------------------------------------------------------GCGAAAGCATTTGCCA------------------------------------------------------------------------------------------------------------------------------------------------------------------------------------------------------------------------------------------------------------------------------------------------------------------------------------------------------------------------------------------------------------------------------------------------------------------------------------------------------------------------------------------------------------------------------------------------------------------------------------------------------------------------------------------------------------------------------------------------------------------------------------------------------------------------------------------------------------------------------------------------------------------------------------------------------------------------------------------------------------------------------------------------------------------------------------------------------------------------------------------------------------------------------------------------------------------------------------------------------------------------------------------------------------------------------------------------------------------------------------------------------------------------------------------------------------------------------------------------------------------------------------------------------------------------------------------------------------------------------------------------------------------------------------------------------------------------------------------------------------------------------------------GGGTCTCGNATAAGCCCAGGGGCGCAATGAAAGTATAGGCCGGGATCCTACT---CCCAGGCCG-AGCCGTGATCCCCG-C-ACCTCC-----GCGTGTGGGGCGCAGCGGCGACCCGCCCC--GT-----CCGACT-CGT--TCGGTGGAGCGGCGTCTGAGCACATACGTTGGGACCCGAAAGATGGTGAACTATGCCCGGGCAGGACGAAGTCAGAGGAAACTCTGGTGGAGGTCCGCAGCGGTTCTGACGTGCAAATCGATCGTCAGACCCAGGTATAGGGGTGAAAGGCTAATCGAACTATCTAGTAGCTGGTTCCCTCCGAAGTTTCCCTCAGGATAGCTGGCGCTCGTGGGA--TTCAGTCTCATCCGGTAAAGCGAATGATTAGAGGCCTTGGGGACG-AAACGACCTCAACCTATTCTCAAACTTTAAATGGGTGAGAAGTCCGCCTTGC-----TTGACCGAAGGCAGGACGTAAAG--TGGATGAGAGTGCCCAGTGGGCCACTTTTGGTAAGCAGAACTGGCGCTGTGGGATGAACCGAACGACGGGTTAAGGCGTCCGATGCGAGACGCTCATGAGACCCCATGAAAGGTGTTGGTTGCTCTAGA-CAGCAGGACGGTGGCCCT-GGTAGTCGGCATCCGCTAAGGAGTGTGT-AACAACTCACCTGCCGAAG--CAACTAGCCCTGAAAATGGATGACGCTCC-AGCGTCGAGCCTATACCCGTCCGCTGCTGGCAGAACTCCGATC---TGGTGCCGGAGGTTTAGGCCGCAGTGAGTAGGAGGGTCGCGGCGGCGAGCGTTGAAGGTGCCGGGCGTGAGCCCGCCTGGAGCCGCCGCCGGTGCAGATC-----------------------------------------------------------------------------------------------------------------------------------------------------------------------------------------------------------------------------------------------------------------------------------------------------------------------------------------------------------------------------------------------------------------------------------------------------------------------------------------------TTTGGTGCTTGGTCTGCCATAGTGGGTACTGCTATAAGAGTAATTATTCGAATTGAATTAGGGCAGCCCGGGAGATTTTTGGGGGATGATCAGATGTACAATGTGATTGTGACTGCTCATGCTTTTGTTATGATTTTTTTTATGGTGATACCTATTTTGATTGGGGGGTTTGGTAATTGGTTGGTCCCTTTATTAGTGGGGGCGCCGGATATGGCTTTTCCTCGAATGAATAATTTAAGTTTTTGATTGTTGCCTCCTTCTTTGTTACTTCTATTTATTTCTTCTATAGTCGAGATAGGAGTGGGGGCGGGGTGGACTGTGTATCCCCCATTGGCTTCGTTGGAAGGCCATGGGGGAAGTTCTGTGGATTTTGCTATTTTTTCTTTACATTTAGCGGGGGCTTCTTCTATTATGGGGGCGGTGAATTTTATTTCCACGATTCTAAATATGCGGAGTGCGGGGATATCTATAGATAAAGTTCCTTTATTTGTATGATCAGTATTAGTTACTGCGGTATTGTTATTGTTGTCTTTGCCTGTTTTGGCTGGGGCGATTACCATGTTATTGACTGATCGTAATTTTAATACATCTTTTTTTGACCCTGCGGGGGGGGGGGATCCGATTTTGTTTCAACATTTATTT----------------------------------GCACTGGCGACCAAGGCGGCTCGTAAGAGCGCCCCCGCAACCGGCGGCGTCAAGAAACCCCATCGTTACCGCCCCGGTACGGTCGCTCTCAGGGAGATTCGTCGTTATCAGAAATCGACCGAGTTGCTGATCCGTAAGCTCCCCTTCCAGCGTCTAGTGAGGGAAATCGCACAGGATTTCAAGACAGACCTGCGATTCCAGTCCTCGGCCGTGATGGCCCTGCAGGAGGCAAGCGAGGCCTATCTGGTCGGTCTGTTCGAAGACACCAACCTGTGCGCCATCCACGCTAAGCGT
	Yamaneta_paquini_GlgMY16_male	------------------------------------------------------------------------------------------------------------------------------------------------------------------------------------------------------------------------------------------------------------------------------------------------------------------------------------------------------------------------------------------------------------------TAATAGCCGCAGAAATTTAACTGTGCTAAGGTAGCATAATCATTAGCCCTTTAATTGAGGGCTCGTATGAAAGACCAAACATTTTAATTCCTCTCTC--AACGCCT--CCATTAAACTTATACTAAATATAAAAATATATTTATTAGCATAAAAGACGACAAGACCCTGTCGAACTTCACTACA-GTTCAGCTGGGGCAGCTATTTAATAATTATTTTACCACA-CTCCCCCCCGCATAAACACCTACT-----AAAAGTAAA---CCAAACAAGTTACCACAGGGATAACAGCGTAATTTTATTTCCAAGCTCTTATAAAATATAAA-GATTACGACCTCGATGTTGAATTAATCC-CCCTTTGTCGCGCAAAAGCAACAAAAGGAGGTC----------------------------------------------------------CTAAGTACATGCCGTATTAAGGCGAAACCGCGAATGGCTCATTAAATCAGTTATGGTTCCTTGGATCGTAC-TCACCTACTTGGATAACTGTGGCAATTCTAGAGCTAATACATGCAGCAGAGCCCCGACCTCCG----------GGAACGGGCGCTTTTATTAGA-CCAAAACCGAACGGTCCTCGT-----------GGCCG----------------TCAAACGTGGTGACTCTGTATAACTTTCGGCTGATCGCACGGGCTC-GTCCCGGCGACGTATCTTTCAAGTGTCTGCCTTATCAACTGTCGATGGTAGGTTACGCGCCTACCATGGTCGTGACGGGTAACGGGGGATCAGGGTTCGATTCCGGAGAGGGAGCCTGAGAGACGGCTACCACATCCAAGGAAGGCAGCAGGCGCGCAAATTACCCACTCCCGGCACGGGGAGGTAGTGACGAAAAATAACAATACGGGACTCTTTTGAGACCCCGTAATTGGAATGAG-TACACTCTAAATCCTTTAACGAGGATCTATTGGAGGGCAAGTCTGGTGCCAGCAGCCGCGGTAACTCCAGCTCCAATAGCGTATATTAAAGTTGTTGCGGTTAAAAAGCTCGTAGTTGGATCTCAGTTCCAGACGGGAGGTCCGCCA-------------TTCGGCGG-------TTACTGCCCGGC-CTG---AACAA--CGGCGCCGGTTTCTCTTGATGATCTTCACCGGTTGTC-TTGGGTGA-CCGGCAAGTTTACTTTGAAAAAATTAGAGTGCTCAAAGCAGGC------GTGACGCCTGAATAATGGTGCATGGAATAATGGAATAGGACCTCGGTTCTA-TTT--TGTTGGTTTTC---GGAACACGAGGTAATGATTAAGAGGGACAGACGGGGGCATTCGTATTGCGACGCTAGAGGTGAAATTCTTGGACCGTCGCAAGACGAACTACT------------------------------------------------------------------------------------------------------------------------------------------------------------------------GCGAAAGCATTTGCCA------------------------------------------------------------------------------------------------------------------------------------------------------------------------------------------------------------------------------------------------------------------------------------------------------------------------------------------------------------------------------------------------------------------------------------------------------------------------------------------------------------------------------------------------------------------------------------------------------------------------------------------------------------------------------------------------------------------------------------------------------------------------------------------------------------------------------------------------------------------------------------------------------------------------------------------------------------------------------------------------------------------------------------------------------------------------------------------------------------------------------------------------------------------------------------------------------------------------------------------------------------------------------------------------------------------------------------------------------------------------------------------------------------------------------------------------------------------------------------------------------------------------------------------------------------------------------------------------------------------------------------------------------------------------------------------------------------------------------------------------------------------------------------------GGGTCTCGAATAAGCCCAGGGGCGCAATGAAAGTATAGGCCGGGATCCTACT---CCCAGGCCG-AGCCGTGATCCCCG-C-ACCTCC-----GCGTGTGGGGCGCAGCGGCGACCCGCCCC--GT-----CCGACT-CGT--TCGGTGGAGCGGCGTCTGAGCACATACGTTGGGACCCGAAAGATGGTGAACTATGCCCGGGCAGGACGAAGTCAGAGGAAACTCTGGTGGAGGTCCGCAGCGGTTCTGACGTGCAAATCGATCGTCAGACCCAGGTATAGGGGTGAAAGGCTAATCGAACTATCTAGTAGCTGGTTCCCTCCGAAGTTTCCCTCAGGATAGCTGGCGCTCGTGGGA--TTCAGTCTCATCCGGTAAAGCGAATGATTAGAGGCCTTGGGGACG-AAACGACCTCAACCTATTCTCAAACTTTAAATGGGTGAGAAGTCCGCCTTGC-----TTGACCGAAGGCAGGACGTAAAG--TGGATGAGAGTGCCCAGTGGGCCACTTTTGGTAAGCAGAACTGGCGCTGTGGGATGAACCGAACGACGGGTTAAGGCGTCCGATGCGAGACGCTCATGAGACCCCATGAAAGGTGTTGGTTGCTCTAGA-CAGCAGGACGGTGGCCCT-GGTAGTCGGCATCCGCTAAGGAGTGTGT-AACAACTCACCTGCCGAAG--CAACTAGCCCTGAAAATGGATGACGCTCC-AGCGTCGAGCCTATACCCGTCCGCTGCTGGCAGAACTCCGATC---TGGTGCCGGAGGTTTAGGCCGCAGTGAGTAGGAGGGTCGCGGCGGCGAGCGTTGAAGGTGCCGGGCGTGAGCCCGCCTGGAGCCGCCGCCGGTGCAGATC-----------------------------------------------------------------------------------------------------------------------------------------------------------------------------------------------------------------------------------------------------------------------------------------------------------------------------------------------------------------------------------------------------------------------------------------------------------------------------------------------TTTGGTGCTTGGTCCGCTATAGTGGGGACTGCTATAAGAGTAATTATTCGAATTGAATTAGGGCAACCTGGGAGATTTTTGGGGGATGATCAAATGTATAATGTGATTGTGACTGCGCATGCTTTTGTTATGATTTTTTTTATAGTAATGCCTATTCTGATTGGGGGGTTTGGTAATTGATTGGTCCCTTTACTAGTAGGAGCACCGGATATGGCTTTTCCTCGGATGAATAACTTAAGTTTTTGATTGTTGCCTCCCTCTTTGTTGCTTTTATTTATTTCTTCTATGGTTGAGATAGGAGTTGGGGCGGGGTGGACTGTGTACCCACCATTGGCCTCGTTAGAGGGCCATGGGGGGAGTTCTGTGGATTTTGCTATCTTTTCTCTGCATTTGGCGGGGGCTTCTTCTATTATAGGGGCGGTGAATTTTATTTCCACAATCCTGAATATGCGGAGTGCGGGAATGTCCATGGATAAAGTCCCTTTGTTTGTGTGATCTGTATTAGTTACTGCAGTGTTGTTATTGTTGTCTTTGCCTGTTTTGGCGGGGGCGATTACTATGTTATTGACTGATCGTAACTTTAATACGTCTTTTTTTGACCCTGCGGGGGGGGGGGATCCAATTTTGTTTCAACATTTATTT----------------------------------GCACTGGCGACCAAGGCGGCTCGTAAGAGCGCCCCCGCAACCGGCGGCGTCAAGAAACCCCATCGTTACCGCCCCGGTACGGTCGCTCTCAGGGAGATTCGTCGTTATCAGAAATCGACCGAGTTGCTGATCCGTAAGCTCCCCTTCCAGCGTCTAGTGAGGGAAATCGCACAGGATTTCAAGACAGACCTGCGATTCCAGTCCTCGGCCGTGATGGCCCTGCAGGAGGCAAGCGAAGCCTATCTGGTCGGTCTGTTCGAAGACACCAACCTGTGCGCCATCCACGCTAAGCGT
	Yamaneta_paquini_GlgMY16_female	------------------------------------------------------------------------------------------------------------------------------------------------------------------------------------------------------------------------------------------------------------------------------------------------------------------------------------------------------------------------------------------------------------------TAATAGCCGCAGAAATTTAACTGTGCTAAGGTAGCATAATCATTAGCCCTTTAATTGAGGGCTCGTATGAAAGACCAAACATTTTAATTCCTCTCTC--AACGCCT--CCATTAAACTTATACTAAATATAAAAATATATTTATTAGCATAAAAGACGACAAGACCCTGTCGAACTTCACTACA-GTTCAGCTGGGGCAGCTATTTAATAATTATTTTACCACA-CTCCCCCCCGCATAAACACCTACT-----AAAAGTAAA---CCAAACAAGTTACCACAGGGATAACAGCGTAATTTTATTTCCAAGCTCTTATAAAATATAAA-GATTACGACCTCGATGTTGAATTAATCC-CCCTTTGTCGCGCAAAAGCAACAAAAGGAGGTC----------------------------------------------------------CTAAGTACATGCCGTATTAAGGCGAAACCGCGAATGGCTCATTAAATCAGTTATGGTTCCTTGGATCGTAC-TCACCTACTTGGATAACTGTGGCAATTCTAGAGCTAATACATGCAGCAGAGCCCCGACCTCCG----------GGAACGGGCGCTTTTATTAGA-CCAAAACCGAACGGTCCTCGT-----------GGCCG----------------TCAAACGTGGTGACTCTGTATAACTTTCGGCTGATCGCACGGGCTC-GTCCCGGCGACGTATCTTTCAAGTGTCTGCCTTATCAACTGTCGATGGTAGGTTACGCGCCTACCATGGTCGTGACGGGTAACGGGGGATCAGGGTTCGATTCCGGAGAGGGAGCCTGAGAGACGGCTACCACATCCAAGGAAGGCAGCAGGCGCGCAAATTACCCACTCCCGGCACGGGGAGGTAGTGACGAAAAATAACAATACGGGACTCTTTTGAGACCCCGTAATTGGAATGAG-TACACTCTAAATCCTTTAACGAGGATCTATTGGAGGGCAAGTCTGGTGCCAGCAGCCGCGGTAACTCCAGCTCCAATAGCGTATATTAAAGTTGTTGCGGTTAAAAAGCTCGTAGTTGGATCTCAGTTCCAGACGGGAGGTCCGCCA-------------TTCGGCGG-------TTACTGCCCGGC-CTG---AACAA--CGGCGCCGGTTTCTCTTGATGATCTTCACCGGTTGTC-TTGGGTGA-CCGGCAAGTTTACTTTGAAAAAATTAGAGTGCTCAAAGCAGGC------GTGACGCCTGAATAATGGTGCATGGAATAATGGAATAGGACCTCGGTTCTA-TTT--TGTTGGTTTTC---GGAACACGAGGTAATGATTAAGAGGGACAGACGGGGGCATTCGTATTGCGACGCTAGAGGTGAAATTCTTGGACCGTCGCAAGACGAACTACT------------------------------------------------------------------------------------------------------------------------------------------------------------------------GCGAAAGCATTTGCCA------------------------------------------------------------------------------------------------------------------------------------------------------------------------------------------------------------------------------------------------------------------------------------------------------------------------------------------------------------------------------------------------------------------------------------------------------------------------------------------------------------------------------------------------------------------------------------------------------------------------------------------------------------------------------------------------------------------------------------------------------------------------------------------------------------------------------------------------------------------------------------------------------------------------------------------------------------------------------------------------------------------------------------------------------------------------------------------------------------------------------------------------------------------------------------------------------------------------------------------------------------------------------------------------------------------------------------------------------------------------------------------------------------------------------------------------------------------------------------------------------------------------------------------------------------------------------------------------------------------------------------------------------------------------------------------------------------------------------------------------------------------------------------------GGGTCTCGAATAAGCCCAGGGGCGCAATGAAAGTATAGGCCGGGATCCTACT---CCCAGGCCG-AGCCGTGATCCCCG-C-ACCTCC-----GCGTGTGGGGCGCAGCGGCGACCCGCCCC--GT-----CCGACT-CGT--TCGGTGGAGCGGCGTCTGAGCACATACGTTGGGACCCGAAAGATGGTGAACTATGCCCGGGCAGGACGAAGTCAGAGGAAACTCTGGTGGAGGTCCGCAGCGGTTCTGACGTGCAAATCGATCGTCAGACCCAGGTATAGGGGTGAAAGGCTAATCGAACTATCTAGTAGCTGGTTCCCTCCGAAGTTTCCCTCAGGATAGCTGGCGCTCGTGGGA--TTCAGTCTCATCCGGTAAAGCGAATGATTAGAGGCCTTGGGGACG-AAACGACCTCAACCTATTCTCAAACTTTAAATGGGTGAGAAGTCCGCCTTGC-----TTGACCGAAGGCAGGACGTAAAG--TGGATGAGAGTGCCCAGTGGGCCACTTTTGGTAAGCAGAACTGGCGCTGTGGGATGAACCGAACGACGGGTTAAGGCGTCCGATGCGAGACGCTCATGAGACCCCATGAAAGGTGTTGGTTGCTCTAGA-CAGCAGGACGGTGGCCCT-GGTAGTCGGCATCCGCTAAGGAGTGTGT-AACAACTCACCTGCCGAAG--CAACTAGCCCTGAAAATGGATGACGCTCC-AGCGTCGAGCCTATACCCGTCCGCTGCTGGCAGAACTCCGATC---TGGTGCCGGAGGTTTAGGCCGCAGTGAGTAGGAGGGTCGCGGCGGCGAGCGTTGAAGGTGCCGGGCGTGAGCCCGCCTGGAGCCGCCGCCGGTGCAGATC-----------------------------------------------------------------------------------------------------------------------------------------------------------------------------------------------------------------------------------------------------------------------------------------------------------------------------------------------------------------------------------------------------------------------------------------------------------------------------------------------TTTGGTGCTTGGTCCGCTATAGTGGGGACTGCTATAAGAGTAATTATTCGAATTGAATTAGGGCAACCTGGGAGATTTTTGGGGGATGATCAAATGTATAATGTGATTGTGACTGCGCATGCTTTTGTTATGATTTTTTTTATAGTAATGCCTATTCTGATTGGGGGGTTTGGTAATTGATTGGTCCCTTTACTAGTAGGAGCACCGGATATGGCTTTTCCTCGGATGAATAACTTAAGTTTTTGATTGTTGCCTCCCTCTTTGTTGCTTTTATTTATTTCTTCTATGGTTGAGATAGGAGTTGGGGCGGGGTGGACTGTGTACCCACCATTGGCCTCGTTAGAGGGCCATGGGGGGAGTTCTGTGGATTTTGCTATCTTTTCTCTGCATTTGGCGGGGGCTTCTTCTATTATAGGGGCGGTGAATTTTATTTCCACAATCCTGAATATGCGGAGTGCGGGAATGTCCATGGATAAAGTCCCTTTGTTTGTGTGATCTGTATTAGTTACTGCAGTGTTGTTATTGTTGTCTTTGCCTGTTTTGGCGGGGGCGATTACTATGTTATTGACTGATCGTAACTTTAATACGTCTTTTTTTGACCCTGCGGGGGGGGGGGATCCAATTTTGTTTCAACATTTATTT----------------------------------GCACTGGCGACCAAGGCGGCTCGTAAGAGCGCCCCCGCAACCGGCGGCGTCAAGAAACCCCATCGTTACCGCCCCGGTACGGTCGCTCTCAGGGAGATTCGTCGTTATCAGAAATCGACCGAGTTGCTGATCCGTAAGCTCCCCTTCCAGCGTCTAGTGAGGGAAATCGCACAGGATTTCAAGACAGACCTGCGATTCCAGTCCTCGGCCGTGATGGCCCTGCAGGAGGCAAGCGAAGCCTATCTGGTCGGTCTGTTCGAAGACACCAACCTGTGCGCCATCCACGCTAAGCGT
	Yamaneta_paquini_GlgMY16_juv	------------------------------------------------------------------------------------------------------------------------------------------------------------------------------------------------------------------------------------------------------------------------------------------------------------------------------------------------------------------------------------------------------------------TAATAGCCGCAGAAATTTAACTGTGCTAAGGTAGCATAATCATTAGCCCTTTAATTGAGGGCTCGTATGAAAGACCAAACATTTTAATTCCTCTCTC--AACGCCT--CCATTAAACTTATACTAAATATAAAAATATATTTATTAGCATAAAAGACGACAAGACCCTGTCGAACTTCACTACA-GTTCAGCTGGGGCAGCTATTTAATAATTATTTTACCACA-CTCCCCCCCGCATAAACACCTACT-----AAAAGTAAA---CCAAACAAGTTACCACAGGGATAACAGCGTAATTTTATTTCCAAGCTCTTATAAAATATAAA-GATTACGACCTCGATGTTGAATTAATCC-CCCTTTGTCGCGCAAAAGCAACAAAAGGAGGTC----------------------------------------------------------CTAAGTACATGCCGTATTAAGGCGAAACCGCGAATGGCTCATTAAATCAGTTATGGTTCCTTGGATCGTAC-TCACCTACTTGGATAACTGTGGCAATTCTAGAGCTAATACATGCAGCAGAGCCCCGACCTCCG----------GGAACGGGCGCTTTTATTAGA-CCAAAACCGAACGGTCCTCGT-----------GGCCG----------------TCAAACGTGGTGACTCTGTATAACTTTCGGCTGATCGCACGGGCTC-GTCCCGGCGACGTATCTTTCAAGTGTCTGCCTTATCAACTGTCGATGGTAGGTTACGCGCCTACCATGGTCGTGACGGGTAACGGGGGATCAGGGTTCGATTCCGGAGAGGGAGCCTGAGAGACGGCTACCACATCCAAGGAAGGCAGCAGGCGCGCAAATTACCCACTCCCGGCACGGGGAGGTAGTGACGAAAAATAACAATACGGGACTCTTTTGAGACCCCGTAATTGGAATGAG-TACACTCTAAATCCTTTAACGAGGATCTATTGGAGGGCAAGTCTGGTGCCAGCAGCCGCGGTAACTCCAGCTCCAATAGCGTATATTAAAGTTGTTGCGGTTAAAAAGCTCGTAGTTGGATCTCAGTTCCAGACGGGAGGTCCGCCA-------------TTCGGCGG-------TTACTGCCCGGC-CTG---AACAA--CGGCGCCGGTTTCTCTTGATGATCTTCACCGGTTGTC-TTGGGTGA-CCGGCAAGTTTACTTTGAAAAAATTAGAGTGCTCAAAGCAGGC------GTGACGCCTGAATAATGGTGCATGGAATAATGGAATAGGACCTCGGTTCTA-TTT--TGTTGGTTTTC---GGAACACGAGGTAATGATTAAGAGGGACAGACGGGGGCATTCGTATTGCGACGCTAGAGGTGAAATTCTTGGACCGTCGCAAGACGAACTACT------------------------------------------------------------------------------------------------------------------------------------------------------------------------GCGAAAGCATTTGCCA------------------------------------------------------------------------------------------------------------------------------------------------------------------------------------------------------------------------------------------------------------------------------------------------------------------------------------------------------------------------------------------------------------------------------------------------------------------------------------------------------------------------------------------------------------------------------------------------------------------------------------------------------------------------------------------------------------------------------------------------------------------------------------------------------------------------------------------------------------------------------------------------------------------------------------------------------------------------------------------------------------------------------------------------------------------------------------------------------------------------------------------------------------------------------------------------------------------------------------------------------------------------------------------------------------------------------------------------------------------------------------------------------------------------------------------------------------------------------------------------------------------------------------------------------------------------------------------------------------------------------------------------------------------------------------------------------------------------------------------------------------------------------------------GGGTCTCGAATAAGCCCAGGGGCGCAATGAAAGTATAGGCCGGGATCCTACT---CCCAGGCCG-AGCCGTGATCCCCG-C-ACCTCC-----GCGTGTGGGGCGCAGCGGCGACCCGCCCC--GT-----CCGACT-CGT--TCGGTGGAGCGGCGTCTGAGCACATACGTTGGGACCCGAAAGATGGTGAACTATGCCCGGGCAGGACGAAGTCAGAGGAAACTCTGGTGGAGGTCCGCAGCGGTTCTGACGTGCAAATCGATCGTCAGACCCAGGTATAGGGGTGAAAGGCTAATCGAACTATCTAGTAGCTGGTTCCCTCCGAAGTTTCCCTCAGGATAGCTGGCGCTCGTGGGA--TTCAGTCTCATCCGGTAAAGCGAATGATTAGAGGCCTTGGGGACG-AAACGACCTCAACCTATTCTCAAACTTTAAATGGGTGAGAAGTCCGCCTTGC-----TTGACCGAAGGCAGGACGTAAAG--TGGATGAGAGTGCCCAGTGGGCCACTTTTGGTAAGCAGAACTGGCGCTGTGGGATGAACCGAACGACGGGTTAAGGCGTCCGATGCGAGACGCTCATGAGACCCCATGAAAGGTGTTGGTTGCTCTAGA-CAGCAGGACGGTGGCCCT-GGTAGTCGGCATCCGCTAAGGAGTGTGT-AACAACTCACCTGCCGAAG--CAACTAGCCCTGAAAATGGATGACGCTCC-AGCGTCGAGCCTATACCCGTCCGCTGCTGGCAGAACTCCGATC---TGGTGCCGGAGGNTTAGGCCGCAGTGAGTAGGAGGGTCGCGGCGGCGAGCGTTGAAGGTGCCGGGCGTGAGCCCGNCTGGAGCCGCCGC-GTGCAATGTT-----------------------------------------------------------------------------------------------------------------------------------------------------------------------------------------------------------------------------------------------------------------------------------------------------------------------------------------------------------------------------------------------------------------------------------------------------------------------------------------------TTTGGTGCTTGGTCCGCTATAGTGGGGACTGCTATAAGAGTAATTATTCGAATTGAATTAGGGCAACCTGGGAGATTTTTGGGGGATGATCAAATGTATAATGTGATTGTGACTGCGCATGCTTTTGTTATGATTTTTTTTATAGTAATGCCTATTCTGATTGGGGGGTTTGGTAATTGATTGGTCCCTTTACTAGTAGGAGCACCGGATATGGCTTTTCCTCGGATGAATAACTTAAGTTTTTGATTGTTGCCTCCCTCTTTGTTGCTTTTATTTATTTCTTCTATGGTTGAGATAGGAGTTGGGGCGGGGTGGACTGTGTACCCACCATTGGCCTCGTTAGAGGGCCATGGGGGGAGTTCTGTGGATTTTGCTATCTTTTCTCTGCATTTGGCGGGGGCTTCTTCTATTATAGGGGCGGTGAATTTTATTTCCACAATCCTGAATATGCGGAGTGCGGGAATGTCCATGGATAAAGTCCCTTTGTTTGTGTGATCTGTATTAGTTACTGCAGTGTTGTTATTGTTGTCTTTGCCTGTTTTGGCGGGGGCGATTACTATGTTATTGACTGATCGTAACTTTAATACGTCTTTTTTTGACCCTGCGGGGGGGGGGGATCCAATTTTGTTTCAACATTTATTT----------------------------------GCACTGGCGACCAAGGCGGCTCGTAAGAGCGCCCCCGCAACCGGCGGCGTCAAGAAACCCCATCGTTACCGCCCCGGTACGGTCGCTCTCAGGGAGATTCGTCGTTATCAGAAATCGACCGAGTTGCTGATCCGTAAGCTCCCCTTCCAGCGTCTAGTGAGGGAAATCGCACAGGATTTCAAGACAGACCTGCGATTCCAGTCCTCGGCCGTGATGGCCCTGCAGGAGGCAAGCGAAGCCTATCTGGTCGGTCTGTTCGAAGACACCAACCTGTGCGCCATCCACGCTAAGCGT
	Mysmena_leichhardti_MYSM_017_AUST	------------------------------------------------------------------------------------------------------------------------------------------------------------------------------------------------------------------------------------------------------------------------------------------------------------------------------------------------------------------------------------------------------------------------------------------------------------------------------------------------------------------------------------------------------------------------------------------------------------------------------------------------------------------------------------------------------------------------------------------------------------------------------------------------------------------------------------------------TTATATGC-TGTCTCAAAGATTAAGCCATGCATGTCTAAGTACATACCTAGAAATGGTGAAACCGCGAATGGCTCATTAAATCAGTTATGGTTTACGAGATATTACTTTTACTACATGGATAACTGTGGTAATTCTAGAGCTAATACATGCAAGAAGCTCCGAACCTTGCGTCGAGCGAGGGAACGAGCGCTTTTATTAGA-CCAAAATCAAAACGGGGCCCCGTTGATCAC--TGACCAATGGGTGTCTTCGGAAAAGATTGGGTGACTCTGGATAAC--TAATCTGATCGCACGGGCTT-GTCCCGGCGACGTATCTCTCAAGTGTCTGCTCTATCAACTGTCGATGGTAGGTTATGCGCCTACCATGGTTGTAACGGGTAACGGGGGATCAGGGTTCGATCCCGGAGAGGGAGCCTGAGAAACGGCTACCACATCCAAGGAAGGCAGCAGGCGCGCAAATTACCCACTCCCGGCACGGGGAGGTAGTGACGAAAAATAACGATACAAGACTCTTTTGAGACCTTGTAATTGGAATGAG-TACAATCTAAACACTTTAACGAGGATCTATTGGAAGGCAAGTCCGGTGCCAGCAGCTGCGGTAACTCCAGCTCCAATAGCGTATATTAAAGTTGTTGCGGTTAAAAAGCTCGTAGTTGGATCTAAGTCTTGGACGGGCGGTCTACTT-------------CGAAACGAGGTAGTTTCACTGCCCGATTTTCCGGACATT--TTTCGTCGGTTTCTCTTGATGATCTTCACCGGTTGTC-TCGGGAACACCGACAGGTTTACTTTGAAAAAATTAGAGTGCTCAAAGCATGC------GTGACGCATGAATAATGGTGCATGGAATAATAGAATAGGACCTCGGTTCTG-TTT--TGTTGGTTTTT---GGACCCCGAGGAAATGATTAAGAGGGACTGACGGGGGCATTCGTATTGCGACGCTAGAGGTGAAATTCTTGGACCGTCGCAAGACGAACTACATGTTTCCATTAATCAAGAACGAAAGTTAGAGGTTCGAAGGCGATCAGATACCGCCCTAGTTCTAACTATAAACGATGCCAGCCAGCGATCCGTCTGTGTTCC-T------CAAAT-GACACGACGGGCAGCTTCCGGGAAACCA-AAGCTTTTGGGTTCCGGGGGAA-GTTAAAGGAATTGGCGGAAGGGCACCACCAGGATTGGGGCCTGCGGCTCAATTTGACTCAACACGGGTAAACTTACCCGGCCCGGACACATTAAGGATTGACAGATTAAGAGCTCTTTCTTGATTATGTGGGTG-GTGGTGCATGGCCGTTCTTAGTTGGTGGAGCGATTTGTCAGGTTAATTCCGATAACGAACGAGACTCTAGCCTACTAAATAGGCG--TTCCGATCT-----CCT---GACAGTCGG--ACG----CATTCTCTTCTTAGAGGGACAAGCGGCGT-TTAGCCGCATGAGAAAGACCGGGGCCGCACGCGCGCCACATTGAAGGAATCAGCGTGTGCT-TACCCGTTCCGACAGGGTCGGGTAACCCGTTGAACCTCCTTCGTGCTGGGGATAGAACCTTGTAA-TTAGT--TCTTGAACGAGGAATTCCCAGTAAGCA-CGAGTCATCAGCTCG-TGTTGATTACGTCCCTGCCCTTTGCACACACCGCCCGTCGCTAGTACCGATTGAGTGATTAAGTGAGGTCTTCGGACTGGCCTTCGAATTGG-GTTC--GTAAGAGCT-TGAAACGG--AGTGCCGAGAAGATGACCAAACTTGATCCCTTAGAGATACTAAAAGTCGTAACAAGGTTTCC??????????????????????????????????????TTAGTAGCGGCGAGCGAAACGGGAAGAGTCCAGCGCCGAATCCCGCATTG----CAAAGTGCTGGGAAATGTGGCGTTTAGGAGTGA-GCGCGCCGTTTTT----GGCTCTGCAGCAAGTCCCTCTGACTGGGGCTACTTTGATCCATAGCGGGTGCTAGACCCGTAGCTGCTAGGCCGAT--TTCGGAACGCGATCTCCTTGGAGTCGGGTTGCTTGAGAGTGCAGCCCTAAGTGGGTGGTAAACTCCACCTAAGACTAAATACGACCGTGAGACCGATAGCGAACAATTTGAAGAGAGAGTTCAACAGTACGTGAAACTGCTTAGAGGTAAACAGATGGGCCCTCGAAATCCTGGTGACGGG-AGGTATTCAG--TCGAAA-----GGCTTTTGACAATCGAACTGGACATTGTGGA-------GAACGAGTGCCACTGTGGCCTTTAACGGGTCGTTTTGCGCGTCTCAGCTCTCCCGTTCAATTCGTTCTCGTCGAAATGCTTGACGACGC-ATTTGCCTT--TCCCGTCCGAATGGACGTCGCAACCGGTTGG-AAGACGGCCTTAA-----AGGTGAC-CTATGG----------CAGGTAACTGACGAGATGAAATAAAACTTGTTTTTTTTTCTATCGCGTTAGCGTTATAGC-----------CGGAAT--CATATGGTGTC-----ACCGAGATGGCTCGTA---------------------GTCCGACCGTGGTCAA--------ACAAAAATGACAC----------------------CCTTCGTGGGTTCATTAATCGCCTCCTCTGTAAAATGATCCCGGGACCATGGCGACAAAAGATTCGAAAGC-------ACACGGAAAGCACACGGACTCGCGACCCGTGGCT--------CTCCG-------------GATTTCGGCTTTGTTGGTTGCCTG--TGAGCATATCCCGTTG--GAGGTACGGCGGTTCGCGACGAGTAGATC?????????????????CCAAGGAGTCTAACATGTGTGCGAGTCAATGGGACTCGAATAAGCCCAGAGGCGCAATGAACGTGTAGACTCGACCTTCAG----GTCTTGTCC-AGTCGAGATCCGTA-G-CCTTTATTTATAAAGATGCGGCGCATCGGCGACCCGTCCC--GA-----TCGGAT-TTA-TTCGACGGGGCGGAGTTTGAGCACACACGTTGGGACCCGAAAGATGGTGAGCTATACCTGGACAGGACGAAGCCAGAGGAAACTCTGGTGGAGGTCCGCAGCGGTTCTGACGTGCAAATCGATCGTCGGATCCGGGTCTAGGGGCGAAAGACTAATCGAACCATCTAGTAGCTGGTTCCCTCCGAAGTTTCCCTCAGGATAGCTGGCGCTCGAAGAT-TATCAGTCTCATCTGGTAAAGCGAATGATTAGAGGCCTTGGGGACG-AAACGCCCTCAACCTATTCTCAAACTTTAAATGGGTGAGAAGTCCGCCTTGC-----TTGATTGAAGGCCGTGACTTGATGATGGATGAGAGTGCCCAGTGGGCCATTTTTGGTAAGCAGAACTGGCGCTGTGGGATGAACCAAACGACGGGTTAAGGCATCCGATGCTAGACGCTCATGAGATCCCATGAAAGGTGTTGGTTGCTGAAGA-CAGCAGGACGGTGGCCAT-GGAAGTCGGAATCCGCTAAGGAGTGTGT-AACAACTCACCTGCCGAAG--CAACTAGCCCTGAAAATGGATGACGCTCC-AGCGTCGAGCCTATACCCGTCCGCTGC-AGACAAAACTCTAAG-----TAATTGGAGATTTACGTCGCAGTGAGTAGGAGGGTCGCGAGGGAGAGCGTTGAAGGTGCCGGGCGTGAGCCCGCCTGGAGCCTCCCTCGGTGCAGATCTTGGTGGTAGTAGCAAATACTCAAGTGAGAACCTTGAGGACTGAAGCTGGAGAAGGGTTCCCAGTCGGCCCTAAGGGATCGGAGAAATCCGTTCCGAGGCGGGACATTGAGCTTTTGTACATTTT---------TGTGACCAATGTACGTCCCGC-CGATGACCGAAAGGGAATGGGGTTAATATTCCCCAACCCGGACACGGAGATAGAGGTGTCTCGCACACCTCAAATGCGGTAACGC-AATCGAACTCGGACCCGTCGGTGGAGGACCCAGGGAAGAGTTATCTTTTCTTTGTAA-GGAATCGTGTCCCTGGAATCGGATCATCCGGAGATAGGGACGCT-GTTTCCGTAAAAGCACCGCGGCTCTTGCGGTGTCTGGTGCGCCTCTGCCGGCCCTTGAAAATCCGAGGGAGAGAGTATGATTTTCGTGCCGGGCCGTACCCATATCCGCAGCAGGTCTTACTTTGTATTTAATTTTTGGGGCTTGATCTGCTATAGTGGGGACTGCGATAAGAGTATTGATTCGAACGGAATTAGGACAAGTTGGGAGATTAATGGGGGATGATCAATTATATAATGTAATTGTTACTGCGCATGCGTTTATTATGATTTTTTTTATAGTTATACCGGTTTTGATTGGGGGATTTGGTAATTGGTTGGTTCCTTTAATATTAGGGGCTCCAGATATGGCTTTTCCTCGTATGAATAATTTAAGATTTTGGTTGCTTCCTCCTTCTTTAATGTTATTGTTTATTTCTTCTATAGCTGAAATAGGAGTAGGGGCGGGGTGAACTGTTTATCCTCCTTTGGCTTCGTTAGAAGGGCATTCTGGGAGTTCTGTAGATTTTGCTATTTTTTCTTTACATTTAGCGGGGGCTTCTTCTATTATAGGGGCTATTAATTTTATTTCTACAATTATTAATATGCGAGGCTTTGGGATAAGAATAGATAAAGTTCCTTTGTTTGTTTGGTCTGTTTTAATTACGGCAATTTTATTGTTATTATCTTTACCAGTGTTAGCTGGTGCGATTACTATACTTTTAACAGATCGGAATTTTAATACTTCTTTTTTTGATCCTGCGGGGGGAGGGGATCCTATTTTATTTCAACATTTATTT----------------------------------------------------------------------------------------------------------------------------------------------------------------------------------------------------------------------------------------------------------------------------------------------------------------------------------------
	Mysmena_tasmaniae	------------------------------------------------------------------------------------------------------------------------------------------------------------------------------------------------------------------------------------------------------------------------------------------------------------------------------------------------------------------------------------------------------------------------------------------------------------------------------------------------------------------------------------------------------------------------------------------------------------------------------------------------------------------------------------------------------------------------------------------------------------------------------------------------------------------------------------------------?????????????????????????????????????AAGTACATGCCGTATCAAGGCGAAACCGCGAATGGCTCATTATATCAGTTATGGTTCACAAGATCGTAC-TTTACTACTTGGATAACTGTGGTAATTCTAGAGCTAATACATGCAGCAGAGCTCCGACCTTCG--TTCGCGAAGGGACGAGCGCTTTTATTAGA-CCAAAATCAAACGGTGTTGAG-----------CCTCGCAAGGGGTTCTCCCGTTAACAAGTGGTGACTCTGTATAACTTTTGTCTGATCGCACGGGCTT-GTCCCGGCGACGTATCTTTCAAGTGTCTGCCTTATCAACTGTCGATGGTAGGTTATGCGCCTACCATGGTCGTAACGGGTGACGGGGGATCAGGGTTCGATCCCGGAGAGGGAGCCTGAGAAACGGCTACCACATCCAAGGAAGGCAGCAGGCGCGCAAATTACCCACTCCCGGCACGGGGAGGTAGTGACGAAAAATAACAATACAAGACTCTTTTGAGACCTTGTAATTGGAATGAG-TACACTCTAAATACTTTAACGAGGATCCATTGGAAGGCAAGTCCGGTGCCAGCAGCTGCGGTAACTCCAGCTCCAATAGCGTATATTAAAGTTGTTGCGGTTAAAAAGCTCGTAGTTGGATCTCAGTTACGGACGGGTGGACTATTCCAATAAACCTTGGAGTAGTTT-------TTTCTGCCCGCT-TTCCGGACATT--TTCCGCCGGTTTCTCTTGATGATCTTCACCGGTTGTC-TTGGGTGA-CCGGCATGTTTACTTTGAAAAAATTAGAGTGCTCAAAGCATGC------GTGATGCATGAATAATGGTGCATGGAATAATGGAATAGGACCTCGGTTCTG-TTT--TGTTGGTTTTTTCGGAACTTCGAGGTAATGATTAAGAGGGACAGACGGGGGCATTCGTATTGCGACGCTAGAGGTGAAATTCTTGGACCGTCGCAAGACGAACTACTTGTTTCCATTAATCAAGAACGAAAGTTAGAGGTTCGAAGGCGATCAGATACCGCCCTAGTTCTAACCATAAACGATGCCAGCCAGCGATCCGTCTGTGTTCC-T------CAAAT-GACACGACGGGCAGCTTCCGGGAAACCA-AAGCTTTTGGGTTCCGGGGGAA-GTTAAAGGAATTGGCGGAAGGGCACCACCAGGAATGGGGCCTGCGGCTTAATTTGACTCAACACGGGAAAACTTACCCGGCCCGGACACAGGAAGGATTGACAGATTAAGAGCTCTTTCTTGATTCTGTGGGTG-GTGGTGCATGGCCGTTCTTAGTTGGTGGAGCGATTTGTCTGGTTAATTCCGATAACGAACGAGACTCTAGCCTACTAAATAGGCG--TTCCGATTC-----TTC--TAAAAGTCGG--ACG-----TTTCTCTTCTTAGAGGGACAAGCGGCGT-TTAGCCGCACGAGACAGACCGGGGCCGCACGCGCGCCACATTGAAGGAATCAGCGTGTGCT-TTCCCGGTCCGACAGGATTGGGTAACCCGTTGAACCTCCTTCGTGCTGGGGATAGAACCTTGTAA-TTAGT--TCTTGAACGAGGAATTCCCAGTAAGCA-CGAGTCATCAGCTCG-TGTTGATTACGTCCCTGCCCTTTGCACACACCGCCCGTCGCTACTACCGATTGAATGATTAAGTGAGGTCTTCGGACTGGCGCTCGGATTGG-CCTT------CGGGT-CGAGCCGA--AGTGCCGGAAAGATGACCAAACTTGATCACTTAGAGATAGTAAAAGTCGTAACAAGGTTTCCATTAATAAGCGGAGGAAAAGAAACCAACTGGGATTCCCTTAGTAGCGGCGAGCGAAAAGGGAAGAGTCCAGCGCCGAATCCCGTACTTTTTATAGGGTGCTGGGAAATGTGGCGTTTAGGAGTGA-GCGTGCCGGGAGTTTCGAC-TCTGCAGCAAGTCCCCCTGACCGGGGCT-CTT--TTCCATAGCGGGTGCTAGACCCATAGCTGCTAGGTCGTC--TTTCGGATGCGATCTCCTTGGAGTCGGGTTGCTTGGGAGTGCAGCCCTAAGTGGGTGGTAAACTCCACCTAAGACTAAATACGACCGTGAGACCGATAGCGAACAATTTGAAGAGAGAGTTCAACAGTACGTGAAACTGCTTAGAGGTAAACGGATGGGCCCTCGAAATCCTG-TGGCG-G-GAGGATTCAG--TCGAAA-----GGTAGATTTT--GAAGAGTCATATTTTAAGA-------ATTCGGTTATTTAT---------AACTGG----------------AGCCATTTCGTGACTTTTTCGAGTTTGC------TTGACGACGC-ATTTGC--T--TCCCGCTCGAA-GGACGTCGCAACCGGTTGG-AAAACGGCCTTAA-----AAGTGAC-CATTGG----------CAGGTGACTGACGT-------------CGTTCATTC----------GTGTTCGACGAT-------------AGCGTT--ATAGCCGGTGT-----TGCTGCATGGCTCGTA---------------------GTCCGACCGAGGTATC--------GCAATGGACT-GC------------------------GTTAAGTAGTCTAATATCGTCTCCTCTGTAAAATGATTACGGACGTACAGGCGACAGGGGT------TTCGAATATCTTCGACAGGCACACGGAACCGAAACCGTGGCCA---------GTTG-------------GATATCGGCCTTGTTGGTTGCTGA--CGA--AT--TCCGTTG--GAGCGTTGATGGTTGGCGACGAGTAGATCGGTCACCCATCCGACCCCCAAGGAGTCTAACATGTGTGCGAGTCAGTGGGACTCTAATAAGCCCAGAGGCGTAATGAAAGCAAAGACCGCGG--AGATC---TCCCGGTCG-AGTCGAGATCCTCT-T-CTCTTT-----GTAGAAGGGGCGCATCGGCGACCCGTCCC--GT-----CCGATT-TAT-CTCGGTGGGGCGGAGTTTGAGCACACACGTTGGGACCCGAAAGATGGTGAGCTATACCTGGACAGGACGAAGCCAGAGGAAACTCTGGTGGAGGTCCGCAGCGGTTCTGACGTGCAAATCGATCGTCAGATCCGGGTCTAGGGGCGAAAGACTAATCGAACCATCTAGTAGCTGGTTCCTTCCGA????????????????????????????????????????????????????????????????????????????????????????????????????????????????????????????????????????????????????????????????????????????TG-CCAGT-GGCCACTTTTG--TAGCAGACCT-GCGCTGTGGA--TGACCAAACGACCGGGTA-AGCATTCGATGCGAGACGCTCATGAGA-TCCATGAAAGGTGTTGGTTGCTTTAGACCAGCAGGACGGTGGCCATGGGAGGTCGGAATTCGCTAAGGAGTGTGTAAACAATTCACCTGCCGAAAGCAACTTAGCCCTGAAAATGGATGACGCTCCAAGGGTCGAGCCTATTCCCGTCCGGTAC-GGCCAAACTCTTATA------TAGTAGAGATTTAAGTCGTAGTGAGTAGGAGGGTCGCGAGGGAGAGCGTTGAAGGTGCCGGGCGTGAGCCCGCCTGGAGCCTCCCTCGGTGCAGATCTTGGTGGTAGTAGCAAATACTCAAGTGAGAACCTTGAGGACTGAAGCTGGAGAAGGGTTCCCAGTCGGCCCTAAGGGATCGGAGAAATCCGTTCCGAAGCGGGACATTGATATATAGAATGTTTT------ATTCCTAAAAACAGTTCGTCCCGCTTGCTGACCGAAAGGGAATGGGGTTAATATTCCCCAACCCGGACACGGAGATAGAGGTGTCTCGCACATCTCAAATGCGGTAACGC-AACCGAACTCGGAGACGTCAGCGGAAGACCCGGGGAAGAGTTGTCTTTTCTTTGTAA-GGATTCGTGTCCCTGGAATCGGATCATCCGGAGATAGGGACGCT-GTTTCCGTAAAAGCACCGCGGCTCTTGCGGTGTCCGGTGCGCTTCTGCTGGCCCTTGAAAATCCGAGGGARAGAGTATGATTTTCGTGCCGGTCCGTACCCATATCCGCAGCAGGTCTGACATTGTATTTAATTTTTGGGGCTTGATYTGCTATAGTTGGGACTGCAATAAGAGTATTAATTCGTACTGAATTAGGGCAAGKGGGGAGTTTATTAGGAGATGATCAGTTGTATAATGTTATTGTTACAGCACATGCTTTTATTATAATTTTTTTTATGGTTATACCTGTTTTAATTGGGGGTTTTGGTAATTGGTTAGTTCCTTTAATATTAGGAGCTCCYGATATAGCTTTTCCTCGTATAAATAATTTAAGTTTTTGGTTATTACCTCCCTCTTTAATGTTGTTRTTTGTTTCTTCTATAGTTGAAATAGGGGTAGGAGCTGGTTGAACTGTGTACCCYCCTTTAGCTTCTTTAGAGGGGCATTCAGGRAGTTCTGTAGATTTTGCTATTTTTTCTTTACATTTAGCGGGGGCTTCTTCTATTATAGGGGCTATTAACTTTATTTCTACTATTATTAATATACGGGGKTAYGGTATAAGRATAGAAAAGGTGCCTTTATTTGTTTGGTCTGTTTTGATTACTGCTATTTTATTATTATTATCTCTTCCTGTTTTAGCCGGGGCTATTACAATGTTGTTGACAGATCGAAATTTTAATACTTCTTTTTTTGATCCTGCTGGGGGRGGGGATCCAATTTTATTTCAACATTTATTTCCGTAAGAGTACCGGAGGCAAGGCCCCCAGGAAGCAGCTGGCTACCAAGGCGGCTCGTAAGAGCGCCCCAGCCACCGGAGGAGTCAAGAAGCCCCATCGTTACAGGCCCGGAACCGTCGCTTTGAGAGAAATCCGTCGTTATCAAAAATCGACCGAGCTCCTGATCCGCAAGTTGCCTTTCCAGCGACTTGTCCGAGAAATTGCTCAGGATTTCAAGACCGATCTCCGATTCCAGAGTTCCGCTGTCATGGCTCTTCARGAAGCTAGCGAGGCCTACCTCGTCGGACTTTTCGAAGACACCAACTTGTGCGCTATTCACGCCAAGCGA
	Taphiassa_punctata	------------------------------------------------------------------------------------------------------------------------------------------------------------------------------------------------------------------------------------------------------------------------------------------------------------------------------------------------------------------------------------------------------------------------------------------------------------------------------------------------------------------------------------------------------------------------------------------------------------------------------------------------------------------------------------------------------------------------------------------------------------------------------------------------------------------------------------------------????????????????????????????????????????????????????????????????????????????????????????????????????????????????????????????????????????????????????????????????????????????????????????????????????????????????????????????????????????????????????????????????????????????????????????????????????????????????????????????????????????????????????????????????????????????????????????????????????????????????????????????????????????????????CACATCCAAGGAAGGCAGCAGGCGCGCAAATTACCCACTCCCGGAACGGGGAGGTAGTGACGAAAAATAACAATACGGGACTCTTTTGAGACCCCGTAATTGGAATGAG-TACACTCTAAATCCTTTAACGAGGACCAATCGGAGGGCAAACCTGGTGCCAGCAGCTGCGGTAAATCCAGTTCCGATAGCGTATATTAAAGTTGTTGCGGTTAAAAGGCTCGTAGTTGGATCTCGGTTCCGGACGGGTGGTCCGCCT-------------ACCGGCGG-------TCACTGCCCGTC-TGA---ACGCG--CGGCGTCGGTTTCCCCTGATGATCTTCACCGGTTGTC-TCGGGTGA-CCGGCAAGTTTACTTTGAAAAAATTAGAGTGCTCAAAGCAGGC------TCAACGCCTGGACAATGGTGCATGGAATAATGGAATAGGACCTCGTTTCTA-TTC--TGTTGGTCTTC---GGAACACGAGGTAATGATTAAGAGGGACAGACGGGGGCATTCGTATTGCGACGCTAGAGGTGAAATTCTTGGACCGTCGCAGGACGAACTACTTGTTTCCATTAATCAAGAACGAAAGTTAGAGGATCGAAGGCGATCAGATACCGCCCTAGTTCTAACCGTAAACGATGCCAGCTAGCGATCCGGCTGTGTTCC-T------CAAAT-GACACGCCGGGCAGCTTCCGGGAAACCA-AAGCGTTTGGGTTCCGGGGGAA-G???????????????????????????????????????????????????????????????????????????????????????????????????????????????????????????????????????????????????????????????????????????????????????????????????????????????????????????????????????????????????????????????????????????????????????????????????????????????????????????????????????????????????????????????????????????????????????????????????????????????????????????????????????????????????????????????????????????????????????????????????????????????????????????????????????????????????????????????????????????????????????????????????????????????????????????????????????????????????????????????????????????????????????????????????????????????????????????????????????????????????????????????????????????????????????????????????????????????????????????????????????????????????????????????????????????????????????????????????????????????????????????????????????????????????????????????????????????????????????????????????????????????????????????????????????????????????????????????????????????????????????????????????????????????????????????????????????????????????????????????????????????????????????????????????????????????????????????????????????????????????????????????????????????????????????????????????????????????????????????????????????????????????????????????????????????????????????????????????????????????????????????????????????????????????????????????????????????????????????????????????????????????????????????????????????????????????????????????????????????????????????????????????????????????????????????????????????????????????????????????????????????????????????????????????????????????????????????????????????????????????????????????????????????CCAAGGAGTCTAACATGTGTGCGAGTCGCCGGGTCTTGTACAGGCCCGGGGGCGCAACGAAAGCGAAGACGCGGACGACAC----GTCCGGTCG-AGTTGGGATCCCCC---GTCCCC-----GTGGCGGGGGCGCACCAGCGGCCCGTCCC--GT-----CCGATT-CA---TCGGTGGGGCGGAGTCTGAGCACACCTGTTGGTACCCGAAAGACTGTGAGCTATGCCCGGACAGGACGAGGCCAGAGGAAACTCTGGTGGAGGTCCGCAGCGGTTCTGACGTGCAAATCGATCGTCGGATCCGGGTCTAGGGGCGAAAGACCAATCGAACAGTCTAGTAGCTGGTTCCCTCCGAAGTTTCCCGCAGGATAGCTGGCGCTCGCTGAG-ACTCAGTCTCATCCGGTAAAGCGAATGATTAGAGGCCTTGGGGCCG-AAACGACCTCAACCTATTCTCAAACTTTAAATGGGTGAGAAGTCCGTCTTAC-----GTGAGTGAAGACCGGACGACT----CGGATGAGAGTGCCCAGTGGGCCACTTTTGGTAAGCAGAACTGGCGCTGTGGGATGAACCAAACGCCGGGTTACGGCTGCCGATGCCTGACGCTCATGAGACCCCATGAAAGGTGTTGGTTGCTCTAGA-CAGCCAGACGGTGACCAT-GGAAGTCGGGATCCGCCAAGGAGTGTGT-AACAACTCACTGGCCGAAG--CAACTAGCCCTGAAAATGGATGCAGCTCC-AGCGTCGAGCCCAAACCCGGCCGCTGC-GGCAGAGCCCGTCCC------ACGACGAGGCGCAGGCCGCAGTGAGTAGGAGGGTCGCGACGGCGTGCGTTGAAGGTGCCGGGCGTGAGCCCGCCTGGAGCCGCCGTCGGTGCA???????????????????????????????????????????????????????????????????????????????????????????????????????????????????????????????????????????????????????????????????????????????????????????????????????????????????????????????????????????????????????????????????????????????????????????????????????????????????????????????????????????????????????????????????????????????????????????????????????????????????????????????????????????????????????????????????????????????????--------------------------------------------------------------------------------------------------------------------------------------------------------------------------------------------------------------------------------------------------------------------------------------------------------------------------------------------------------------------------------------------------------------------------------------------------------------------------------------------------------------------------------------------------------------------------------------------------------------------------------------------------------------------------------------------------------------------------------------------------------------------------------------------------------------------------------------------------------------------------------------------------------------------------------------------------------------------------------------------------------------------------
	Steatoda_borealis	------------------------------------------------------------------------------------------------------------------------------------------------------------------------------------------------------------------------------------------------------------------------------------------------------------------------------------------------------------------------------------------------------------------------------------------------------------------------------------------------------------------------------------------------------------------------------------------------------------------------------------------------------------------------------------------------------------------------------------------------------------------------------------------------------------------------------------------------?????????????????????????????????????AAGTACATGCCGTATTAAGGCGAAACCGCGAATGGCTCATTAAATCAGTTATGGTTCCTTGGATCGTAC-CTTACTACTTGGATAACTGTGGCAATTCTAGAGCTAATACATGCAGCAGAGCTCCGACCTTAC----------GGGACGAGCGCTTTTATTAGA-CCAAAACCAATCGGACCTCG------------GTCCG----------------TTCTATGTGGTGACTCTGAATAACTTTGGGCTGATCGCACGGACTT-GTTCCGGCGACGTATCTTTCAAGTGTCTGCCTTATCAACTGTCGATGGTATGTTACGCGCCTACCATGGTCGTAACGGGTAACGGGGAATCAGGGTTCGATTCCGGAGAGGGAGCCTGAGAAACGGCTACCACATCCAAGGAAGGCAGCAGGCGCGCAAATTACCCACTCCCGGAACGGGGAGGTAGTGACGAAAAATAACAATACGGGACTCTTTTGAGACCCCGTAATTGGAATGAG-TACACTCTAAATCCTTTAACGAGGATCCATTGGAAGGCAAGCCAGGTGCCAGCAGCTGCGGTAATACCTGCTCCAATAGCGTATATTAAAGTTGTTGCGGTTAAAAAGCTCGTAGTTGGATCTCAGTTGCAGAGGGACGGTCCTCCT-------------ACCGGTGG-------TCACTGTCTTTT-CTG---AACGT--CTCAGCCGGTTTCTCTTGATGATCTTCACCGGTTGTC-TTGGGTGA-CCGGCAAGTTTACTTTGAAAAAATTAGAGTGCTCAAAGCATGC------GTGACGCATGAATAATGGTGCATGGAATAATGGAATAGGACCTCGGTTCTA-TTT--TGTTGGTTTAC---GGAAAACGAGGTAATGATTAAGAGGGACAGCCGGGGGCATTCGTACTGCGACGCTAGAGGTGAAATTCTTGGACCGTCGCAAGACGAACTACTTGTTTCCATTAATCAAGAACGAAAGTTAGAGGTTCGAAGGCGATCAGATACCGCCCTAGTTCTAACCATAAACGATGCCAGCCAGCGATCCGGCTGTGTTCC-T------CAAAT-GACACGCCGGGCAGCTTCCGGGAAACCA-AAGCTTTTGGGTTCCGGGGGGAAGTTAAAGGAATTGACGGAAGGGCA-CACAAGAAATGGAGCCTGCGGCTTAATTTGACTCAACACGGGGTAGCCTACCTGGCCCGGACACAGGAAGGATTGACAGATTAAGAGCTCTTTCTTGATTCTGTGGGTT-GTGGTGC??????????????????????????????????????????????????????????????????????????????????????????????????????????????????????????????????????????????????????????????????????????????????????????????????????????????????????????????????????????????????????????????????????????????????????????????????????????????????????????????????????????????????????????????????????????????????????????????????????????????????????????????????????????????????????????????????????????????????????????????????????????????????????????????????????????????????????????????????TGAGTAACGGCGAGCGAAA--GGGAGAGCCCAGCGCCGAATCCCGAGGTCT---TTGGGCTCTGGGAAATGTGGCGTTTAGGAGTGA-GCGTGCCGGAGGTT---GACTCTGCAGCAAGTCCCCCTGACCGGGGCA-TTT--ACCCAGAGTGGGTGCGAGGCCCATAGTTGCTAGGTC-TC--CTCTGGATGCGATCTCCTTGGAGTCGGGTTGCTTGGGAGTGCAGCCCTAATCGGGTGGTAAACTCCACCTAAGGCTAAATACGGCCGTGAGACCGATAGCAAACGATTTGAAAAGAGAGTTCAAGAGTACGTGAAACTGCTCAGAGGTAAAGAGGTGGGCCCTCGAAATCCTG-TGGCG-G-GAGGATTCAG?????????????????????????????????????????????????????????????????????????????????????????????????????????????????????????????????????????????????????????????????????????????????????????????????????????????????????????????????????????????????????????????????????????????????????????????????????????????????????????????????????????????????????????????????????????????????????????????????????????????????????????????????????????????????????????????????????????????????????????????????????????????????????????????????????????????????????????????????????????????????????????????????????????????????????????????????????????????????????????????????????CCAAGGAGTCTAACATGTGTGCGAGTCAATGGGTCTCGAATAAGCCCAGAGGCGCAATGAAAGCAAAGGCCGGACTCGA------TTCCGGCTG-TGTTGGGATCCCTC-C-GCCTGC-----GAGCGGGGGGCGCACCAACGACCCGTCCT--CT-----CCGATT-TA---TCGGTTGGGCGGAGTCTGAGCATACACGTTGGGACCCGAAAGATGGTGAACTATGCCCGGGCAGGACGAAGCCAGAGGAAACTCTGGTGGAGGTCCGTAGCGGTTCTGACGTGCAAATCGATCGTCAGATCCGGGTCTAGGTGCGAAAGACTAATCGAATCATCTAGTAGCTGGTTCCCTCCGAAGTTTCCCTCAGGATAGCTGGCGCTCATAGAA--ATCAGTCTCATCCGGTAAAGCGAATGATTAGAGGCCTTGGGGCCG-AAACGACCTCAACCTATTCTCAAACTTTAAATGGGTGAGATGTCCGTCTTGC-----ATGACTGAAGACCGGACGTTT----CGGATGAGAGTGCCCAGTGGGCCACTTTTGGTAAGCAGAACTGGCGCTGTGGGATGAACCAAACGCCGGGTTACGGCGCCCGATGCGAGACGCTCATGAGACCCCATGAAAGGTGTTGGTTGCTCTAGA-CAGCAGGTCGGTGGCCAT-GGAAGTCGGAATCCGCTAAGGAGTGTGT-AACAACTCACCTGCCGAAG--CAACTAGCCCTGAAAATGGATGGCGCTCC-AGCGTCGAGCCCATACCCGGCCGCTGC-GGCAGAACTTCCGCA---------AGGAGGCTTAGGTCGCAGTGAGTAGGAGGGTCGCAGCGGCGAGCGTTGAAGGTGCCGGGCGTGAGCCCGCCTGGAGCCGCCGCTGGTGCAGATCTTGGTGGTAGTAGCAAATACTCAAGTGAGAACCTTGAGGACTGAAGGTGGAGAAGGGTTCCCAGTCGGCCCTAAGGGATCGGAGAAATCCGTTCTGAAGCGGGACACTAGACAACAATG-----GTGTCAAACACAACCACAGTGTTCGTCCCGC-TGCCGACCGAAAGGGAATGGGGTCAATATTCCCCAACCCGGACACGGAGATAGTGCCCTCGGG-----CACAAGTGCGGTAACGC-AACCGAACTCGGAGACGTCGACGGAGGACCCGGGGAAGAGTTGTCTTTTCTTTGTAA-GGGTTCGTGTCCCTGGAATCGGCTCGTCCGGAGATAGGGATGCT-GTTCCCGTAAAAGCACCGCGGCTCTTGCGGTGTCCGGTGCGCCTCTGTCGGCCCTTGAAAATCCGAGGGAGAGAGTGTGATTTTCGTGCCGGTCCGTACCCATAT?????????????NACTTTATATTTGGTATTTGGAGCTTGATCTGCTATAGTTGGGACTGCTATAAGAGTGTTAATTCGGGTTGAACTAGGTCAACCTGGGAGATTATTAGGGGACGATCAATTATATAATGTAATTGTAACAGGACATGCTTTTATTATAATTTTTTTTATAGTAATACCAATTCTAATTGGTGGTTTTGGGAACTGGTTAGTTCCTTTAATGTTAGGAGCTCCTGACATGGCTTTTCCTCGAATAAATAATTTAAGATTTTGGTTACTACCCCCTTCTTTAATATTATTATTTATTTCTTCTATAGAAGAAATAGGAGTTGGGGCTGGTTGGACTATTTATCCACCTTTATCTTCTTTAGAAGGGCATAGAGGTAGATCTGTAGATTTTGCTATTTTTTCTTTACATCTAGCGGGTGCTTCTTCTATTATAGGGGCTATTAATTTTATTTCTACTATTTTTAATATACGTATAAATGGAATAAGATTAGAAAAGGTAAGATTATTTGTATGGTCAGTTTTGATTACAGCTGTTTTATTATTATTATCATTACCTGTGCTAGCAGGAGCTATTACTATGTTATTGACGGATCGAAATTTTAATACTTCTTTTTTTGACCCTGCTGGTGGGGGTGATCCTATTTTGTTTCAACATCTATTT----------------------------------------------------------------------------------------------------------------------------------------------------------------------------------------------------------------------------------------------------------------------------------------------------------------------------------------
	Taphiassa_sp_Qsld_Rix	------------------------------------------------------------------------------------------------------------------------------------------------------------------------------------------------------------------------------------------------------------------------------------------------------------------------------------------------------------------------------------------------------------------------------------------------------------------------------------------------------------------------------------------------------------------------------------------------------------------------------------------------------------------------------------------------------------------------------------------------------------------------------------------------------------------------------------------------????????????????????????????????????????????????????????????????????????????????????????????????????????????????????????????????????????????????????????????????????????????????????????????????????????????????????????????????????????????????????????????????????????????????????????????????????????????????????????????????????????????????????????????????????????????????????????????????????????????????????????????????????????????????CACATCCAAGGAAGGCAGCAGGCGCGCAAATTACCCACTCCCGGAACGGGGAGGTAGTGACGAAAAATAACAATACGGGACTCTTTTGAGACCCCGTAATTGGAATGAG-TACACTCTAACTCCTTTAACGAGGATCAATCGAAGGGAAAGTCTGGTGCCAGCAGCTGCGGTAACTCCAGCTTCGATAGCGTATATTAAAGTTGTTGCGGTTAAAAAGCTCGTAGTTGGATCTCAGTTCCAGACGGGAGGTCCGCCT-------------ACCGGTGG-------TTACTTCCCGCT-CTG---AACGCATTGACGCCGGTTTCTCTTGATGATCTTCACCGGTTGTC-TTGGGTGA-CCGGCAAGTTTACTTTGAAAAAATTAGAGTGCTCAAAGCAGGCT-----AAAATGCCGGGACAATGGTGCATGGAATAATAGAATAGGACCTCGTTTCTA-TTT--TGTTGGTTTTC---GGAACACGAGGTAATGATTAAGAGGGACAGACGGGGACATTCGTATTGTCGCGCTAGAGGTGAAATTCTTGGACCGCAGCAAGACGCACAACTTGTTTCCATTAATCAAGAACGAAAGTTAGAGGATCGAAGGCGATCAGATACCGCCCTAGTTCTAACCATAAACGATGCCAGCTAGCGATCCAGCTGTGTTCC-T------CAAAT-GACACGCTGGGCAGCTTCCGGGAAACCA-AAGCTTTTGGGTTCCGGGGGAA-G???????????????????????????????????????????????????????????????????????????????????????????????????????????????????????????????????????????????????????????????????????????????????????????????????????????????????????????????????????????????????????????????????????????????????????????????????????????????????????????????????????????????????????????????????????????????????????????????????????????????????????????????????????????????????????????????????????????????????????????????????????????????????????????????????????????????????????????????????????????????????????????????????????????????????????????????????????????????????????????????????????????????????????????????????????????????????????????????????????????????????????????????????????????????????????????????????????????????????????????????????????????????????????????????????????????????????????????????????????????????????????????????????????????????????????????????????????????????????????????????????????????????????????????????????????????????????????????????????????????????????????????????????????????????????????????????????????????????????????????????????????????????????????????????????????????????????????????????????????????????????????????????????????????????????????????????????????????????????????????????????????????????????????????????????????????????????????????????????????????????????????????????????????????????????????????????????????????????????????????????????????????????????????????????????????????????????????????????????????????????????????????????????????????????????????????????????????????????????????????????????????????????????????????????????????????????????????????????????????????????????????????????????????????CCAAGGAGTCTAACATGTGTGCGAGTCAATGGGTCTTGAACAGGCCCAGAGGCGCAATGAAAGCAAAGGCCGGACTCG-------ATCCGGCCG-TGTTGGGATCCCCC-G-TCCTTC-----GCGGCGGGGGCGCACCAACGACCCGTTCT--GT-----CCGATT-CA---TCGGTTTAGCGGAGTCTGAGCATACACGTTGGGACCCGAAAGATGGTGAACTATGCCCGGGCAGGACGAAGCCAGAGGAAACTCTGGTGGAGGTCCGCAGCGGTTCTGACGTGCAAATCGATCGTCAGATCCGGGTCTAGGGGCGAAAGACCAATCGAACCATCTAGTAGCTGGTTCCCTCCGAAGTTTCCCTCAGGATAGCTGGCGCTCGCAGAA--TTCAGTCTCATCCGGTAAAGCGAATGATTAGAGGCCTTGGGGCCG-AAACGACCTCAACCTATTCTCAAACTTTAAATGGGTGAGAAGTCCGTCTTGC-----ATGACTGAAGACCGGACGTCT----CGGATGAGAGTGCCCAGTGGGCCACTTTTGGTAAGCAGAACTGGCGCTGTGGGATGAACCAAACGCCGGGTTACGGCTGCCGATGCGAGACGCTCATGAGACCCCATGAATGGTGTTTGTTGCTCTAGA-CAGCCGGACGGTGACCAT-GGAAGTCGGGATCCGCTAAGGAGTGTGT-AACAACTCACCGGCCGAAG--CAACGAGCCCAGAAAATGGATGCAGCTCC-AGCGTCGAGCCCATACCCGGCCGCTGC-GGCACAAGTCCCCTT----TG?CGAGGAGGATTACGCCGCAGTGAGTAGGAGGGTCGCGACGGCGAGCGTTGAAGGGGCCGGGCGCGAGCCCGCCTGGAGCCGCCGTCGGTGCA???????????????????????????????????????????????????????????????????????????????????????????????????????????????????????????????????????????????????????????????????????????????????????????????????????????????????????????????????????????????????????????????????????????????????????????????????????????????????????????????????????????????????????????????????????????????????????????????????????????????????????????????????????????????????????????????????????????????????--------------------------------------------------------------------------------------------------------------------------------------------------------------------------------------------------------------------------------------------------------------------------------------------------------------------------------------------------------------------------------------------------------------------------------------------------------------------------------------------------------------------------------------------------------------------------------------------------------------------------------------------------------------------------------------------------------------------------------------------------------------------------------------------------------------------------------------------------------------------------------------------------------------------------------------------------------------------------------------------------------------------------
	Taphiassa_sp_Tasm_Rix	------------------------------------------------------------------------------------------------------------------------------------------------------------------------------------------------------------------------------------------------------------------------------------------------------------------------------------------------------------------------------------------------------------------------------------------------------------------------------------------------------------------------------------------------------------------------------------------------------------------------------------------------------------------------------------------------------------------------------------------------------------------------------------------------------------------------------------------------????????????????????????????????????????????????????????????????????????????????????????????????????????????????????????????????????????????????????????????????????????????????????????????????????????????????????????????????????????????????????????????????????????????????????????????????????????????????????????????????????????????????????????????????????????????????????????????????????????????????????????????????????????????????CACATCCAAGGAAGGCAGCAGGCGCGCAAATTACCCACTCCCGGAACGGGGAGGTAGTGACGAAAAATAACAATACGGGACTCTTTTGAGACCCCGTAATTGGAATGAG-TACACTCTAACTCCTTTAACGAGGATCAATCGAAGGGAAAGTCTGGTGCCAGCAGCTGCGGTAACTCCAGCTTCGATAGCGTATATTAAAGTTGTTGCGGTTAAAAAGCTCGTAGTTGGATCTCAGTTCCAGACGGGAGGTCCGCCT-------------ACCGGTGG-------TTACTTCCCGCT-CTG---AACGCATTGACGCCGGTTTCTCTTGATGATCTTCACCGGTTGTC-TTGGGTGA-CCGGCAAGTTTACTTTGAAAAAATTAGAGTGCTCAAAGCAGGCT-----AAAATGCCGGGACAATGGTGCATGGAATAATGGAATAGGACCTCGTTTCTA-TTT--TGTTGGTTTTC---GGAACACGAGGTAATGATTAAGAGGGACAGACGGGGACATTCGTATTGTCGCGCTAGAGGTGAAATTCTTGGACCGCAGCAAGACGCACAACTTGTTTCCATTAATCAAGAACGAAAGTTAGAGGATCGAAGGCGATCAGATACCGCCCTAGTTCTAACCATAAACGATGCCAGCTAGCGATCCAGCTGTGTTCC-T------CAAAT-GACACGCTGGGCAGCTTCCGGGAAACCA-AAGCTTTTGGGTTCCGGGGGAA-G???????????????????????????????????????????????????????????????????????????????????????????????????????????????????????????????????????????????????????????????????????????????????????????????????????????????????????????????????????????????????????????????????????????????????????????????????????????????????????????????????????????????????????????????????????????????????????????????????????????????????????????????????????????????????????????????????????????????????????????????????????????????????????????????????????????????????????????????????????????????????????????????????????????????????????????????????????????????????????????????????????????????????????????????????????????????????????????????????????????????????????????????????????????????????????????????????????????????????????????????????????????????????????????????????????????????????????????????????????????????????????????????????????????????????????????????????????????????????????????????????????????????????????????????????????????????????????????????????????????????????????????????????????????????????????????????????????????????????????????????????????????????????????????????????????????????????????????????????????????????????????????????????????????????????????????????????????????????????????????????????????????????????????????????????????????????????????????????????????????????????????????????????????????????????????????????????????????????????????????????????????????????????????????????????????????????????????????????????????????????????????????????????????????????????????????????????????????????????????????????????????????????????????????????????????????????????????????????????????????????????????????????????????????CCAAGGAGTCTAACATGTGTGCGAGTCAATGGGTCTTGAACAGGCCCAGAGGCGCAATGAAAGCAAAGGCCGGATTCG-------ATCCGGCTG-TGTTGGGATCCCCC----GTCGA-----AAGGCGGGGGCGCACCAACGACCCGTTCT--GT-----CCGATT-CA---TCGGTTTAGCGGAGTCTGAGCATACACGTTGGGACCCGAAAGATGGTGAACTATGCCCGGGCAGGACGAAGCCAGAGGAAACTCTGGTGGAGGTCCGCAGCGGTTCTGACGTGCAAATCGATCGTCAGATCCGGGTCTAGGGGCGAAAGACCAATCGAACCATCTAGTAGCTGGTTCCCTCCGAAGTTTCCCTCAGGATAGCTGGCGCTCGCAGAA--TTCAGTCTCATCCGGTAAAGCGAATGATTAGAGGCCTTGGGGCCG-AAACGACCTCAACCTATTCTCAAACTTTAAATGGGTGAGAAGTCCGTCTTGC-----ATGACTGAAGACCGGACGTCT----CGGATGAGAGTGCCCAGTGGGCCACTTTTGGTAAGCAGAACTGGCGCTGTGGGATGAACCAAACGCCGGGTTACGGCTGCCGATGCGAGACGCTCATGAGACCCCATGAATGGTGTTTGTTGCTCTAGA-CAGCCGGACGGTGACCAT-GGAAGTCGGGATCCGCTAAGGAGTGTGT-AACAACTCACCGGCCGAAG--CAACGAGCCCAGAAAATGGATGCAGCTCC-AGCGTCGAGCCCATACCCGGCCGCTGC-GGCACAATCGCTTTG----------TGAGGATTACGCCGCAGTGAGTAGGAGGGTCGCGACGGCGAGCGTTGAAGGGGCCGGGCGCGAGCCCGCCTGGAGCCGCCGTCGGTGCA???????????????????????????????????????????????????????????????????????????????????????????????????????????????????????????????????????????????????????????????????????????????????????????????????????????????????????????????????????????????????????????????????????????????????????????????????????????????????????????????????????????????????????????????????????????????????????????????????????????????????????????????????????????????????????????????????????????????????--------------------------------------------------------------------------------------------------------------------------------------------------------------------------------------------------------------------------------------------------------------------------------------------------------------------------------------------------------------------------------------------------------------------------------------------------------------------------------------------------------------------------------------------------------------------------------------------------------------------------------------------------------------------------------------------------------------------------------------------------------------------------------------------------------------------------------------------------------------------------------------------------------------------------------------------------------------------------------------------------------------------------
	Trogloneta_sp_Rix_AUST	------------------------------------------------------------------------------------------------------------------------------------------------------------------------------------------------------------------------------------------------------------------------------------------------------------------------------------------------------------------------------------------------------------------------------------------------------------------------------------------------------------------------------------------------------------------------------------------------------------------------------------------------------------------------------------------------------------------------------------------------------------------------------------------------------------------------------------------------????????????????????????????????????????????????????????????????????????????????????????????????????????????????????????????????????????????????????????????????????????????????????????????????????????????????????????????????????????????????????????????????????????????????????????????????????????????????????????????????????????????????????????????????????????????????????????????????????????????????????????????????????????????????CACATCCAAGGAAGGCAGCAGGCGCGCAAATTACCCACTCCCGGCACGGGGAGGTAGTGACGAAAAATAACGATGCGGGGCTCTTTTGAGAACCCGCAATTGGAATGAG-AACAGTCCAAATCCTTTAACGAGGACCCATTAGAGTACTAGTCTGGTGCCAGCACACGCGGTAACTCCAGCTCTAATAGCGTATATTAAAGTTGTTGCGGTTAAAAAGCTCGTAGTTGGATCTCAGTTCCGGGGTCAAGGGCGGTCCGCCCGTTTTTT--TCGGGCGG------CCCACCGCCCGCCCCGA---ACCGC--TCGGGCCGGTTTCCCTCGGTGATCTTCGCCGGTTGTC-TTGGGTTTACCGGCCGGTTTACTTTGAAAAAATTAGAGTGCTCAGGGCATGC------GAGACGCATGGATAATGGTGCATGGAATAATGGAATAGGACCTCGGTTCTA-TTTTCTGTTGGTCTAG---AGAACGCGAGGAAATGATTAAGAGGGACTGCCGGGGGCATTCGTATTGCGGCGCTAGAGGTGAAATTCTTGGACCGCCGCAAGACGAACTACTTGTTTCCATTAATCAAGAACGAAAGTTAGATGACCGAAGGCGATCAGATACCGCCCTAGTTCTAACCATAAACGATGCCATCCAGCAATCCGGCCGTGTTCC-TTATAAACACAC-GACACGCCGGGCAGCTTCCGGGAAACCA-AAGCTTTTGGGTTCCGGGGGAA-G???????????????????????????????????????????????????????????????????????????????????????????????????????????????????????????????????????????????????????????????????????????????????????????????????????????????????????????????????????????????????????????????????????????????????????????????????????????????????????????????????????????????????????????????????????????????????????????????????????????????????????????????????????????????????????????????????????????????????????????????????????????????????????????????????????????????????????????????????????????????????????????????????????????????????????????????????????????????????????????????????????????????????????????????????????????????????????????????????????????????????????????????????????????????????????????????????????????????????????????????????????????????????????????????????????????????????????????????????????????????????????????????????????????????????????????????????????????????????????????????????????????????????????????????????????????????????????????????????????????????????????????????????????????????????????????????????????????????????????????????????????????????????????????????????????????????????????????????????????????????????????????????????????????????????????????????????????????????????????????????????????????????????????????????????????????????????????????????????????????????????????????????????????????????????????????????????????????????????????????????????????????????????????????????????????????????????????????????????????????????????????????????????????????????????????????????????????????????????????????????????????????????????????????????????????????????????????????????????????????????????????????????????????????CCAAGGAGTCTAACATGTGTGCGAGTCACTGGGACTCGAAAAAGCCCAAAGGCGAAACGAAAGTGAAAAGAGGGTT---------TCGGCCCTC-TGCCGTGATCCCCG-C-GCTGTT-----CGTCGCGGGGCGCAACGGCGGCCCGCCGC--AA-CACCGCGCTT-AG---CCGGTGCGGCGGAGTCGGAGCACACACGTTGGTACCCGAAAGATGGTGAGCTATGCCCGGGCGGGATGAAGCCAGAGGAAACTCTGGTGGAGGTCCGCAGCGGTTCTGACGTGCAAATCGATCGTCGGACCCGAGTGTAGTGGCGAAAGACCAATCGAACCATCTAGTAGCTGGTTCCCTCCGAAGTTTCCCTCAGGATAGCTGGCGCTCGGTTGAGATTCAGTCTCATCCTGTAAAGCGAATGATTAGATGAATTGGGGGTGAAAACGCCCTCAGCATATTCTCAAACTTTAAATGGGTGCGAAGTCCGCCTTTCTCTGGATGCATGAAGGTCGCGGCAGAT---TGGATGAGAGTGCCCAGTGGGCCACTTTTGGTAAGCAGAACTGGCGCTGTGGGATGAACCAAACGACGGGTTAAGGCATCCGATGCGAGACGCCCATGAGACCCCATGAAAGGTGTTGGTTGCTCTAGA-CAGCAGGACCGTGACCAT-GGAAGTCGGAATCGGCTAAGGAGTGTGT-AACAACTCACCTGCCGAAG--CAACTAGCCCTGAAAATGGACGATGCTCC-AGCGTCGAGCCTATACCCGTCCGCTGC-GGCAGAACTCCGCGA------GATCGGAGACGTACGCCGCAGTGAGTAGGAGGGTCGCGGTGGCGAGCGTTGAAGGTGTCGTGCGCGAGCACGCCTGGAGCCGCCACCGGTGCA???????????????????????????????????????????????????????????????????????????????????????????????????????????????????????????????????????????????????????????????????????????????????????????????????????????????????????????????????????????????????????????????????????????????????????????????????????????????????????????????????????????????????????????????????????????????????????????????????????????????????????????????????????????????????????????????????????????????????--------------------------------------------------------------------------------------------------------------------------------------------------------------------------------------------------------------------------------------------------------------------------------------------------------------------------------------------------------------------------------------------------------------------------------------------------------------------------------------------------------------------------------------------------------------------------------------------------------------------------------------------------------------------------------------------------------------------------------------------------------------------------------------------------------------------------------------------------------------------------------------------------------------------------------------------------------------------------------------------------------------------------
	Anapisona_kethleyi	------------------------------------------------------------------------------------------------------------------------------------------------------------------------------------------------------------------------------------------------------------------------------------------------------------------------------------------------------------------------------------------------------------------------------------------------------------------------------------------------------------------------------------------------------------------------------------------------------------------------------------------------------------------------------------------------------------------------------------------------------------------------------------------------------------------------------------------------???????????????????????????????????????????????????????????????????????????????????????????????????????????????????????????????????????????????????????????????????????????????????????????????????????????????????????????????????????????????????????????????????????????????????????????????????????????????????????????????????????????????????????????????????????????????????????????????????????????????????????????????????????????????????????????????????????????????????????????????????????????????????????????????????????????????????????????????????????????????????????????????????????????????????????????????????????????????????????????????????????????????????????????????????????????????????????????????????????????????????????????????????????????????????????????????????????????????????????????????????????????????????????????????????????????????????????????????????????????????????????????????????????????????????????????????????????????????????????????????????????????????????????????????????????????TGTTTCCMTTAATCAAGAAMGAAAGTCAGAGGTTTGAAGACGATCAGATACCGTCCTAGTTCTGACCATAAACGATGCCAGCCAGCGATCCGGCTGCGTTTC-T------CAAAC-GACGCGCCGGGCAGCTTCCGGGAAACCA-AAGCCTTTGGGTTCCGGGGGGA-GTTAAAGGAATTGACGGAAGGGCA-CACAAGGATTGGGTCCTGCGGCTTAATTTGACTCAACACGGGAAATCTCACTCGGTCCGGATTTAGGAAGGATTGACAGATTGAGAGCTCTTTCTTGATTCTAAAGGTG-GTGGTGCATGGCCGCTTGTAGTTCGTAGAGCGATTCGGCTGGTTGATTCCGATAACGAGCGTGACTCCTGCC?????????????????????????????????????????????????????????????????????????????????????????????????????????????????????????????????????????????????????????????????????????????????????????????????????????????????????????????????????????????????????????????????????????????????????????????????????????????????????????????????????????????????????????????????????????????????????????????????????????????????????????????????????????????????????????????????????????????????????????????????????????????????????????????????????????????????????????????????????????????????????????????????????????????????????????????????????????????????????????????????????????????????????????????????????????????????????????????????????????????????????????????????????????????????????????????????????????????????????????????????????????????????????????????????????????????????????????????????????????????????????????????????????????????????????????????????????????????????????????????????????????????????????????????????????????????????????????????????????????????????????????????????????????????????????????????????????????????????????????????????????????????????????????????????????????????????????????????????????????????????????????????????????????????????????????????????????????????????????????????????????????????????????????????????????????????????????????????????????????????????????????????????????????????????????????????????????????????????????????????????????????????????????????????????????????????????????????????CCAAGGAGTCTAACATGTATGCGAGTCGTTGGGTCTCGAATAAGCCCATAGGCGCAGCGAAAGTGAAGCCTCGTGAAGAAGGCAT----------GGCCGTGATCCG?Y----T???T-----???TAATCGGCGCAACGGCGACCTGTTCCG-ATGTCGGTCTTCG-GA---TCGGCGGAGCGGAGTCTGAGCATACACGTTGGGACCCGATAGATGGTGAACTATGCCCGGGCAGGACGAAGCCAGAGGAAACTCTGGTGGAGGTCCGCAGCGGTTCTGACGTGCAAATCGATCGTCAGACCCGGGTCTAGGGGCGACAGACTTATCGAATCATCTA??????????????????????????????????????????????????????????????????????????????????????????????????????????????????????????????????????????????????????????????????????????????????????????????????????????????????????????????????????????????????????????????????????????????????????????????????????????????????????????????????????????????????????????????????????????????????????????????????????????????????????????????????????????????????????????????????????????????????????????????????????????????????????????????????????????????????????????????????????????????????????????????????????????????????????????????????????????????????????????????????????????????????????????????????????????????????????????????????????????????????????????????????????????????????????????????????????????????????????????????????????????????????????????????????????????????????????????????????????????????????????????????????????????????????????????????????????????????????????????????????????????????????????????????????????????????????????????AACTTTATATTTTTTATTTGGATCTTGAGCAGCTATAATTGGAACAGCTATAAGAGTATTAATTCGAATTGAATTAGGGCAACCAGGAAGTTTTATTGGAGATGATCAATTATACAATGTTGTGGTGACTTCTCATGCATTTATCATAATTTTTTTTATAGTTATACCAATTTTGATTGGAGGTTTTGGAAATTGATTGGTTCCTTTAATATTAGGATGTCCTGATATGGCTTTTCCTCGAATAAATAATTTAAGATTTTGATTATTACCCCCTTCTTTGTTTATATTATTTATTTCTTCTATGGTGGAAATAGGTGTAGGAGCAGGATGAACATTATATCCTCCTTTATCTTCTTTGGAAGGACATTCAGGTCTTTCTGTTGATTTTGCTATTTTTTCTTTACATTTAGCAGGAGCTTCTTCTATTATAGGAGCTATTAATTTTATTTGTACAATTTTAAATATACGAATGAATGGAATAAGAATAGATAAAATACCTTTATTTGTATGGTCTGTTTTTATTACGGCTATTTTGTTATTATTATCTTTACCTGTATTAGCAGGGGCTATTACTATATTATTGACTGATCGAAATTTTAATACTTCTTTTTTTGATCCATCAGGAGGGGGTGATCCAATTTTATTTCAACATTTGTTTTAGGAAGAGTACCGGTGGAAAAGCTCCCCGAAAGCAGTTGGCCACCAAGGCCGCTCGTAAGAGCGCCCCTGCCACCGGGGGTGTGAARAAGCCCCAYMGATACAGGCCCGGTACCGTCGCTCTCCGWGAGATCCGTCGWTACCAGAAGTCCACCGAGCTCCTGATCCGCAAACTTCCCTTTCAACGCTTGGTGAGGGAGATTGCCCAGGATTTCAAGACCGATCTGCGCTTCCAGAGTTCGGCTGTCATGGCTCTTCAGGAGGCCAGCGAAGCCTACTTGGTCGGTCTTTTCGAAGACACCAACTTGTGCGCCATCCACGCCAAGAGA
	Maymena_MYSM_003_ARG	------------------------------------------------------------------------------------------------------------------------------------------------------------------------------------------------------------------------------------------------------------------------------------------------------------------------------------------------------------------------------------------------------------------------------------------------------------------------------------------------------------------------------------------------------------------------------------------------------------------------------------------------------------------------------------------------------------------------------------------------------------------------------------------------------------------------------------------------???????????????????????????????????????????????????????????????????????????????????????????????????????????????????????????????????????????????????????????????????????????????????????????????????????????????????????????????????????????????????????????????????????????????????????????????????????????????????????????????????????????????????????????????????????????????????????????????????????????????????????????????????????????????????????????????????????????????????????????????????????????????????????????????????????????????????????????????????????????????????????????????????????????????????????????????????????????????????????????????????????????????????????????????????????????????????????????????????????????????????????????????????????????????????????????????????????????????????????????????????????????????????????????????????????????????????????????????????????????????????????????????????????????????????????????????????????????????????????????????????????????????????????????????????????????TGTTTCCATTAATCAAGAACGAAAGTTAGATGATCGAAGGCGATCAGATACCGCCCTAGTTCTAACTATAAACGATGCCAGCCAGCGATCCGGCTGTGTTCC-T------CAAAT-GACACGCCGGGCAGCTTCCGGGAAACCA-AAGCTTTTGGGTTCCGGGGGAA-GTTAAAGGAATTGACGGAGGGGCA-CACAAGGAATGGAGCCTGCGGCTTAATTTGACTCAACACGCGAAAGCTTATCTGGCCCGGACACAGGAAGGATTGACAGATTAAGAGCTCTTTCTTGATTCTGTGGATG-GTGGTGCATGGCCGCTCTCAGTTGGTGGTGTGAATTGTCTGATTAATTTCGATAACGATCGAGACTCTAGCCTGCTAAGTAGACG--ATCCGATCA-----GTC-----CCGTCGG--ACG------TCTTCTTCTTAGAGGGACAAACGGCAT-TGAGCCGCATGAGAGGGACCGGAGCCGCACGCGCGCTACAATGAAGGAGTCAGCGTGTAAA-TTCCCTGTCCGACAGGACTGGGTAACCCGATGAATTTCCTTCGTGATGGGGATTGCGAAGTGTAA-TTACT-CGCATGAACGAGGAATTCCTAGTAAGTG-CGAATCATTAATTCG-CGTTGACTTGGTCCCTGCCCCTTGTACACACCGCCCGTCGCTACAGTCGATTGAATGATGGAGTGAGGGCTTCGGACTGGCGCCCGGACTGG-TCCT------CGGAT-CGGGCCGG--AGCGTCGGAAAGATGTCCGAACTTGATTATTTAGAGACTGTAAAAGTCGTAACAAGGTTTCC???????????????????????????????????????????????????????????????????????????????????????????????????????????????????????????????????????????????????????????????????????????????????????????????????????????????????????????????????????????????????????????????????????????????????????????????????????????????????????????????????????TTTGAAGAGAGAGTTCAATAGTACGTGAAACTGCTTAGAGGTAATTGGGTGGGCCCTCGAAATCCT--GGGCG-A-GGTTATTCAG--TGGCCG-----GCGCTTCGCGTAATGCGACTCGAGAGTTCC-------------------------------CCGGTG----------------GGGACGCGGTCGCGATACAGCTTGAGGTTAG---TCGGCCACGC-ATTTGA--C--TTAGCCCGAAA-GGACGCCGCAACCGGTTGG-GTGACGGCCTTAA-----GGGCGGGCGTGAGG----------AAGGTAGCCGTCGG-------------CATCCCGTCCCGGGGCGTCGG-----------------------CGGTGT--TATAGCCTGCC-----CGCCGCACGGCGCGTC---------------------GCCTGACCGTTCAGAT--------GACGTACCCGGAC---TGGGGTACATTCGCTTCCCCT----------------------------TAACAGAGTGGCGGGGGCAAGGGCGGCACGGGTTCGCTGCCTTCCACTCCCTGGCTCACGTACG----TGAGGTCGTGGCCG---------GGAG-------------TGCAGTGTTCCCGATAGCTGCCCG--CCG--A---CCCGTAT--GGG-GCTTTGCGTTCGCGGCGAGTAGATCGGTCACCCACCCTTCCCCCAAGGAGTCTAACATGTGTGCGAGTCAATGGGACTTGGATATGCCCAAAGGCGCAATGAAGGTGAAGTCCGGGAGAAAT-----TCCCGGGCA-AGCCGTGATCCCTG---CCCCCC-----GTGGGTGGGGCGCAACGGCGGCCCGTTCT--GT-----CCGATT-TA---TCGGTGGAGCGGAGTCTGAGCACATACGTTGGAACCCGAAAGTTGGTGAACTATGCCCAGGCAGGATGAAGTCAGAGGAAACTCTGATGGAGGTCCGCAGCGGTTCTGACGTGCAAATCGATCGTCAGATCCAGGTATAGGGGCGAAAGGCTAATCGAACCAACTA??????????????????????????????????????????????????????????????????????????????????????????????????????????????????????????????????????????????????????????????????????????????????????????????????????????????????????????????????????????????????????????????????????????????????????????????????????????????????????????????????????????????????????????????????????????????????????????????????????????????????????????????????????????????????????????????????????????????????????????????????????????????????????????????????????????????????????????????????????????????????????????????????????????????????????????????????????????????????????????????????????????????????????????????????????????????????????????????????????????????????????????????????????????????????????????????????????????????????????????????????????????????????????????????????????????????????????????????????????????????????????????????????????????????????????????????????????????????????????????????????????????????????????????????????????????????????????????----------------------------------------------------------------------------------------------------------------------------------------------------------------------------------------------------------------------------------------------------------------------------------------------------------------------------------------------------------------------------------------------------------------------------------------------------------------------------------------------------------------------------------------------------------------------------------------------------------------------------------------------------------------------------------CCGTAAGAGTACCGGAGGCAAGGCCCCCAGGAAGCAGCTGGCTACCAAGGCTGCTCGTAAGAGCGCCCCGGCAACCGGAGGTGTCAAGAAGCCCCATCGTTACAGGCCTGGAACCGTCGCTTTGAGAGAAATCCGTCGTTACCAAAAGTCCACCGAGCTTTTGATCCGCAAGTTGCCTTTCCAGCGACTTGTTCGAGAAATCGCTCAGGATTTCAAGACYGATCTCCGATTCCAGAGCTCTGCTGTCATGGCTCTCCAGGAAGCTAGCGAAGCTTACCTCGTCNNNNNNNNNNNNNNNNNNNNNNNNNNNNNNNNNNNNNNNNNNNNN
	Maymena_MYSM_004_MEX	------------------------------------------------------------------------------------------------------------------------------------------------------------------------------------------------------------------------------------------------------------------------------------------------------------------------------------------------------------------------------------------------------------------------------------------------------------------------------------------------------------------------------------------------------------------------------------------------------------------------------------------------------------------------------------------------------------------------------------------------------------------------------------------------------------------------------------------------???????????????????????????????????????????????????????????????????????????????????????????????????????????????????????????????????????????????????????????????????????????????????????????????????????????????????????????????????????????????????????????????????????????????????????????????????????????????????????????????????????????????????????????????????????????????????????????????????????????????????????????????????????????????????????????????????????????????????????????????????????????????????????????????????????????????????????????????????????????????????????????????????????????????????????????????????????????????????????????????????????????????????????????????????????????????????????????????????????????????????????????????????????????????????????????????????????????????????????????????????????????????????????????????????????????????????????????????????????????????????????????????????????????????????????????????????????????????????????????????????????????????????????????????????????????TGTTTCCATTAATCAAGAACGAAAGTTAGAGGTTCGAAGGCGATCAGATACCGCCCTAGTTCTAACCATAAACGATGCCAGCCAGCGATCCGGCTGTGTTCC-T------CAAAT-GACACGCCGGGCAGCTTCCGGGAAACCA-AAGCTTTTGGGTTCCGGGGGAA-GTTAAAGGAATTGACGGAGGGGCACTACAAGGAATGGAGCCTGCGGCTTAATTTGACTCAACACGCGAAATCTTATCCGGCCCGGACACAGGAAGGATTGACAGATTAAGAGCTCTTTCTTGATTCTGTGGATG-GTGGTGCATGGCCGCTCTCAGTTGGTGGAGTGATTTGTCTGATTAATTTCGATAACGATCGAGACTCTAGCCTGCTAAGTAGACG--ATCCGATCT-----GTT-----CAGTCGG--ACG------TATTCTTCTTAGAGGGACAAACGGCAT-TGAGCCGCATGAGAGGGACCGGAGCCGCACGCGCGCTACATTGAAGGACGCAGCGTGTAAA-TTCCCTGTCCGACAGGACTGGGTAACCCGATGAATTTCCTTCGTGCTGGGGATTGCGAATTGCAA-TTACT-CGCATGAACGAGGAATTCCTAGTAAGTG-CGAATCATTAATTCG-CGTTGACTTGGTCCCTGCCCCTTGTACACACCGCCCGTCGCTACAGTCGATTGAATGATGGAGTGAGGGCTTCGGACTGGCGCCCGGGCTGG-TCTT------CGGAT-CGGGCCGG--AGCATCGGAAAGATGTCCGAACTTGATTATTTAGAGACTGTAAAAGTCGTAACAAGGTTATC???????????????????????????????????????????????????????????????????????????????????????????????????????????????????????????????????????????????????????????????????????????????????????????????????????????????????????????????????????????????????????????????????????????????????????????????????????????????????????????????????????TTTGAAGAGAGAGTTCAATAGTACGTGAAACTGCTTAGAGGTAATTGGGTAGGCCCTCGAAATCCGG-TGGCG-A-GACCATTCAG--TCACTA-----TGTGCTTGCG--------------------T-------ATCTGTCGATGCCAGAGCCCTTTATGGGT----------------GGTTAGGTGTCGGGGTTCGATCTGGTGC------TGCGTGCCGC-AATTGG--T--TTCGCCCGTAA-GGACGCCGCAACCGGTTGA-GTGTCGGCCTTAA-----GGTCGGG-CAATGG----------AAGGTAGCCGTCGG-------------TAGCCCTT-GGGCGCCGG--------------------------CGGTGT--TATAGCCAGCC-----CGTCGCATGGCGCGTC---------------------GCTTGACCGGGGAGCT--------TAAAGGAGCCTGT---ATGGGCTTAAATCGCCTTACC--TAATGATCGGGG--------------------------------GCGGGCGGCAGGGGTTCGCGGTTGTACAC-TCTCGGCGCACGTACATCAGTCGTGGCTGAGGGT---------------------------GCCGTGTCCCCGATAGCTGCCCG--CCT--A---CCCGTAA--GGGGCTGTGCGGTTAGCGGCGAGTAGATCGGTCACCTACCCTTCCC???AGGAGTCTAACATGTGTGCGAGTCAATGGGACTTGATTAAGCCCAAAGGCACAATGAAGGTGAAGGCCGAGATGAA------TCTCGGTCA-AGCCGTGATCCCTG---CCCCTA-----GTGGGTGGGGCGCAGCGGCGGCCCGCTTC--GT-----CCGATT-TA---TCGGTGGAGCGGAGTCTGAGCACATACGTTGGGTCCCGAAAGTTGGTGAACTATGCCCGGGCAGGACGAAGCTAGAGGAAACTCTGGTGGAGGTCCGCAGCGGTTCTGACGTGCAAATCGATCGTCAGATCCAGGTATAGGGGCGAAAGGCTAATCGAACCAACTA??????????????????????????????????????????????????????????????????????????????????????????????????????????????????????????????????????????????????????????????????????????????????????????????????????????????????????????????????????????????????????????????????????????????????????????????????????????????????????????????????????????????????????????????????????????????????????????????????????????????????????????????????????????????????????????????????????????????????????????????????????????????????????????????????????????????????????????????????????????????????????????????????????????????????????????????????????????????????????????????????????????????????????????????????????????????????????????????????????????????????????????????????????????????????????????????????????????????????????????????????????????????????????????????????????????????????????????????????????????????????????????????????????????????????????????????????????????????????????????????????????????????????????????????????????????????????????????GACATTATATTTAGTTTTTGGGGCTTGATCTGCCATGGTGGGGACAGCGATAAGAGTGTTAATTCGAATGGAATTGGGGCAACCTGGAAGATTTATTGGGGATGATCAGTTATATAATGTTATTGTTACGGCTCATGCTTTTGTAATAATTTTTTTTATAGTTATACCTATTTTAATTGGAGGTTTTGGGAATTGATTAGTACCTTTAATGTTAGGGGCACCTGATATAGCATTTCCTCGAATAAATAATTTAAGTTTTTGGCTTCTTCCTCCTTCTTTGATATTATTATTTATCTCTTCTATAGTTGAAATAGGAGTGGGGGCAGGCTGAACGGTTTATCCTCCTTTAGCCTCTTTAGAAGGCCATGGGGGGAGATCTGTGGATTTTGCTATTTTTTCTCTCCATTTAGCTGGGGCTTCGTCTATTATGGGGGCTATTAATTTCATTTCTACTATTTTGAATATGAGGGGGGCTAGAATAGGAATGGAAAAGATTCCATTATTTGTTTGATCGGTTTTAATTACTGCTGTTTGGTCAACAAATCATAAAGATATTGGGCTNNNNNNNNNNNNNNNNNNNNNNNNNNNNNNNNNNNNNNNNNNNNNNNNNNNNNNNNNNNNNNNNNNNNNNNNNNNNNNNNNNNNNNNNNNNNNNNNNTCGTAAAAGCACCGGAGGCAAGGCTCCCAGGAAGCAACTGGCCACCAAAGCAGCTCGCAAGAGCGCACCTGCGACYGGAGGTGTTAAGAAACCTCATCGTTACAGACCTGGAACCGTCGCTCTGAGAGAAATCCGTCGTTATCAGAAATCGACTGAACTCCTCATCCGCAAGCTTCCTTTCCAGCGYTTGGTGAGAGAGATTGCTCAGGATTTCAAGACCGATCTGCGATTCCAGAGCTCTGCTGTCATGGCTCTTCAAGAAGCCAGCGAAGCTTACCTTGTCGGTCTGTTCGAAGATACCAACTTGTGCGCTATCCACGCCAAGCGT
	Mysmena_MYSM_005_ARG	------------------------------------------------------------------------------------------------------------------------------------------------------------------------------------------------------------------------------------------------------------------------------------------------------------------------------------------------------------------------------------------------------------------------------------------------------------------------------------------------------------------------------------------------------------------------------------------------------------------------------------------------------------------------------------------------------------------------------------------------------------------------------------------------------------------------------------------------???????????????????????????????????????????????????????????????????????????????????????????????????????????????????????????????????????????????????????????????????????????????????????????????????????????????????????????????????????????????????????????????????????????????????????????????????????????????????????????????????????????????????????????????????????????????????????????????????????????????????????????????????????????????????????????????????????????????????????????????????????????????????????????????????????????????????????????????????????????????????????????????????????????????????????????????????????????????????????????????????????????????????????????????????????????????????????????????????????????????????????????????????????????????????????????????????????????????????????????????????????????????????????????????????????????????????????????????????????????????????????????????????????????????????????????????????????????????????????????????????????????????????????????????????????????TGTTTCCATTAATCAAGAACGAAAGTTAGAGGTTCGAAGGCGATCAGATACCGCCCTAGTTCTAACCATAAACGATGCCAGCCAGCGATCCGTCTGTGTTCC-T------CAAAT-GACACGACGGGCAGCTTCCGGGAAACCA-AAGCTTTTGGGTTCCGGGGGAA-GTTAAAAGAATTGGCGGAAGGGCACCACCAGGATTGGGGCCTGCGGCTTAATTTGACTCAACACGGGAAAACTTACCCGGCCCGGACACAGGCAGGATTGACAGATTAAGAGCTCTTTCTTGATTCTGTGGGTG-GTGGTGCATGGCCGTTCTTAGTTGGTGGAGCGATTTGTCTGGTTAATTCCGATAACGAACGAGACTCTAGCCTACTAAATAGGCG--TTCCGATCCTA---TTT-AAAATAGTCGG--ACG------ATTTCTTCTTAGAGGGACAAGCGGCGT-TTAGCCGCACGAGACAGACCGGGGCCGCACGCGCGCCACATTGAAGGAATCAGCGTGTGCT-TTCCCGGTCCGACAGGATTGGGTAACCCGTTGAACCTCCTTCGTGCTGGGGATAGAACCTTGTAA-TTAGT--TCTTGAACGAGGAATTCCCAGTAAGCA-CGAGTCATCAGCTCG-TGTTGATTACGTCCCTGCCCTTTGCACACACCGCCCGTCGCTACTACCGATTGAATGATTAAGTGAGGTCTTCGGACTGGCTATTTGATTGG-CCTT------CGGGT-CGATTGAA-TTTTGCCGGAAAGATGACCAAACTTGATCATTTAGAGATAGTAAAAGTCGTAACAAGGTTACC???????????????????????????????????????????????????????????????????????????????????????????????????????????????????????????????????????????????????????????????????????????????????????????????????????????????????????????????????????????????????????????????????????????????????????????????????????????????????????????????????????TTTGAAGAGAGAGTTCAACAGTACGTGAAACTGCTTAGAGGGAAACGGATGGGCCCTCGAAATCCTG-TGTCGTG-GAGGATTCAG--TCGAAA-----GTTGCTCGTTTAGATACGGTTACGCTTTAATAAATACTGTCTTTCCGTTTGAGAGAGACGAGGCGTTCGACCGATCTGGATGAGACATGCCG----------------------------CCGACGC-ATTTCC--T--ACCCGACCAAA-GGACGTCGCAACCGATTGA-GGAACGGCTTGAA-----AAGTAGT-CGATGG----------CAGGTGCCCGCACG-------------AGCCCTTTTTGAAGGATCGT------------------------TAGTGG--CGTATATAGCCGGTACTGCTCTATGGCTCGTA---------------------ACTCGATCGACGGACT--------CTGATAAGA----------------------------------------------CCACCCTCCTCTGTAAAATGATTCACGGACGTAGAGGGCGTCAGGGATTAGCGAATGTCTTTGACGAGCACACGGAACCGACACCGTGGCTC--------GTTGG-------------ACGTCC-TACCCGTTGGATGCCGA--CGA--ATTCCGTTTGG--AGGT-TCGGTGGTTAGCGACGAGTAGATCGGTCACCCATCCGACCCCCAAGGAGTCTAACATGTGTGCGAGTCACTGGGACTCGAATAAGCCCAAAGGCGCAATGAAAGCAAAGACCGCGG--AGAAC---TCCCGGTCG-AGTCGAGATCCGTT-A-CGTTTC-----ATCGTAGCGGCGCATCGGCGACCCGTCCC--GT-----TCGATT-TAT--TCGATGGGGCGGAGTTTGAGCACACACGTTGGTACCCGAAAGATGGTGAGCTATACCTGGGCAGGACGAAGCCAGAGGAAACTCTGGTGGAGGTCCGCAGCGGTTCTGACGTGCAAATCGATCGTCAGATCCGGGTCTAGGGGCGAAAGACTAATCGAATCATCTA??????????????????????????????????????????????????????????????????????????????????????????????????????????????????????????????????????????????????????????????????????????????????????????????????????????????????????????????????????????????????????????????????????????????????????????????????????????????????????????????????????????????????????????????????????????????????????????????????????????????????????????????????????????????????????????????????????????????????????????????????????????????????????????????????????????????????????????????????????????????????????????????????????????????????????????????????????????????????????????????????????????????????????????????????????????????????????????????????????????????????????????????????????????????????????????????????????????????????????????????????????????????????????????????????????????????????????????????????????????????????????????????????????????????????????????????????????????????????????????????????????????????????????????????????????????????????????????NNNNNNNNNNNNAATTTTTGGGGCGTGGTCAGCTATAGTAGGGACAGCTATAAGAGTATTAATTCGAATCGAATTAGGACAAGTAGGGAGATTATTAGGGGATGATCAAATGTATAATGTTATWRTRACTGCTCATGCTTTTATTATAATTTTYTTTATAGTYATACCTGTGTTAATTGGGGGGTTCGGTAATTGATTGGTCCCTTTAATATTAGGGGCYCCAGATATGGCTTTYCCTCGAATRAATAATTTAAGATTTTGGYTGCTACCYCCTTCTTTAATATTATTGTTYATTTCTTCCATAGTTGAGATAGGRGTRGGGGCTGGRTGGACTATTTAYCCTCCATTAGCTTCTTTAGAAGGGCATGGRGGYAGATCAGTAGATTTTGCTATTTTTTCTTTACATYTAGCAGGRGCRTCTTCTATTATAGGGGCTATTAATTTTATTTCTACTATTATTAATATRCGRGGRTATGGGRTATCTATAGAAAAAGTCCCTTTATTTGTTTGGTCTGTTTTAATTACGGCTATTTGGTCAACAAATCATAAAGATATTGGGCTCGCAGATATTCGGAGNNNNNNNNNNNNNNNNNNNNNNNNNNNNNNNNNNNNNNNNNNNNNNNNNNNNNNNNNNNNNNNNNNNNNNNNNNNNNNNNNNTAGAAAGAGTACCGGAGGCAAGGCCCCCAGGAAGCAGTTGGCCACCAAGGCTGCTCGTAAGAGCGCCCCTGCAACCGGTGGAGTGAAGAAGCCCCATCGTTACAGGCCTGGAACTGTCGCTTTGAGAGAAATCCGTCGTTATCAAAAGTCCACCGAGCTTTTGATCCGCAAGTTGCCCTTCCAGCGACTTGTCAGAGAAATCGCTCAGGATTTCAAGACCGATCTCCGATTCCAGAGCTCTGCTGTCATGGCACTCCAGGAAGCTAGCGAAGCTTACTTAGTCGGACTTTTCGAAGACACCAACTTGTGCGCTATCCACGCCAAGCGA
	MYSM_008_ARG	------------------------------------------------------------------------------------------------------------------------------------------------------------------------------------------------------------------------------------------------------------------------------------------------------------------------------------------------------------------------------------------------------------------------------------------------------------------------------------------------------------------------------------------------------------------------------------------------------------------------------------------------------------------------------------------------------------------------------------------------------------------------------------------------------------------------------------------------???????????????????????????????????????????????????????????????????????????????????????????????????????????????????????????????????????????????????????????????????????????????????????????????????????????????????????????????????????????????????????????????????????????????????????????????????????????????????????????????????????????????????????????????????????????????????????????????????????????????????????????????????????????????????????????????????????????????????????????????????????????????????????????????????????????????????????????????????????????????????????????????????????????????????????????????????????????????????????????????????????????????????????????????????????????????????????????????????????????????????????????????????????????????????????????????????????????????????????????????????????????????????????????????????????????????????????????????????????????????????????????????????????????????????????????????????????????????????????????????????????????????????????????????????????????TGTTTCCATTAATCAAGAACGAAAGTTTGAGGGTCGAAGGCGATCAGATACCGCCCTAGTTCAAACCATAAACGATGCCAGCCAGCGATCCGTCTGTGTTCC-T------CAAAT-GACACGACGGGCAGCTTCCGGGAAACCA-AAGCTTTTGGGTTCCGGGGGAA-GTTAAAGGAATTGGCGGAAGGGCACCACCAGGCTTGGGGCCTGCGGCTTAATTTGACTCAACACGGGAAAACTTACCCGGCCCGGACACAGGAAGGATTGACAGATTAAGAGCTCTTTCTTGATTCTGTGGGTG-GTGGTGCATGGCCGTTCTTAGTTGGTGGATTGATTTGTCTGCTTTATTGCGATAACGAACGAGACTCTAGCCTATTAACTAGGCG-GTTCCGATCC-----TTA---CACAGTCGG--ACG-------TTTCTTCTTAGAGGGACAAGCGGCGT-TTAGTCGCACGAGACAGACCGGGGCCGCACGCGCGCCACATTGAAGGAATCAGCGTGTGCT-TTCCCGGTCCGACAGGATTGGGTAACCCGTTGAACCTCCTTCGTGCTGGGGATAGATCCTTGAAA-TTAGA--TCTTGAACGAGGAATGCCCAGTAAGCA-CGAGTCATCAGCTCG-TGTTGATTACGTCCCTGCCCTTTGCACACACCGCCCGTCGCTACTACCGATTGAATGATTAAGTGAGGTCTCCGGACTGGCGCTCGGATTGG-CCTT------CGGGT-CGAGCCGA--TGTGCCGGAAAGATGACCAAACTTGATCACTTAGAGATAGTAAAAGTCGTAACAAGGTTTCC???????????????????????????????????????????????????????????????????????????????????????????????????????????????????????????????????????????????????????????????????????????????????????????????????????????????????????????????????????????????????????????????????????????????????????????????????????????????????????????????????????TTTGAAGAGAGAGTTCAATAGTACGTGAAACTGCTCAGAGGTAAACGGATGGGCCCACGAAATCCTG-TGGCG-G-GAGGATTCAG--TCAGAC-----GGTGCGGTGCGCCAAAGTCTCGCATAC----------------------------------AGAGATCTGCCCTTAGGATGGCAGACTGACGCGAGTCGAGTGCCCGCTGC------CGGACGACGC-ATTTGC--T--TCCCGTCCGAA-GGACGCCGCGACCGGTTGG-TGAGCGGCCGTAA-----AGGTAGCCCGCGGG----------CAGGTAATTGGCAACGTTCTGGCTTAATTGTCGTTCTTGT-------------------------------CAGCGT--TATAGCCTGGG---CACGCCGCATGGCACGCG---------------------AGCCGACCGTGGTGTC--------GCTAGGCCCTCTCATGGGTCTTGATGCCGTCTCCTCCTTTTGGTATT------------------------------------GCGGACGCCGGCGACAGTGGTTTGGATGACCCGCTACGGGCGCACGGAGCGGAAACCGTGGCCC---------GCGG-------------GGCGCCGCCCTTGTTGGTTGCCAGGCTTGCATCCGTATTTGT--GGAGGTTGGCGGTCAGCGGCGAGTAGATCGGTCACCCATCCGACCCCCAAGGAGTATAACATGTGTGCGAGTCAGTGGGACTCTAAAAAGCCCAGAGGCGAAATGAAAGCAAAGACTGCGGAGAATA----GCCCAGTCG-TGGCGAGATCCCCG----CATTG-----ACGTGCGGGGCGCATCGCCGACCCGACCC--GT-----CCGATT-TA---TCGGTGGGGCGGAGTCTGAGCACACACGTTGTGACCCGAAAGATGGCGAACTATACCTGGACAGGACGAGGTCAGAGGAAACTCTGATGGAGGTCCGCAGCGGTTCTGACGTGCAAATCGATCGTCAGATCCGGGTCTAGGGGCGAAAGACTAATCGAGCCATCTA??????????????????????????????????????????????????????????????????????????????????????????????????????????????????????????????????????????????????????????????????????????????????????????????????????????????????????????????????????????????????????????????????????????????????????????????????????????????????????????????????????????????????????????????????????????????????????????????????????????????????????????????????????????????????????????????????????????????????????????????????????????????????????????????????????????????????????????????????????????????????????????????????????????????????????????????????????????????????????????????????????????????????????????????????????????????????????????????????????????????????????????????????????????????????????????????????????????????????????????????????????????????????????????????????????????????????????????????????????????????????????????????????????????????????????????????????????????????????????????????????????????????????????????????????????????????????????????----------------------------------------------------------------------------------------------------------------------------------------------------------------------------------------------------------------------------------------------------------------------------------------------------------------------------------------------------------------------------------------------------------------------------------------------------------------------------------------------------------------------------------------------------------------------------------------------------------------------------------------------------------------------------------TCGTAAGAGTACTGGTGGCAAGGCCCCAAGGAAGCAGCTGGCAACCAAGGCAGCTCGYAAGAGTGCCCCAGCCACTGGAGGAGTGAAGAAGCCCCATCGTTACAGGCCTGGAACHGTHGCCTTGAGGGAGATCCGTCGTTATCAGAAATCYACTGAGCTYCTGATCCGCAAGCTTCCATTCCAGCGTTTGGTCAGAGAAATCGCTCAAGATTTCAAGACTGATCTCCGATTCCAGAGCTCTGCTGTTATGGCACTCCAGGAGGCTAGTGAGGCCTACTTAGTTGGTCTCTTTGAAGACACCAACTTGTGTGCCATCCATGCCAAGCGT
	Mysmena_MYSM_010_MEX	------------------------------------------------------------------------------------------------------------------------------------------------------------------------------------------------------------------------------------------------------------------------------------------------------------------------------------------------------------------------------------------------------------------------------------------------------------------------------------------------------------------------------------------------------------------------------------------------------------------------------------------------------------------------------------------------------------------------------------------------------------------------------------------------------------------------------------------------???????????????????????????????????????????????????????????????????????????????????????????????????????????????????????????????????????????????????????????????????????????????????????????????????????????????????????????????????????????????????????????????????????????????????????????????????????????????????????????????????????????????????????????????????????????????????????????????????????????????????????????????????????????????????????????????????????????????????????????????????????????????????????????????????????????????????????????????????????????????????????????????????????????????????????????????????????????????????????????????????????????????????????????????????????????????????????????????????????????????????????????????????????????????????????????????????????????????????????????????????????????????????????????????????????????????????????????????????????????????????????????????????????????????????????????????????????????????????????????????????????????????????????????????????????????TGCTTCCCTTAATCAAGAACGAAAGTTAGAGGTTCGAAGGCGATCAGATACCGCCCTAGTTCTAACCATAAACGATGCTAGCCAGCGATCCGTCTGTGTTCC-T------CAAAT-GACACGACGGGCAGCTTCCGGGAAACCA-AAGCTTTTGAGTTCCGGGGGAA-GTTAAAGGAATTGGCGGAAGGGCACCACCAGGCATGGGGCCTGCGGCTCAATTTGACTCAACACGGGAAAACTTACCCGGCCCGGACACAGGAAGGATTGTCAGATTAAGAGCTCTTACTTGATTCTGTGGGTG-GTGGTGCATGGCCGTTCTTAGTTGGTGGAGCGATTTGTCAGGTTAATTCCGATAACGAACGAGACTCTATCCTACTAAATAGGCG--TTCCGATTCTA---TTTGAAAATAGTCGG--ACG------ATTTCTTCTTAGAGGGACAAGCGGCGT-TTAGCCGCACGAGACAGACCGGGGCCGCACGCGCGCCACATTGAAGGAATCAGCGTGTGCT-TTCCCGGTCCGACAGGATTGGGTAACCCGTTGAACCTCCTTCGTTCTGGGGATAGAACCTTGTAA-TTAGT--TCTTGAACGAGGAATGCCCAGTAAGCA-CGAGTCATCAGCTCG-TGTTGATTACGTCCCTGCCCTTTGCACACACCGCCCGTCGCTACTACCGATTGAATGATTAAGTGAGGTCTTCGGACTGGCTGTTTGGTTGG-CCTT------CGGGT-CGATCGAA--TGTGCCGGAAAGATGACCAAACTTGATCACTTAGAGATAGTAAAAGTCGTAACAAGGTTGCC???????????????????????????????????????????????????????????????????????????????????????????????????????????????????????????????????????????????????????????????????????????????????????????????????????????????????????????????????????????????????????????????????????????????????????????????????????????????????????????????????????TTTGAAGAGAGAGTTCAATAGTACGTGAAACTGCTTAGAGGTAAAGGAACGGACCCTCGAAATCCTG-CGGCG-G-GAGTATTCAG--TCGAAC-----GTTGTCTCATTCGAAGTGGTTCTTCTATCCTTACTGAACACGTTTTTTTTAAGCGAGTTCGAAGGCG----------------AGTCCATAGTTTTGGGCCCAGATCGAAAGAGCGATTGACGACGC-ATTTGC--T--TCCCGTCCGAT-GGACGTCGCAACCGATTGA-AAGACGGCCTTAA-----AGGTAGT-CGATGG----------CAGGTACCTGACTT----------GAGTTTCCCTTTCGGGGGTAGATTCGT--------------------TAGTAT--TATAGCCGGTT---ACTGCCGCATGGCTCGTC---------------------ATTCGATCGAGGTATC---------------------------------------CCAATTGTCCGGTCGCCGGACACTATCGTCTCCTCTCCATTTCGGAATCCGGTCCAAAACAGGCGTCATAGGAGTTTAAATGGTCGGCGTGGCACACGGGCACGACCCCGTGGCTC--------GTTTG-------------ATCATACTCCTTGTTGGATGCCGT--GGG-----ATCCGTTG--GAGCGCTGGCGGTTGGCGACGAGTAGATCGGTCATCCGTTCCACCCCCAAGGAGTCTAACATGTGTGCGAGTCAATGGGACTCGAATAAGCCCAAAGGCGCAATGAAAGTAGAGGCCT-----GCTTC---TAGCGGCCG-AGTCGAGATCCTTT-T-TCCCTTT---AAAGAAAGAGGCGCATCGACGGCCCGCCCC--GT-----CCGATT-TAT-ATCGGTGGGGCGGAGCTTGAGCACACACGTTGGTACCCGAAAGATGGTGAGCTATACCTGGACAGGACGAAGTCAGAGGAAACTCTGGTGGAGGTCCGCAGCGGTTCTGACGTGCAAATCGATCGTCAGATCCGGGTCTAGGGGCGAAAGACTAATCGAATCATCTA??????????????????????????????????????????????????????????????????????????????????????????????????????????????????????????????????????????????????????????????????????????????????????????????????????????????????????????????????????????????????????????????????????????????????????????????????????????????????????????????????????????????????????????????????????????????????????????????????????????????????????????????????????????????????????????????????????????????????????????????????????????????????????????????????????????????????????????????????????????????????????????????????????????????????????????????????????????????????????????????????????????????????????????????????????????????????????????????????????????????????????????????????????????????????????????????????????????????????????????????????????????????????????????????????????????????????????????????????????????????????????????????????????????????????????????????????????????????????????????????????????????????????????????????????????????????????????????----------------------------------------------------------------------------------------------------------------------------------------------------------------------------------------------------------------------------------------------------------------------------------------------------------------------------------------------------------------------------------------------------------------------------------------------------------------------------------------------------------------------------------------------------------------------------------------------------------------------------------------------------------------------------------TCGTAAGAGYACCGGAGGCAAGGCYCCCAGGAAGCAGYTGGCTACCAAGGCWGCTCGTAAGAGCGCCCCGGSCACCGGAGGTGTCAAGAAGCCCCATCGYTACAGGCCTGGAACCGTCGCTYTGAGAGARATCCGTCGTTACCARAAGTCCACCGAGCTTTTGATCCGCAAGTTGCCTTTCCAGCGAYTRGTTCGAGAAATCGCTCAGGATTTCAAGACCGATCTCCGATTCCAGAGCTCTGCTGTCATGGCTCTCCAGGARGCTAGCGAAGCTTAYYTSGTCGGCYTTTTCGAAGACACCAACTTGTGCGCCATCCACGCCAAGCGA
	MYSM_011_ARG	------------------------------------------------------------------------------------------------------------------------------------------------------------------------------------------------------------------------------------------------------------------------------------------------------------------------------------------------------------------------------------------------------------------------------------------------------------------------------------------------------------------------------------------------------------------------------------------------------------------------------------------------------------------------------------------------------------------------------------------------------------------------------------------------------------------------------------------------???????????????????????????????????????????????????????????????????????????????????????????????????????????????????????????????????????????????????????????????????????????????????????????????????????????????????????????????????????????????????????????????????????????????????????????????????????????????????????????????????????????????????????????????????????????????????????????????????????????????????????????????????????????????????????????????????????????????????????????????????????????????????????????????????????????????????????????????????????????????????????????????????????????????????????????????????????????????????????????????????????????????????????????????????????????????????????????????????????????????????????????????????????????????????????????????????????????????????????????????????????????????????????????????????????????????????????????????????????????????????????????????????????????????????????????????????????????????????????????????????????????????????????????????????????????TGTTTCCATTAATCAAGAACGAAAGTTAGAGGTTCGAAGGCGATCAGATACCGCCCTAGTTCTAACCATAAACGATGCCAGCCAGCGATCCGTCTGTGTTCC-T------CAAAT-GACACGACGGGCAGCTTCCGGGAAACCA-AAGCTTTTGGGTTCCGGGGGAA-GTTAAAGGAATTGGCGGAAGGGCACCACCAGGAATGGGGCCTGCGGCTTAATTTGACTCAACACGGGTAAACTTACCCGGCCCGGACACAGGAAGGATTGACAGATTAAGAGCTCTTTCTTGATTCTGTGGGTG-GTGGTGCATGGCCGTTCTTAGTTGGTGGAGCGATTTGTCTGGTTAATTCCGATAACGAACGAGACTCTAGCCTACTAAATAGGCG--ATCCGATCT-----ATT-----GAGTCGG--ACG-------ATTCTTCTTAGAGGGACAAGCGGCGT-TTAGCCGCACGAGACAGACCGGGGCCGCACGCGCGCCACATTGAAGGAATCAGCGTGTGCT-TTCCCGGTCCGACAGGATTGGGTAACCCGTTGAACCTCCTTCGTGCTGGGGATAGATCCTTGTAA-TTCGA--TCTTGAACGAGGAATTCCCAGTAAGCA-CGAGTCATCAGCTCG-TGTTGATTACGTCCCTGCCCTTTGCACACACCGCCCGTCGCTACTACCGATTGAATGATTAAGTGAGGTCTTCGGACTGGCGCTCGGATTGG-CTCCAGTCAATGGGT-CTAGCCGA--AGTGCCGGAAAGATGTCCAAACTTGATCACTTAGAGATAGTAAAAGTCGTAACAAGGTTTCC???????????????????????????????????????????????????????????????????????????????????????????????????????????????????????????????????????????????????????????????????????????????????????????????????????????????????????????????????????????????????????????????????????????????????????????????????????????????????????????????????????TTTGAAGAGAGAGTTCAATAGTACGTGAAACTGCTTAGAGGTAAACGGATGGGCCCTCGAAGGCCAG-TGGCG-G-GAGGATTCAG--TTGGAC-----GGTGCGGGTGCGAGTGCGCGGCTTC------------------------------------ATATCAGTTCCGACTGCGGTTGGACGATCCGCGCGCCTAAGTGCCTGCGC------TTGACGACGC-ATTTGC--T--TCCCGTCCGAG-TGACGTCGCAACCGGTTGG-GAGACGGCCTTAA-----AGGCAGG-CAACGG----------CAGGTGACTGTCTGCAGGKACGTTCCGCAAGGGGCGATACCAGCTGGA-----------------------TAGTGT--TATAGCCAGTC-----AGCCGTATGGCACGTA---------------------GCCCGACCGTGGTAGT--------AAAAGGTACCCTCCGGGGACCTCGATCGCCTCCTCCGTAAAAGGATTAC-------------------------------------GGCGGCTGCGCCAGTGGCTCGAATGGCACCCGGTGCGTGCACGGCACAGAAACCGTGACCCGGGA----------------------GTCTTCGCCCTTGATAGGCGCGGCTACAT--AATGCCGTTGG--AGATGTTGGTGGTTGGCGGCGAGTAGATC?????????????????CCAAGGAGTCTAACATGTGTGCGAGTCAGTGGGACTTGAACAAGCCCAGAGGCGAAATGAAAGCAAAGACCGCGGC-AAGTC---TGCAGGTCG-AGTCGAGATCCCCG-G-CTTTTC-----ACAGTCGGGGCGCATCGGCGACCCGCTCC--TA-----CCGGTTCCGT--CTGGTGGGGCGGAGTTTGAGCACACACGTTGGTACCCGAAAGATGGTGAACTATACCTGGACAGGACGAAGCCAGAGGAAACTCTGTTGGAGGTCCGCAGCGGTTCTGACGTGCAAATCGATCGTCAGATCCGGGTCTAGGGGCGAAAGACTAATCGAACCATCTA??????????????????????????????????????????????????????????????????????????????????????????????????????????????????????????????????????????????????????????????????????????????????????????????????????????????????????????????????????????????????????????????????????????????????????????????????????????????????????????????????????????????????????????????????????????????????????????????????????????????????????????????????????????????????????????????????????????????????????????????????????????????????????????????????????????????????????????????????????????????????????????????????????????????????????????????????????????????????????????????????????????????????????????????????????????????????????????????????????????????????????????????????????????????????????????????????????????????????????????????????????????????????????????????????????????????????????????????????????????????????????????????????????????????????????????????????????????????????????????????????????????????????????????????????????????????????????????----------------------------------------------------------------------------------------------------------------------------------------------------------------------------------------------------------------------------------------------------------------------------------------------------------------------------------------------------------------------------------------------------------------------------------------------------------------------------------------------------------------------------------------------------------------------------------------------------------------------------------------------------------------------------------CCGAAAGAGTACCGGTGGAAAGGCCCCGAGGAAGCAGTTGGCTACCAAGGCGGCTCGTAAGAGTGCCCCCGCAACCGGTGGTGTGAAGAAGCCGCATCGCTACAGGCCTGGAACCGTCGCTCTGAGAGAGATCCGCCGTTACCAGAAATCCACGGAGCTGTTGATCCGCAAACTTCCCTTCCAACGTCTCGTCAGAGAAATCGCCCAGGATTTCAAGACCGATCTCCGGTTCCAGAGCTCCGCCGTCATGGCTCTCCAGGAAGCCAGCGAAGCTTACCTCGTAGGTCTTTTCGAAGACACCAACTTGTGCGCTATCCACGCCAAGCGT
	MYSM_012_MAD	------------------------------------------------------------------------------------------------------------------------------------------------------------------------------------------------------------------------------------------------------------------------------------------------------------------------------------------------------------------------------------------------------------------------------------------------------------------------------------------------------------------------------------------------------------------------------------------------------------------------------------------------------------------------------------------------------------------------------------------------------------------------------------------------------------------------------------------------???????????????????????????????????????????????????????????????????????????????????????????????????????????????????????????????????????????????????????????????????????????????????????????????????????????????????????????????????????????????????????????????????????????????????????????????????????????????????????????????????????????????????????????????????????????????????????????????????????????????????????????????????????????????????????????????????????????????????????????????????????????????????????????????????????????????????????????????????????????????????????????????????????????????????????????????????????????????????????????????????????????????????????????????????????????????????????????????????????????????????????????????????????????????????????????????????????????????????????????????????????????????????????????????????????????????????????????????????????????????????????????????????????????????????????????????????????????????????????????????????????????????????????????????????????????????????????????????????????????????????????CAGATACCGCCCTAGTTCTAACCATAAACGATGCCAGCCAGCGATCCGTCTGTGTTCC-T------CAAAT-GACACGACGGGCAGCTTCCGGGAAACCA-AAGCTTTTGGGTTCCGGGGGAA-GTTAAAGGAATTGGCGGAAGGGCACCACCAGGTATGGAGCATGCGGCTTAATTTGACTCAACACGGGAAAACTTACCCGGCCCGGACACAGGAAGGATTGACAGATTAAGAGCTCTTTCTTGATTCTGTGGGTG-GTGGTGCATGGCCGTTCTTAGTTGGTGGAGCGATTTGTCTGGTTAATTCCGATAACGAACGAGACTCTAGCCTATTAAATAGGCG--ATCCGATCT-----TTC-----GAGTCGG--ACG-------ATTCTTCTTAGAGGGACAAGCGGCGT-TTAGCCGCACGAGACAGACCGGGGCCGCACGCGCGCTACATTGAAGGAATCAGCGTGTGCT-TTCCCGGTTCGACAGGATTGGGTAACCCGTTGAACCTCCTTCGTGCTGGGGATAGAACCTTGTAA-TTAGT--TCTTGAACGAGGAATACCCAGTAAGCA-CGAGTCATCAGCTCG-TGTTGATTACGTCCCTGCCCTTTGCACACACCGCCCGTCGCTACTACCGATTGAATGATTAAGTGAGGTCTTCGGACTGGCGCTCGGATTGG-CCTT------CGGGT-CGAGACGATTGGTGCCGGAAAGATGACCAAACTTGATTATTTAGAGATAGTAAAAGTCGTAACAAGGTTACC??????????????????????????????????????????????????????????????????????????????????????????????????????????????????????????????????????????????????????????????????????????????????????????????????????????????????????????????????????????????????????????????????????????????????????????????????????????????????????????????????????????????????????????????????????????????????????????????????????????????????????????????????????????????????????????????????????????????????????????????????????????????????????????????????????????????????????????????????????????????????????????????????????????????????????????????????????????????????????????????????????????????????????????????????????????????????????????????????????????????????????????????????????????????????????????????????????????????????????????????????????????????????????????????????????????????????????????????????????????????????????????????????????????????????????????????????????????????????????????????????????????????????????????????????????????????????????????????????????????????????????????????????CCAAGGAGTCTAACATGTGTGCGAGTCACTGGGACTCGAAAAAGCCCAAAGGCGCAATGAAAGCAAAGACCCGGCGGTTCACTG-CCGCGGTCG-TGTCGGGATCCCCG-----CTCC-----AAGGGCGGGGCGCACCGACGACCCGCGCC--GG-----CCGATT-CA---TCGGTGGTGCGGAGTCTGAGCACACACGTTGGCACCCGAAAGATGGTGAACTATACCTGGACAGGACGAGGCCAGAGGAAACTCTGGTGGAGGTCCGCAGCGGTTCTGACGTGCAAATCGATCGTCARATCCGGGTCTAGGGGCGAAAGACTAATCGAACCATCTA??????????????????????????????????????????????????????????????????????????????????????????????????????????????????????????????????????????????????????????????????????????????????????????????????????????????????????????????????????????????????????????????????????????????????????????????????????????????????????????????????????????????????????????????????????????????????????????????????????????????????????????????????????????????????????????????????????????????????????????????????????????????????????????????????????????????????????????????????????????????????????????????????????????????????????????????????????????????????????????????????????????????????????????????????????????????????????????????????????????????????????????????????????????????????????????????????????????????????????????????????????????????????????????????????????????????????????????????????????????????????????????????????????????????????????????????????????????????????????????????????????????????????????????????????????????????????????????AACTTTGTATTTAATTTTTGGGGCTTGGGCTGCTATAGTGGGCACTGCTATAAGTGTATTAATTCGTACTGAACTCGGGCAGGTTGGGAGTTTAATAGGGGATGATCAATTATATAATGTGGTTGTTACAGCYCATGCTTTTGTTATAATTTTTTTTATAGTTATACCGGTATTAATCGGGGGKTTTGGTAATTGATTAATTCCTCTTATATTAGGGGCTCCGGATATAGCCTTTCCTCGTATAAATAATTTAAGATTTTGGTTATTACCCCCCTCTTTAATATTATTGTTTATTTCTTCAATAGTCGAGATAGGAGTTGGTGCKGGTTGGACGGTGTAYCCTCCTTTAGCTTCTTTAGAAGGACATGCKGGGAGTTCTGTTGATTTTGCTATTTTCTCTTTACAYTTGGCGGGGGCTTCTTCTATTATAGGGGCAGTGAATTTTATTTCTACTATTATTAATATGCGGGGGTTTGGGATAAGTATAGAGAAGGTTCCTTTATTTGTGTGGTCTGTTTTAATTACTGCTATYTTATTACTATTATCCTTGCCTGTATTAGCGGGGGCTATTACGATATTATTRACGGATCGTAATTTTAATACTTCTTTTTTTGACCCGGCAGGGGGAGGGGACCCTATTTTATTTCAGCATTTATNNTCGAAAGAGTACCGGTGGCAAGGCCCCGAGGAAGCAGTTGGCYACYAAGGCAGCTCGTAAGAGTGCCCCTGCCACTGGTGGAGTTAAGAAGCCTCATCGTTACAGGCCCGGAACCGTCGCTTTGAGAGAGATCCGTCGTTACCAGAAGTCGACGGAACTTCTGATCCGCAAGCTCCCGTTCCAGCGTTTAGTCAGAGAAATCGCCCAGGATTTCAAGACCGACCTCCGATTCCAGAGCTCTGCTGTCATGGCTYTCCAGGAGGCAAGCGAGGCCTACCTCGTCGGTCTTTTTGAAGACACCAACCTTTGCGCCATCCACGCTAAGCGT
	MYSM_014_THAI	------------------------------------------------------------------------------------------------------------------------------------------------------------------------------------------------------------------------------------------------------------------------------------------------------------------------------------------------------------------------------------------------------------------------------------------------------------------------------------------------------------------------------------------------------------------------------------------------------------------------------------------------------------------------------------------------------------------------------------------------------------------------------------------------------------------------------------------------???????????????????????????????????????????????????????????????????????????????????????????????????????????????????????????????????????????????????????????????????????????????????????????????????????????????????????????????????????????????????????????????????????????????????????????????????????????????????????????????????????????????????????????????????????????????????????????????????????????????????????????????????????????????????????????????????????????????????????????????????????????????????????????????????????????????????????????????????????????????????????????????????????????????????????????????????????????????????????????????????????????????????????????????????????????????????????????????????????????????????????????????????????????????????????????????????????????????????????????????????????????????????????????????????????????????????????????????????????????????????????????????????????????????????????????????????????????????????????????????????????????????????????????????????????????????????????????????????????????????????????CAGATACCGCCCTAGTTCTAACCATAAACGATGCCAGCCAGCGATCCGTCTGTGTTCC-T------CAAAT-GACACGACGGGCAGCTTCCGGGAAACCA-AAGCTTTTGGGTTCCGGGGGAA-GTTAAAGGAATTGGCGGAAGGGCACCACCAGGAATGGGGCCTGCGGCTTAATTTGACTCAACACGGGAAAACTTACCTGGTCAGGACACAGGAAGGATTGACAGATTAAGAGCTCTTTCTTGATTCTGTGGGTG-GTGGTGCATGGCCGTTCTTAGTTGGTGGAGCGATTTGTCTGGTTAATTCCGATAACGAACGAGACTCTAGCCTACTAAATAGGCG--CTCCGATCT-----TCA---TAAAGTCGG--ACG-----TTTTTCTTCTTAGAGGGACAAGCGGCGT-TTAGCCGCACGAGACAGACCAGGGCCGCACGCGCGCCACATTGAAGGAATCAGCGTGTGCT-TTCCCGGTCCGACAGGACTGGGTAACCCGTTGAACCTCCTTCGTGCTGGGGATAGAACCTTGTAA-TTAGT--TCTTGAACGAGGAATTCCCAGTAAGCA-CGAGTCATCAGCTCG-TGTTGATTACGTCCCTGCCCTTTGCACACACCGCCCGTCGCTACTACCGATTGAATGATTAAGTGAGGTCTTCGGACTGGCGCTCGGATTGG-TCTT------CGGAT-CGAGCCGA--AGTGCCGGAAAGATGACCAAACTTGATCACTTAGAGATAGTAAAAGTCGTAACAAGGTTTCC?????????????????????????????????????????????????????????????????????????????????????????????????????????????????????????????????????????????????????????????????????????????????????????????????????????????????????????????????????????????????????????????????????????????????????????????????????????????????????????????????????????????????????????????????????????????????????????????????????????????????????????????????????????????????????????????????????????????????????????????????????????????????????????????????????????????????????????????????????????????????????????????????????????????????????????????????????????????????????????????????????????????????????????????????????????????????????????????????????????????????????????????????????????????????????????????????????????????????????????????????????????????????????????????????????????????????????????????????????????????????????????????????????????????????????????????????????????????????????????????????????????????????????????????????????????????????????????????????????????????????????????????????????????????????????????????????????????????????????????????????????????????????????????????????????????????????????????????????????GGCGCATCGACGACCCGTCCC--GT-----CCGATT-CAT--TCGGTGGGGCGGAGTTTGAGCACACACGTTGGGACCCGAAAGATGGTGAGCTATACCTGGACAGGACGAAGTCAGAGGAAACTCTGATGGAGGTCCGCAGCGGTTCTGACGTGCAAATCGATCGTCAG????????????????????????????????????????????????????????????????????????????????????????????????????????????????????????????????????????????????????????????????????????????????????????????????????????????????????????????????????????????????????????????????????????????????????????????????????????????????????????????????????????????????????????????????????????????????????????????????????????????????????????????????????????????????????????????????????????????????????????????????????????????????????????????????????????????????????????????????????????????????????????????????????????????????????????????????????????????????????????????????????????????????????????????????????????????????????????????????????????????????????????????????????????????????????????????????????????????????????????????????????????????????????????????????????????????????????????????????????????????????????????????????????????????????????????????????????????????????????????????????????????????????????????????????????????????????????????????????????????????????????????????????GACATTATATTTAATTTTTGGGGCTTGATCTGCTATAGTGGGGACTGCTATAAGAGTTTTGATTCGTACAGAGCTTGGTCAAATAGGGAGATTAATTGGGGATGATCAAATTTATAATGTTATTGTTACAGCACATGCTTTTATTATAATTTTTTTTATGGTAATACCAGTATTAATTGGGGGATTTGGGAATTGGTTAGTCCCTTTAATATTAGGAGCTCCGGATATAGCATTTCCTCGTATAAATAATTTAAGCTTTTGGCTATTACCTCCTTCTTTAATGTTGTTATTTATTTCTTCTATAGTTGAGATAGGGGTAGGGGCAGGATGAACAGTTTATCCCCCCCTATCTTCTTTAGAAGGTCATTCTGGGAGTTCTGTTGACTTTGCAATTTTTTCTTTACACTTAGCAGGGGCTTCTTCAATTATAGGAGCTATTAATTTTATTTCAACTATTATTAATATACGGGGATGGGGTATAAGAATAGAAAAAGTTCCTTTGTTTGTTTGATCTGTTCTTATTACTGCTATTTTATTACTTTTGTCTTTACCTGTTTTAGCAGGGGCGATTACGATATTGTTAACAGATCGAAATTTTAATACTTCTTTNNNNNNNNNNNNNNNNNNNNNNNNNNNNNNNNNNNNNNNNNNNNNNNNNTCGTAAGAGTACCGGTGGCAAGGCCCCGAGGAAGCAGTTGGCTACCAAGGCRGCTCGCAAGAGTGCCCCAGCAACTGGAGGTGTTAAGAAACCCCATCGTTACAGGCCTGGAACYGTMGCTCTGAGAGAAATCCGTCGTTACCAAAAGTCCACCGAGCTTTTGATCCGCAAGTTGCCATTCCAGCGACTTGTCMGAGAAATCGCTCAGGACTTCAAGACTGATCTCCGATTCCAGAGCTCTGCCGTCATGGCTCTCCAGGAAGCTAGCGAAGCCTACCTTGTTGGTCTTTTCGAAGATACCAACCTGTGCGCCATCCACGCCAAGCGT
	Mysmena_MYSM_015_MAD	------------------------------------------------------------------------------------------------------------------------------------------------------------------------------------------------------------------------------------------------------------------------------------------------------------------------------------------------------------------------------------------------------------------------------------------------------------------------------------------------------------------------------------------------------------------------------------------------------------------------------------------------------------------------------------------------------------------------------------------------------------------------------------------------------------------------------------------------??????????????????????????????????????????????????????????????????????????????????????????????????????????????????????????????????????????????????????????????????????????????????????????????????????????????????????????????????????????????????????????????????????????????????????????????????????????????????????????????????????????????????????????????????????????????????????????????????????????????????????????????????????????????????????????????????????????????????????????????????????????????????????????????????????????????????????????????????????????????????????????????????????????????????????????????????????????????????????????????????????????????????????????????????????????????????????????????????????????????????????????????????????????????????????????????????????????????????????????????????????????????????????????????????????????????????????????????????????????????????????????????????????????????????????????????????????????????????????????????????????????????????????????????????????????????????????????????????????????????????????????????????????????????????????????????????????????????????????????????????????????????TTCCGGGAAACCA-AAGCTTTTGGGTTCCGGGGGAA-GTTAAAGGAATTGGCGGAAGGGCACCACCAGGTATGGAGCATGCGGCTTAATTTGACTCAACACGGGAAAACTTACCCGGCCCGGACACAGGAAGGATTGACAGATTAAGAGCTCTTTCTTGATTCTGTGGGTG-GTGGTGCATGGCCGTTCTTAGTTGGTGGAGCGATTTGTCTGGTTAATTCCGATAACGAACGAGACTCTAGCCTATTAAATAGGCG--ATCCGATCY-----YTM-----KMRKYSG--RMS-------RTTCTTCTTAGAGGGACAAGCGGCGT-TTAGCCGCACGAGACAGACCGGGGCCGCACGCGCGCAACATTGAAGGAATCAGCGTGTGCT-TACCCGGTCCGACAGGATTGGGTAACCCGTTGAACCTCCTTCGTGCTGGGGATAGATCCTTGAAA-TTAGT-ATCTTGAACGAGGAATGCCCAGTAAGCA-CGAGTCATTAGCTCG-TGTTGATTACGTCCCTGCCCTTTGCACACACCGCCCGTCGCTACTACCGATTGAATGATTAAGTGAGGTCTTCGGACTGGCGCTCGGATTGG-CCTT------CGGGT-CGAGCCGA--AGTGCCGGAAAGATGATCAAACTTGGTCGTTTAGAGATAGTATAAGTCGTAACAAGGTTGTC????????????????????????????????????????????????????????????????????????????????????????????????????????????????????????????????????????????????????????????????????????????????????????????????????????????????????????????????????????????????????????????????????????????????????????????????????????????????????????????????????????????????????????????????????????????????????????????????????????????????????????????????????????????????????????????????????????????????????????????????????????????????????????????????????????????????????????????????????????????????????????????????????????????????????????????????????????????????????????????????????????????????????????????????????????????????????????????????????????????????????????????????????????????????????????????????????????????????????????????????????????????????????????????????????????????????????????????????????????????????????????????????????????????????????????????????????????????????????????????????????????????????????????????????????????????????????????????????????????????????????????????????????????????????????????????????????????????????????????????????????????????????????????????????????????????????????????????????????????????????????????????????????????????????????????CGGAGTCTGAGCACACACGTTGGCACCCGAAAGATGGTGAACTATACCTGGACAGGACGAGGCCAGAGGATACTCTGGTGGAGGTCCGCAGCG??????????????????????????????????????????????????????????????????????????????????????????????????????????????????????????????????????????????????????????????????????????????????????????????????????????????????????????????????????????????????????????????????????????????????????????????????????????????????????????????????????????????????????????????????????????????????????????????????????????????????????????????????????????????????????????????????????????????????????????????????????????????????????????????????????????????????????????????????????????????????????????????????????????????????????????????????????????????????????????????????????????????????????????????????????????????????????????????????????????????????????????????????????????????????????????????????????????????????????????????????????????????????????????????????????????????????????????????????????????????????????????????????????????????????????????????????????????????????????????????????????????????????????????????????????????????????????????????????????????????????????????????????????????????????????????ACCTTTATATTTAATTTTTGGGGCATGGGCTGCTATAGTTGGGACTGCAATAAGTGTGTTGATTCGGACCGAATTAGGTCAAATAGGGAGATTAATAGGGGATGATCAACTATATAATGTTATTGTAMCGGCACATGCTTTTATTATAATTTTTTTTATGGTAATACCTGTTTTAATTGGGGGGTTCGGGAATTGACTTGTACCTTTAATATTAGGGGCCCCGGATATGSCCTTCCCTCGTATAAATAACTTAARATTTTGATTGTTACCCCCTTCTTTAATATTATTGTTTGTTTCTTCTATAGTGGAAATAGGAGTTGGGGCAGGATGAACAGTGTATCCTCCTTTAGCTTCTTTAGAGGGGCATTCRGGGAGCTCAGTTGATTTTGCTATCTTTTCTTTACATTTAGCGGGGGCTTCTTCTATTATAGGGGCTATTAACTTTATTTCTACAATTATTAATATACGAGGATATGGAATGAGCATAGATAAGGTACCTTTGTTTGTCTGGYCTGTTTTGATTACTGCAATTTTGTTGCTATTATCTTTACCGGTTYTTGCAGGAGCAATTACTATACTATTAACGGATCGAAATTTTAATACTTCTTTTTTTGACCCTTCGGGAGGAGGGGATCCTATTCTATTTCAACACTTGTTT----------------------------------------------------------------------------------------------------------------------------------------------------------------------------------------------------------------------------------------------------------------------------------------------------------------------------------------
	Maymena_MYSM_016_ARG	------------------------------------------------------------------------------------------------------------------------------------------------------------------------------------------------------------------------------------------------------------------------------------------------------------------------------------------------------------------------------------------------------------------------------------------------------------------------------------------------------------------------------------------------------------------------------------------------------------------------------------------------------------------------------------------------------------------------------------------------------------------------------------------------------------------------------------------------???????????????????????????????????????????????????????????????????????????????????????????????????????????????????????????????????????????????????????????????????????????????????????????????????????????????????????????????????????????????????????????????????????????????????????????????????????????????????????????????????????????????????????????????????????????????????????????????????????????????????????????????????????????????????????????????????????????????????????????????????????????????????????????????????????????????????????????????????????????????????????????????????????????????????????????????????????????????????????????????????????????????????????????????????????????????????????????????????????????????????????????????????????????????????????????????????????????????????????????????????????????????????????????????????????????????????????????????????????????????????????????????????????????????????????????????????????????????????????????????????????????????????????????????????????????TGTTTCCATTAATCAAGAACGAAAGTTAGATGATCGAAGGCGATCAGATACCGCCCTAGTTCTAACTATAAACGATGCCAGCCAGCGATCGGGCTGTGTTCC-T------CAAAT-GACACGTCCGGCAGCTTCAGGGAAACCA-AAGCTTTTGGGTTCCGGGGGAA-GTTAAAGGAATTGACGGAGGGGCA-CACAAGGATTGGAGCCTGCGGCTTAATTTGACTCAACACGCGAAAGCTTATCCGGTCCGGACACAGTAAGGATTGACAGATTAAGAGCTCTTTCTTGATTTTGTGGATG-GTGGTGCATGGCCGCTCTCAGTTGGTGGAGTGATTTGTCTGATTAATTTCGATAACGATCGAGACTCTAGCCTGTTAAGTAGCCG--GTCCGATCA-----GTT-----TAGTCGG--CCG------TATTCTTCTTAGAGGGACAAACGGCAT-TGAGCCGTACGAGAGGGACCGGAGCCGCACGCGCGCTACAATGAAGGACGCAGCGTGTAAA-TTCCCTGTCCGACAGGACTGGGTAACCCGATGAATTTCCTTCGTGCTGGGGATTGCGAAGTGTAA-TTACT-CGCATGAACGAGGAATTCCTAGTAAGCG-TGAATCATTAATTCG-CGTTGACTTGGTCCCTGCCCCTTGTACACACCGCCCGTCGCTACAGTCGATTGAATGATGGAGTGAGGGCTTCGGATTGGCGCCCGGACTGG-TTCT------AGGAT-TGGGCCGG--AGCGTTGAAAAGAT???????????????????????????????????????????????????????????????????????????????????????????????????????????????????????????????????????????????????????????????????????????????????????????????????????????????????????????????????????????????????????????????????????????????????????????????????????????????????????????????????????????????????????????????????????????????????????TTTGAAGAGAGAGTTCAATAGTACGTGAAACTGCTTAGAGGTAATTGGGTGGGCCCTCGAAATCCTG-GGGCG-A-GGTTATTCAG--TGACTG-----GTCCTACGCGCGTCGTGGTC---GTTCCCC-------------------------------CTAAAA----------------AGGGCGCGATCGCGGTGTGTCGGAGGCT------CCGGCTACGC-ATTTGA--T--CTCGCTCGAAA-GGACGCCGCAACCGGTTGA-GTGTCGGCCTTAA-----GGGCGGG-ACCTGG----------AAGGTGGCCGTCGG-------------CATCCCCTCGTGGGGCGTCGG-----------------------CGGTGT--TACAGCCAGTT-----CGCCGCACGGCGCGTC---------------------GCTCGACCGTGGTTCT--------GTCGGGCCCTTAT---TGGGGTCCCGTCGTCTCCCTT----------------------------TGA------GTGCGGGGGTAGGATGGCACGGGTGCGC-GGCTTCCACTCCCTGGCTCACGTACT----CGAGGTCGTGGCCG---------GGAG-------------TGCCGTGTATCTGATAGCTGCCTG--CCT--G---TCCGTAT--GGG-ACTGGACGTTCGTGGCGAGTAGATCGGTCACCCACCCTTCCCCCAAGGAGTCTAACATGTGTGCGAGTCAATGGGACTTGTTTATGCCTAAAGGCGCAATGAAGGTGAAGTCCGGGGTGAGC-----TCCCGGACA-AGTCGCGATCCCTG---CCCCTC-----GTGGGTGGGGCGCAGCGGCGGCCCGTTCT--GT-----CCGATT-TA---TCGGTGGAGCGGAGTCTGAGCACATACGTTGGGACCCGAAAGTTGGTGAACTATGCCCAGGCAGGATGAAGTCAGAGGAAACTCTGATGGAGGTCCGCAGCGGTTCTGACGTGCAAATCGATCGTCAGATCCAGGTATAGGGGCGAAAGGCTAATCGAACCAACTA??????????????????????????????????????????????????????????????????????????????????????????????????????????????????????????????????????????????????????????????????????????????????????????????????????????????????????????????????????????????????????????????????????????????????????????????????????????????????????????????????????????????????????????????????????????????????????????????????????????????????????????????????????????????????????????????????????????????????????????????????????????????????????????????????????????????????????????????????????????????????????????????????????????????????????????????????????????????????????????????????????????????????????????????????????????????????????????????????????????????????????????????????????????????????????????????????????????????????????????????????????????????????????????????????????????????????????????????????????????????????????????????????????????????????????????????????????????????????????????????????????????????????????????????????????????????????????????----------------------------------------------------------------------------------------------------------------------------------------------------------------------------------------------------------------------------------------------------------------------------------------------------------------------------------------------------------------------------------------------------------------------------------------------------------------------------------------------------------------------------------------------------------------------------------------------------------------------------------------------------------------------------------TCGTAAGAGTACCGGAGGAAAAGCYCCCAGGAAGCAGCTCGCCACTAAGGCTGCGCGTAAATCTGCACCCGCCACCGGTGGCGTGAAAAAGCCCCATCGTTACAGGCCCGGTACAGTAGCTCTCCGAGAAATTCGTCGTTATCAGAAATCTACCGAGCTCCTGATCAGAAAATTGCCCTTCCAGCGCTTGGTGAGAGAAATCGCWCAGGACTTCAAAACTGATCTCCGCTTCCAGAGTTCTGCCGTTATGGCGCTTCAGGAAGCCAGCGAAGCTTATTTGGTTGGATTGTTCGAAGATACCAACTTGTGCGCTATTCACGCCAAGCGT
	Mysmena_MYSM_018_MAD	------------------------------------------------------------------------------------------------------------------------------------------------------------------------------------------------------------------------------------------------------------------------------------------------------------------------------------------------------------------------------------------------------------------------------------------------------------------------------------------------------------------------------------------------------------------------------------------------------------------------------------------------------------------------------------------------------------------------------------------------------------------------------------------------------------------------------------------------????????????????????????????????????????????????????????????????????????????????????????????????????????????????????????????????????????????????????????????????????????????????????????????????????????????????????????????????????????????????????????????????????????????????????????????????????????????????????????????????????????????????????????????????????????????????????????????????????????????????????????????????????????????????????????????????????????????????????????????????????????????????????????????????????????????????????????????????????????????????????????????????????????????????????????????????????????????????????????????????????????????????????????????????????????????????????????????????????????????????????????????????????????????????????????????????????????????????????????????????????????????????????????????????????????????????????????????????????????????????????????????????????????????????????????????????????????????????????????????????????????????????????????????????????????????????????????????????????????AGGTTCGAAGGCGATCAGATACCGCCCTAGTTCTAACCATAAACGATGCCAGCCAGCGATCCGTCTGTGTTCC-T------CAAAT-GACACGACGGGCAGCTTCCGGGAAACCA-AAGCTTTTGGGTTCCGGGGGAA-GTTAAAGGAATTGGCGGAAGGGCACCACCAGGAATGGGGCCTGCGGCTTAATTTGACTCAACACGGGAAAACTTACCCGGCCCGGACACAGGAAGGATTGACAGATTAAGAGCTCTTTCTTGATTCTGTGGGTG-GTGGTGCATGGCCGTTCTTAGTTGGTGGAGCGATTTGTCTGGTTAATTCCGATAACGAACGAGACTCTAGCCTATTAAATAGCCG--TTCCGATCC-----TTT-----GAGTCGG--ACG--------TTCTTCTTAGAGGGACAAGCGGCGT-TTAGCCGCACGAGACAGACCGGGGCCGCACGCGCGCCACATTGAAGGAATCAGCGTGTGCT-TTCCCGGTCCGACAGGATTGGGTAACCCGTTGAACCTCCTTCGTGCTGGGGATAGAACCTTGTAA-TTAGT--TCTTGAACGAGGAATTCCCAGTAAGCA-CGAGTCATCAGCTCG-TGTTGATTACGTCCCTGCCCTTTGCACACACCGCCCGTCGCTACTACCGATTGAATGATTAAGTGAGGTCTTCGGACTGGCGCTCGGATTGGCCCCC------CGGGT-CGAGCCGA--AGTGCCGGAAAGATGACCAAACTTGATCACTTAGAGATAGTAAAAGTCGTAACAAGGTTTCC??????????????????????????????????????????????????????????????????????????????????????????????????????????????????????????????????????????????????????????????????????????????????????????????????????????????????????????????????????????????????????????????????????????????????????????????????????????????????????????????????????????????????????????????????????????????????????????????????????????????????????????????????????????????????????????????????????????????????????????????????????????????????????????????????????????????????????????????????????????????????????????????????????????????????????????????????????????????????????????????????????????????????????????????????????????????????????????????????????????????????????????????????????????????????????????????????????????????????????????????????????????????????????????????????????????????????????????????????????????????????????????????????????????????????????????????????????????????????????????????????????????????????????????????????????????????????????????????????????????????????????????????????CCAAGGAGTCTAACATGTGTGCGAGTCAGTGGGACTTGAATAAGCCCAGAGGCGAAATGAAAGCAAAGACCGGG---AGATC---TCCCGGTCG-AGTCGAGATCCCTG-T-CCCTTC-----GTGGATGGGGCGCATCGGCGACCCGTCCC--GT-----CCGATT-CAT--TCGGTGGGGCGGAGTTTGAGCACACACGTTGGGACCCGAAAGATGGTGAACTATACCTGGACAGGACGAAGCCAGAGGAAACTCTGGTGGAGGTCCGCAGCGGTTCTGACGTGCAAATCGATCGTCAGATCCGGGTCTAGGGGCGAAAGACTAATCGAACCATCTA??????????????????????????????????????????????????????????????????????????????????????????????????????????????????????????????????????????????????????????????????????????????????????????????????????????????????????????????????????????????????????????????????????????????????????????????????????????????????????????????????????????????????????????????????????????????????????????????????????????????????????????????????????????????????????????????????????????????????????????????????????????????????????????????????????????????????????????????????????????????????????????????????????????????????????????????????????????????????????????????????????????????????????????????????????????????????????????????????????????????????????????????????????????????????????????????????????????????????????????????????????????????????????????????????????????????????????????????????????????????????????????????????????????????????????????????????????????????????????????????????????????????????????????????????????????????????????????----------------------------------------------------------------------------------------------------------------------------------------------------------------------------------------------------------------------------------------------------------------------------------------------------------------------------------------------------------------------------------------------------------------------------------------------------------------------------------------------------------------------------------------------------------------------------------------------------------------------------------------------------------------------------------CCGAAAATCCACCGGTGGCAAGGCCCCGAGGAAGCAGTTGGCAACCAAGGCTGCTCGCAAGAGCGCCCCTGCAACTGGAGGAGTTAAGAAACCCCATCGTTACAGGCCTGGAACCGTCGCTCTGAGAGAGATCCGTCGTTACCAGAAATCTACCGAGCTCCTGATCCGCAAGCTCCCCTTCCAACGTCTGGTCAGGGAAATCGCCCAGGACTTCAAAACYGATCTCCGGTTCCAGAGCTCTGCCGTCATGGCTCTCCAGGAAGCTAGCGAAGCTTACCTCGTCGGTCTCTTCGAAGACACCAACTTGTGCGCTATTCACGCCAAGCGT
	MYSM_019_MAD	------------------------------------------------------------------------------------------------------------------------------------------------------------------------------------------------------------------------------------------------------------------------------------------------------------------------------------------------------------------------------------------------------------------------------------------------------------------------------------------------------------------------------------------------------------------------------------------------------------------------------------------------------------------------------------------------------------------------------------------------------------------------------------------------------------------------------------------------??????????????????????????????????????????????????????????????????????????????????????????????????????????????????????????????????????????????????????????????????????????????????????????????????????????????????????????????????????????????????????????????????????????????????????????????????????????????????????????????????????????????????????????????????????????????????????????????????????????????????????????????????????????????????????????????????????????????????????????????????????????????????????????????????????????????????????????????????????????????????????????????????????????????????????????????????????????????????????????????????????????????????????????????????????????????????????????????????????????????????????????????????????????????????????????????????????????????????????????????????????????????????????????????????????????????????????????????????????????????????????????????????????????????????????????????????????????????????????????????????????????????????????????????????????????????????????????????????????????????????????????????????????????????????????????????????????????????????????????????????????????????TTCCGGGAAACCA-AAGCTTTTGGGTTCCGGGGGAA-GTTAAAGGAATTGGCGGAAGGGCACCACCAGGAATGGGGCCTGCGGCTTAATTTGACTCAACACGGGAAAACTTACCCGGCCCGGACACAGGAAGGATTGACAGATTAAGAGCTCTTTCTTGATTCTGTGGGTG-GTGGTGCATGGCCGTTCTTAGTTGGTGGAGCGATTTGTCTGGTTAATTCCGATAACGAACGAGACTCTAGCCTACTAAATAGACG--TTCCGATCC-----CTA----TCAGTCGG--ACG--------TTCTTCTTA?AGGGACAAGCGGCGT-TTAGCCGCACGAGACAGA????????????????????????????????????????????????????????????????????????????????????????????????????????????????????????????????????????????????????????????????????????????????????????????????????????????????????????????????????????????????????????????????????????????????????????????????????????????????????????????????????????????????????????????????????????????????????????????????????????????????????????????????????????????????????????????????????????????????????????????????????????????????????????????????????????????????????????????????????????????????????????????????????????????????????????????????????????????????????????????????????????????????????????????????????????????????????????????????????????????????????????????????????????????????????????????????????????????????????????????????????????????????????????????????????????????????????????????????????????????????????????????????????????????????????????????????????????????????????????????????????????????????????????????????????????????????????????????????????????????????????????????????????????????????????????????????????????????????????????????????????????????????????????????????????????????????????????????????????????????????????????????????????????????????????????????????????????????????????????????????????????????????????????????????????????????????????????????????????????????????????????????????????????????????????????CCAAGGAGTCTAACATGTGTGCAAGTCAGTGGGACTCGAATAAGCCCAGAGGCGAAATGAAAGCAAAGACCGCGG--AGATC---TCCCGGTCG-AGTCGTGATCCCTG-T-TCCTCC-----GTGAACGGGGCGCAACGGCGACCCGTCCC--GT-----CCGATT-CAT--TCGGTGGGGCGGAGTTTGAGCACACACGTTGGGACCCGAAAGATGGTGAACTATACCTGGACAGGACGAAGCCAGAGGAAACTCTGGTGGAGGTCCGCAGCGGTTCTGACGTGCAAATCGATCGTCAGATCCGGGTCTAGGGGCGAAAGACTAATCGAACCATCTA??????????????????????????????????????????????????????????????????????????????????????????????????????????????????????????????????????????????????????????????????????????????????????????????????????????????????????????????????????????????????????????????????????????????????????????????????????????????????????????????????????????????????????????????????????????????????????????????????????????????????????????????????????????????????????????????????????????????????????????????????????????????????????????????????????????????????????????????????????????????????????????????????????????????????????????????????????????????????????????????????????????????????????????????????????????????????????????????????????????????????????????????????????????????????????????????????????????????????????????????????????????????????????????????????????????????????????????????????????????????????????????????????????????????????????????????????????????????????????????????????????????????????????????????????????????????????????????----------------------------------------------------------------------------------------------------------------------------------------------------------------------------------------------------------------------------------------------------------------------------------------------------------------------------------------------------------------------------------------------------------------------------------------------------------------------------------------------------------------------------------------------------------------------------------------------------------------------------------------------------------------------------------TCGCATGAGTACGGGGGGCAAGGCCCCGAGGAAGCAGTTGGCGACCAAGGCAGCGCGGAAGAGCGCCCCGGCGACTGGAGGAGTCAAGAAGCCCCATCGTTACAGGCCTGGAACCGTCGCTTTGAGGGAGATTCGTCGTTACCAGAAATCGACTGAGCTTTTGATCCGCAAGCTCCCGTTCCAGCGTCTTGTCCGGGAAATCGCCCAGGATTTCAAGACCGATCTCCGATTCCAGAGCTCTGCCGTCATGGCTCTCCAGGAAGCCAGCGAAGCTTACCTCGTCGGTCTCTTCGAAGACACCAACTTGTGCGCCATTCACGCCAAGCGT
	MYSM_021_MAD	------------------------------------------------------------------------------------------------------------------------------------------------------------------------------------------------------------------------------------------------------------------------------------------------------------------------------------------------------------------------------------------------------------------------------------------------------------------------------------------------------------------------------------------------------------------------------------------------------------------------------------------------------------------------------------------------------------------------------------------------------------------------------------------------------------------------------------------------???????????????????????????????????????????????????????????????????????????????????????????????????????????????????????????????????????????????????????????????????????????????????????????????????????????????????????????????????????????????????????????????????????????????????????????????????????????????????????????????????????????????????????????????????????????????????????????????????????????????????????????????????????????????????????????????????????????????????????????????????????????????????????????????????????????????????????????????????????????????????????????????????????????????????????????????????????????????????????????????????????????????????????????????????????????????????????????????????????????????????????????????????????????????????????????????????????????????????????????????????????????????????????????????????????????????????????????????????????????????????????????????????????????????????????????????????????????????????????????????????????????????????????????????????????????????????????????????????????????????????????CAGATACCGCCCTAGTTCTAACCATAAACGATGCCAGCCAGCGATCCGTCTGTGTTCC-T------CAAAT-GACACGACGGGCAGCTTCCGGGAAACCA-AAGCTTTTGGGTTCCGGGGGAA-GTTAAAGGAATTGGCGGAAGGGCACCACCAGGCATGGAGCATGCGGCTTAATTTGACTCAACACGGGGAAACTTACCCGGCCCGGACACAGGAAGGATTGACAGATTAAGAGCTCTTTCTTGATTCTGTGGGTG-GTGGTGCATGGCCGTTCTTAGTTGGTGGAGCGATTTGTCTGGTCAATTCCGATAACGAACGAGACTCTAGCCTACTAAATAGACG--CTCCGATCC-----TTC-----GAGTCGG--ACG--------TTCTTCTTAGAGGGACAAGCGGCGT-TTAGCCGCACGAGACAGACCGGGGCCGCACGCGCGCTACATTGAAGGAATCAGCGTGTGCT-TTCCCGGTCCGACAGGACTGGGTAACCCCTTGAACCTCCTTCGTGCTGGGGATAGAACCTTGTAA-TTAGT--TCTTGAACGAGGAATGCCCAGTAAGCA-CGAGTCATCAGCTCG-TGTTGATTACGTCCCTGCCCTTTGCACACACCGCCCGTCGCTACTACCGATTGAATGATTAA????????????????????????????????????????????????????????????????????????????????????????????????????????????????????????????????????????????????????????????????????????????????????????????????????????????????????????????????????????????????????????????????????????????????????????????????????????????????????????????????????????????????????????????????????????????????????????????????????????????????????????????????????????????????????????????????????????????????????????????CTGCTCAGAGGTAAACAGGTGGGCCCTCGAAATCCTG-TGGCG-G-GAGGATTCAG--TCGAAA-----GGGGCGGGCGCCGAGAGCAGC----------------------------------------GGTGTCATACGATCCCGTCCAAGGGACAATCCGCAGCCGGGAGCCTGCRC------CGGCCGACGC-ATTTGT--T--TCCCGTCCGAA-GGACGCCGCAACCGGTTGG--GAGCGGCCTTAA-----GGGCGGC-CGCTGG----------CAGGTAACTGACGGTTCTCATGTTCCGT-------------------------------------------GAGCGT--TATAGCCGGGC----CGTCTGGTTGGCTCGAG---------------------TM?????????????????????????????????????????????????????????????????????????????????????????????????????????????????????????????????????????????????????????????????????????????????????????????????????????????????????????????????????????????????????????????????????????????????????????????CCAAGGAGTCTAACATGTGTGCGAGTCAGTGGGACTCGAATAAGCCCAGAGGCGCAATGAAAGCAAGGACCGGGA--GTTCC---TCCCGGGCG-AGTCGAGATCCCCG---TCCCGC-----GTGGGCGGGGCGCATCGACGACCCGCGCC--GT-----CCGACT-CGT--TCGGTGGTGCGGAGTCTGAGCACACACGTTGGGACCCGAAAGATGGTGAGCTATACCTGGGCAGGACGAAGTCAGAGGAAACTCTGATGGAGGTCCGCAGCGGTTCTGACGTGCAAATCGATCGTCAGACCTGTGTATAGGGGCGAAAGACTAATCGAACCATCTA??????????????????????????????????????????????????????????????????????????????????????????????????????????????????????????????????????????????????????????????????????????????????????????????????????????????????????????????????????????????????????????????????????????????????????????????????????????????????????????????????????????????????????????????????????????????????????????????????????????????????????????????????????????????????????????????????????????????????????????????????????????????????????????????????????????????????????????????????????????????????????????????????????????????????????????????????????????????????????????????????????????????????????????????????????????????????????????????????????????????????????????????????????????????????????????????????????????????????????????????????????????????????????????????????????????????????????????????????????????????????????????????????????????????????????????????????????????????????????????????????????????????????????????????????????????????????????????----------------------------------------------------------------------------------------------------------------------------------------------------------------------------------------------------------------------------------------------------------------------------------------------------------------------------------------------------------------------------------------------------------------------------------------------------------------------------------------------------------------------------------------------------------------------------------------------------------------------------------------------------------------------------------NNNNNNNNNNNNNNNNNNNNNNNNNNNNNNNNAGCAGTTGGCCACCAAGGCTGCTCGTAAGAGTGCCCCGGCCACTGGTGGTGTTAAGAAGCCTCATCGTTACAGGCCCGGAACTGTCGCGTTGAGAGAGATCCGTCGTTACCAGAAATCCACGGAACTTCTGATCCGCAAGCTTCCATTCCAGCGCTTAGTCAGAGAAATCGCCCAGGATTTCAAGACCGATCTCCGATTCCAGAGCTCTGCTGTCATGGCTCTTCAGGAGGCTAGCGAGGCCTACCTCGTCGGTCTTTTTGAAGACACCAACCTTTGCGCCATCCACGCTAAGCGT
[truncated: 145,413 more chars]
