# Supplementary material for: Further study of two Chinese cave spiders (Araneae, Mysmenidae), with description of a new genus
Source: Zookeys. 2019 Aug 7;870:77–100. doi: 10.3897/zookeys.870.35971 (PMC6694075; doi:10.3897/zookeys.870.35971)
Supplement: Supplementary material 2 [file zookeys-870-077-s002.xls]

## Sheet: MatrixOutput
Tetragnatha_sp
Acrobleps_hygrophilus	0.219929
Conculus_ANAP_001_THAI	0.258856	0.212135
Acrobleps_ANAP_002_AUST	0.216989	0.00378072	0.217755
Epeirotypus_chavarria	0.203928	0.226748	0.242301	0.222961
Leucauge_venusta	0.162537	0.208382	0.220715	0.206137	0.176923
Linyphia_triangularis	0.177757	0.223179	0.220749	0.224971	0.179364	0.137508
Maymena_ambita	0.225681	0.230337	0.236364	0.232469	0.229538	0.215007	0.226733
Microdipoena_AToL_DR	0.191938	0.214065	0.22308	0.211083	0.185392	0.162218	0.159518	0.207061
Mysmena_MYSM_013_THAI	0.228363	0.199545	0.2149	0.200637	0.1917	0.18781	0.181558	0.19311	0.145692
Symphytognatha_picta	0.221535	0.217072	0.263968	0.215994	0.222406	0.188957	0.178042	0.235196	0.190555	0.252492
SYMP_005_AUST	0.222454	0.23963	0.21989	0.239783	0.233716	0.240066	0.247706	0.257234	0.232403	0.214286	0.208856
SYMP_006_AUST	0.238663	0.196067	0.195745	0.196067	0.210998	0.193914	0.188396	0.210558	0.204898	0.205995	0.214286	0.193202
SYMP_007_AUST	0.214286	0.233787	0.219973	0.233574	0.22369	0.22688	0.243791	0.254108	0.239839	0.22328	0.209904	0.233041	0.134815
SYMP_004_THAI	0.22908	0.1875	0.20699	0.183249	0.19884	0.179339	0.187179	0.198176	0.179785	0.191467	0.195225	0.18552	0.160176	0.149398
Tetragnatha_versicolor	0.125739	0.247428	0.2519	0.248585	0.198376	0.139862	0.179443	0.270133	0.193798	0.217105	0.205466	0.281947	0.238148	0.263285	0.203644
Theridiosoma_gemmosum	0.237322	0.216566	0.231259	0.211247	0.218379	0.196405	0.186497	0.218511	0.197988	0.205651	0.229881	0.221899	0.193297	0.222415	0.19258	0.200532
TSMD_001_THAI	0.194887	0.196965	0.206847	0.195341	0.205605	0.177485	0.187195	0.216559	0.183566	0.185886	0.19506	0.22	0.175165	0.211191	0.160018	0.225383	0.197276
Coddingtonia_euryopoides	0.258563	0.216057	0.235648	0.212821	0.209805	0.210899	0.216874	0.232441	0.205772	0.198068	0.275768	0.229675	0.209022	0.228659	0.210034	0.242128	0.2159	0.202649
Mysmena_MYSM_037_THAI	0.19613	0.169053	0.21445	0.168285	0.174093	0.153244	0.151551	0.159834	0.10536	0.133967	0.206485	0.192467	0.199234	0.193182	0.170936	0.20785	0.175577	0.155832	0.172932
MYSM_031_MAD	0.201661	0.223704	0.2218	0.221438	0.218447	0.217149	0.234214	0.234559	0.0519341	0.150407	0.242236	0.262309	0.202864	0.250773	0.165034	0.297386	0.208797	0.203618	0.20029	0.100981
Mysmena_MYSM_036_THAI	0.204512	0.175942	0.21792	0.175236	0.185217	0.162266	0.163917	0.175267	0.0997877	0.132612	0.212557	0.19983	0.188071	0.190005	0.164315	0.22083	0.179046	0.15122	0.180986	0.086199	0.101362
Elanapis_aisen	0.204586	0.201884	0.168175	0.207275	0.209429	0.166263	0.169355	0.233141	0.181315	0.157724	0.181763	0.254296	0.174603	0.240085	0.175784	0.183769	0.18135	0.188433	0.188737	0.167221	0.251199	0.154459
Epeirotypus_brevipes	0.180823	0.221786	0.204108	0.214649	0.117663	0.162845	0.168973	0.231317	0.167772	0.163265	0.19248	0.248649	0.190794	0.229807	0.175299	0.185696	0.186175	0.197344	0.167623	0.141693	0.215475	0.15124	0.234459
Maymena_mayana	0.196327	0.201509	0.235729	0.19482	0.192051	0.134138	0.125579	0.0985915	0.126889	0.197975	0.187229	0.206174	0.188612	0.205072	0.172012	0.118105	0.213212	0.15942	0.242157	0.15	0.176179	0.144432	0.154118	0.157576
Microdipoena_guttata	0.170265	0.198641	0.201108	0.191946	0.172936	0.149317	0.151373	0.186958	0.0260887	0.119362	0.162565	0.215209	0.16628	0.217004	0.151968	0.17766	0.180918	0.173412	0.170854	0.0757493	0.0404551	0.0698163	0.182169	0.167169	0.132959
Microdipoena_nyungwe	0.188525	0.20539	0.201168	0.198272	0.190099	0.19869	0.207622	0.202673	0.0496479	0.119823	0.189249	0.223595	0.163059	0.214778	0.153076	0.260904	0.180243	0.187218	0.176094	0.080574	0.0399002	0.0753316	0.229303	0.205485	0.173594	0.0426558
Mysmena_MYSM_007_MEX	0.200678	0.222537	0.211009	0.211061	0.187047	0.203695	0.224589	0.208392	0.139599	0.0972222	0.201347	0.240267	0.164592	0.244399	0.156228	0.343619	0.179799	0.20794	0.166307	0.0432802	0.153935	0.0380673	0.249654	0.221491	0.170128	0.14371	0.148756
Patu_SYMP_001_DR	0.251716	0.259424	0.216353	0.271028	0.239507	0.249263	0.259348	0.273906	0.242742	0.213668	0.212661	0.229691	0.197289	0.310907	0.185603	0.295144	0.230932	0.244048	0.24111	0.206813	0.27054	0.203284	0.251052	0.267925	0.240848	0.244758	0.263605	0.28729
SYMP_003_MAD	0.237219	0.213686	0.218025	0.207016	0.212095	0.214226	0.206932	0.22714	0.204149	0.188587	0.214228	0.211192	0.184189	0.18732	0.132878	0.231532	0.206083	0.200255	0.198939	0.180364	0.204323	0.178266	0.21279	0.219875	0.218799	0.202242	0.199823	0.217671	0.227048
Tasmanapis_strahan	0.282322	0.192913	0.201657	0.182927	0.202373	0.139961	0.142484	0.222517	0.140523	0.140625	0.177966	0.152439	0.179878	?	0.214003	0.0946124	0.195623	0.159574	0.236074	0.155488	0.239535	0.122699	0.111184	0.23203	0.155909	0.146693	0.217877	0.197623	0.229551	0.231672
Trogloneta_MYSM_025_CHILE	0.200987	0.19387	0.195337	0.188904	0.18982	0.16819	0.18932	0.189504	0.165205	0.162815	0.184532	0.204259	0.173212	0.196128	0.153056	0.205514	0.191392	0.165839	0.177799	0.136503	0.16362	0.132187	0.211588	0.193124	0.171979	0.158298	0.161452	0.165982	0.226991	0.211139	0.223097
Trogloneta_granulum	0.159194	0.215161	0.227273	0.218326	0.178824	0.14656	0.14902	0.211685	0.139277	0.164398	0.177204	0.262864	0.152273	0.219642	0.151754	0.183527	0.194636	0.189725	0.210062	0.109969	0.212088	0.116054	0.195033	0.18883	0.133825	0.141686	0.202695	0.230103	0.272472	0.226428	0.140586	0.161365
MYSM_026_MAD	0.193042	0.173077	0.204819	0.156994	0.182143	0.15874	0.168618	0.168939	0.0527251	0.1205	0.180943	0.189744	0.165914	0.184751	0.144126	0.171533	0.189041	0.135893	0.181504	0.092437	0.0160395	0.0893119	0.171818	0.155235	0.161654	0.0411471	0.0460526	0.0788675	0.201413	0.173214	0.242902	0.139218	0.141509
MYSM_032_MAD	0.208802	0.194746	0.195921	0.187786	0.189331	0.18552	0.199286	0.196517	0.0586319	0.130308	0.215212	0.229736	0.174177	0.218769	0.160649	0.224403	0.186877	0.178231	0.182015	0.0963139	0.0105158	0.0932494	0.204188	0.194837	0.176371	0.0519983	0.0523182	0.12687	0.236565	0.199018	0.205026	0.167286	0.204196	0.0101523
MYSM_033_MAD	0.199905	0.209477	0.194906	0.20476	0.194342	0.200818	0.217684	0.213912	0.056686	0.129086	0.214516	0.243184	0.173776	0.239748	0.15727	0.266263	0.182945	0.195178	0.175689	0.0932671	0.00518359	0.0894708	0.228308	0.213793	0.17874	0.0495616	0.0512025	0.150866	0.260512	0.196834	0.203704	0.163542	0.221449	0.0130031	0.00628931
Yamaneta_kehen_GlgMY14_male	0.18359	0.222569	0.233725	0.193522	0.171523	0.14338	0.14134	0.195503	0.142526	0.20332	0.195328	0.232389	0.204832	0.218684	0.211407	0.133806	0.20165	0.218959	0.242256	0.179661	0.213609	0.188817	0.189795	0.16047	0.115934	0.137052	0.202027	0.23523	0.241872	0.235762	0.185149	0.202736	0.125419	0.196558	0.200382	0.206401
Yamaneta_kehen_GlgMY14_female	0.18495	0.223815	0.236078	0.193522	0.173179	0.144711	0.14134	0.198001	0.143519	0.20332	0.195825	0.232389	0.204832	0.218684	0.212928	0.134313	0.203025	0.220294	0.244639	0.179661	0.215332	0.188817	0.191702	0.161988	0.11936	0.13816	0.203378	0.23523	0.242665	0.237086	0.188119	0.204602	0.127334	0.19837	0.201654	0.207707	0.00263505
Yamaneta_kehen_GlgMY14_juv	0.184497	0.221945	0.233725	0.191903	0.17351	0.145376	0.141672	0.195503	0.143849	0.20166	0.196819	0.230769	0.202731	0.218684	0.209886	0.136341	0.203941	0.218291	0.242256	0.177966	0.213609	0.187196	0.192656	0.16085	0.122216	0.13853	0.200676	0.231947	0.241079	0.234437	0.189109	0.202114	0.12877	0.196558	0.199109	0.205095	0.00527009	0.00461133
Yamaneta_kehen_GlgMY15_male	0.182565	0.220894	0.235294	0.190984	0.170383	0.141424	0.140047	0.19483	0.141243	0.2	0.193791	0.228689	0.201708	0.21575	0.21	0.1333	0.199815	0.217127	0.240354	0.176824	0.212042	0.186218	0.189795	0.159481	0.114055	0.135587	0.200683	0.231368	0.241872	0.234114	0.186139	0.200879	0.122951	0.194674	0.201018	0.205145	0.00132406	0.0019861	0.00496524
Yamaneta_kehen_GlgMY15_female	0.184044	0.223331	0.235294	0.193679	0.171911	0.143428	0.141387	0.196875	0.142574	0.203488	0.195425	0.232577	0.204832	0.218916	0.212167	0.13286	0.202108	0.219773	0.24305	0.179813	0.21447	0.18897	0.189885	0.16129	0.116571	0.137103	0.202703	0.235487	0.242857	0.236581	0.186139	0.203485	0.125479	0.197464	0.201018	0.20719	0.00131796	0.00263591	0.00428336	0.000662252
Yamaneta_paquini_GlgMY16_male	0.185688	0.224782	0.24354	0.201619	0.172402	0.144282	0.144894	0.198378	0.141441	0.208299	0.196127	0.240486	0.220588	0.22293	0.225513	0.128231	0.197802	0.224817	0.243458	0.182203	0.219261	0.185575	0.192949	0.164898	0.115231	0.138058	0.202429	0.230349	0.252573	0.2409	0.187747	0.209938	0.126734	0.200905	0.203304	0.21135	0.0256917	0.027668	0.0299736	0.0264813	0.0263591
Yamaneta_paquini_GlgMY16_female	0.185688	0.224782	0.24354	0.201619	0.172402	0.144282	0.144894	0.198378	0.141441	0.208299	0.196127	0.240486	0.220588	0.22293	0.225513	0.128231	0.197802	0.224817	0.243458	0.182203	0.219261	0.185575	0.192949	0.164898	0.115231	0.138058	0.202429	0.230349	0.252573	0.2409	0.187747	0.209938	0.126734	0.200905	0.203304	0.21135	0.0256917	0.027668	0.0299736	0.0264813	0.0263591	0
Yamaneta_paquini_GlgMY16_juv	0.185688	0.224782	0.24354	0.201619	0.17423	0.146423	0.14703	0.198378	0.143897	0.208299	0.198409	0.240486	0.220588	0.22293	0.225513	0.130964	0.201284	0.224817	0.243458	0.182203	0.219261	0.185575	0.196471	0.164898	0.118857	0.140798	0.202429	0.230349	0.252573	0.2409	0.195243	0.209938	0.129789	0.200905	0.203304	0.21135	0.0273656	0.0293439	0.0286845	0.028827	0.0286939	0.00230643	0.00230643
Mysmena_leichhardti_MYSM_017_AUST	0.172504	0.215461	0.208264	0.216049	0.186358	0.174819	0.181771	0.216282	0.127433	0.125307	0.187457	0.250603	0.161202	0.241723	0.147101	0.202272	0.179619	0.191966	0.166667	0.110159	0.16741	0.102041	0.203295	0.198933	0.139602	0.127623	0.161597	0.179819	0.291593	0.219402	0.0910273	0.183267	0.167206	0.103146	0.157244	0.17446	0.148963	0.149386	0.151502	0.146934	0.148603	0.149386	0.149386	0.152542
Mysmena_tasmaniae	0.164527	0.191429	0.180683	0.192638	0.175904	0.153075	0.163682	0.181657	0.0929117	0.103146	0.167286	0.218175	0.163251	0.2194	0.13789	0.187944	0.176451	0.166456	0.153471	0.0719794	0.122156	0.0723781	0.182624	0.169323	0.12539	0.0931395	0.120718	0.102162	0.259893	0.193376	0.113866	0.151224	0.156952	0.0655376	0.106733	0.124728	0.143146	0.14355	0.144763	0.141172	0.142799	0.143955	0.143955	0.146964	0.123346
Taphiassa_punctata	0.130624	0.137421	?	0.137712	0.149673	0.102445	0.103018	0.150424	0.109365	0.214286	0.178129	0.182203	0.100629	0.177966	0.0434783	0.142	0.165531	0.117783	0.113043	0.151832	0.118644	0.140271	0.170036	0.123865	0.128266	0.11038	0.0807799	0.138173	0.235495	0.257143	0.107246	0.135021	0.123117	0.115741	0.157303	0.202479	0.114009	0.114009	0.11699	0.114009	0.113348	0.114009	0.114009	0.116505	0.137818	0.136865
Steatoda_borealis	0.137708	0.147622	0.178474	0.146477	0.147498	0.0865244	0.0913031	0.149907	0.0997981	0.153247	0.148792	0.165742	0.144503	0.159882	0.134066	0.116271	0.167707	0.0975485	0.148191	0.153979	0.132092	0.136731	0.123111	0.111785	0.0969072	0.0975532	0.114144	0.0896445	0.179513	0.16221	0.0673575	0.129008	0.0972372	0.134995	0.140121	0.138517	0.120697	0.121122	0.123247	0.118477	0.120323	0.121972	0.121972	0.124255	0.134971	0.111449	0.100984
Taphiassa_sp_Qsld_Rix	0.143478	0.116773	?	0.114894	0.129096	0.0766182	0.0833333	0.112527	0.0911475	0.178082	0.171939	0.146497	0.113208	0.163136	0.0521739	0.113	0.173152	0.0645161	0.130435	0.126649	0.132653	0.100228	0.139452	0.107616	0.106349	0.0959004	0.0805556	0.122642	0.20068	0.207668	0.0898551	0.103814	0.109508	0.101382	0.135849	0.179167	0.0947054	0.0947054	0.0976883	0.0947054	0.0947761	0.0947054	0.0947054	0.0971599	0.133508	0.127581	0.0838794	0.0727869
Taphiassa_sp_Tasm_Rix	0.142029	0.119149	?	0.119403	0.12689	0.0806878	0.086785	0.119149	0.0934826	0.176309	0.169772	0.142553	0.113208	0.155319	0.0521739	0.111446	0.172179	0.0694444	0.130435	0.126984	0.143345	0.105023	0.133413	0.108534	0.110669	0.0985294	0.0893855	0.110849	0.205479	0.202572	0.0872093	0.110638	0.108037	0.116279	0.148289	0.196653	0.0974513	0.0974513	0.10045	0.0974513	0.0975244	0.0974513	0.0974513	0.0999249	0.130749	0.128793	0.0847569	0.0749014	0.0111475
Trogloneta_sp_Rix_AUST	0.162319	0.168443	?	0.168803	0.160912	0.130779	0.127869	0.149254	0.133028	0.191257	0.186942	0.162047	0.138365	0.178723	0.0695652	0.154845	0.176871	0.152778	0.13913	0.161804	0.188356	0.173516	0.157957	0.152192	0.162033	0.130307	0.127778	0.165485	0.207483	0.22508	0.0869565	0.140426	0.0944262	0.170507	0.215909	0.231092	0.133682	0.133682	0.136669	0.133682	0.133782	0.133682	0.133682	0.136228	0.150882	0.159473	0.152031	0.137886	0.148197
Anapisona_kethleyi	0.195231	0.168498	0.150134	0.167277	0.181265	0.165746	0.160077	0.171271	0.165037	0.163613	0.159869	0.165547	0.175857	0.158416	0.146266	0.171247	0.156716	0.161737	0.163183	0.162533	0.159963	0.164179	0.145382	0.174359	0.181637	0.153488	0.15261	0.149413	0.17161	0.183079	0.133127	0.166565	0.156535	0.159961	0.17171	0.171875	0.199177	0.199177	0.197531	0.196667	0.199341	0.204115	0.204115	0.204115	0.161094	0.152428	0.171806	0.149038	0.146341
Maymena_MYSM_003_ARG	0.210619	0.238411	0.213349	0.238122	0.202155	0.217441	0.220352	0.118457	0.197268	0.159583	0.1875	0.265395	0.16759	0.254534	0.152087	0.356145	0.176974	0.229499	0.174349	0.124312	0.23105	0.124718	0.292818	0.243919	0.0637363	0.198898	0.205204	0.191068	0.321586	0.234488	0.134752	0.178616	0.235948	0.138889	0.196124	0.217809	0.180657	0.180657	0.177007	0.174484	0.179159	0.178832	0.178832	0.178832	0.255168	0.20197	0.139535	0.109668	0.116773
Maymena_MYSM_004_MEX	0.209101	0.232336	0.230769	0.232945	0.206786	0.205994	0.22327	0.0668024	0.193869	0.184182	0.184185	0.254237	0.186888	0.240883	0.164596	0.292549	0.193841	0.217225	0.191729	0.153433	0.218457	0.154165	0.266708	0.222385	0.0573951	0.188767	0.202853	0.203878	0.293674	0.224736	0.184049	0.183461	0.226552	0.157295	0.197034	0.217148	0.194542	0.194542	0.192782	0.191793	0.194714	0.198063	0.198063	0.198063	0.234032	0.200166	0.142857	0.153477	0.117521
Mysmena_MYSM_005_ARG	0.185789	0.209746	0.197055	0.208651	0.182112	0.203593	0.234542	0.206142	0.153814	0.127382	0.178227	0.23209	0.178135	0.241764	0.156604	0.284448	0.169212	0.197159	0.16235	0.0898332	0.165884	0.0873635	0.251235	0.213228	0.157489	0.136922	0.157168	0.103613	0.264218	0.22005	0.137195	0.166819	0.227716	0.103315	0.138667	0.164963	0.201413	0.201413	0.199647	0.197851	0.201592	0.206714	0.206714	0.206714	0.185465	0.132754	0.129237	0.137875	0.117021
MYSM_008_ARG	0.179181	0.21191	0.189557	0.211063	0.18619	0.191005	0.206716	0.216318	0.126882	0.137209	0.176471	0.237279	0.180628	0.252845	0.141491	0.319269	0.156593	0.201342	0.160577	0.0730594	0.143382	0.077147	0.249554	0.222661	0.168502	0.131094	0.132222	0.134541	0.300778	0.22493	0.170279	0.162096	0.217049	0.0555556	0.132175	0.14978	0.190153	0.190153	0.186757	0.184669	0.190476	0.191851	0.191851	0.191851	0.200893	0.136266	0.150106	0.108225	0.125532
Mysmena_MYSM_010_MEX	0.185185	0.227397	0.18046	0.227647	0.183623	0.213656	0.248337	0.216173	0.153846	0.108087	0.180676	0.248242	0.152926	0.253761	0.138164	0.365123	0.151431	0.216667	0.151016	0.0660522	0.175214	0.0556777	0.277379	0.237908	0.163536	0.154377	0.15331	0.11933	0.304223	0.229124	0.11859	0.170628	0.237516	0.0619236	0.139448	0.169439	0.188256	0.188256	0.184801	0.182624	0.188581	0.186528	0.186528	0.186528	0.203485	0.134069	0.149254	0.105797	0.122056
MYSM_011_ARG	0.181973	0.232143	0.17667	0.231311	0.175124	0.20354	0.228656	0.203235	0.120541	0.113601	0.171484	0.240405	0.16276	0.257692	0.140818	0.335674	0.161496	0.211699	0.14861	0.0651515	0.13105	0.0630435	0.274686	0.222441	0.15859	0.121899	0.128589	0.133924	0.298655	0.224844	0.155488	0.159613	0.217565	0.0513834	0.120509	0.143126	0.194305	0.194305	0.190955	0.189003	0.194631	0.19263	0.19263	0.19263	0.188535	0.133045	0.135307	0.110951	0.112527
MYSM_012_MAD	0.201889	0.161809	0.193676	0.161469	0.160279	0.144717	0.143509	0.148	0.0897308	0.126943	0.170191	0.186939	0.169467	0.185119	0.149853	0.168244	0.173349	0.141327	0.163415	0.0950668	0.0830013	0.0952144	0.166934	0.142419	0.146799	0.0814696	0.079288	0.0713235	0.204724	0.179957	0.163077	0.135889	0.111874	0.0760709	0.0986728	0.0982976	0.177578	0.177578	0.175941	0.174814	0.177723	0.182488	0.182488	0.182488	0.111573	0.0860861	0.126464	0.138728	0.101415
MYSM_014_THAI	0.192749	0.158509	0.1945	0.157485	0.158242	0.137893	0.139881	0.155249	0.0792515	0.118182	0.159011	0.170705	0.17532	0.171026	0.156495	0.170795	0.170482	0.132817	0.156934	0.0711506	0.0695297	0.0642857	0.141635	0.132881	0.135279	0.0651672	0.0763575	0.0305533	0.205599	0.171362	0.138889	0.131608	0.10817	0.0779817	0.081864	0.0815348	0.188857	0.188857	0.186969	0.185824	0.188857	0.192635	0.192635	0.192635	0.0967957	0.0673289	0.0766423	0.135162	0.0729927
Mysmena_MYSM_015_MAD	0.185503	0.169728	0.208088	0.170588	0.163162	0.150436	0.165397	0.1582	0.0922295	0.124726	0.163889	0.18809	0.185998	0.193314	0.148754	0.180108	0.184436	0.13198	0.159054	0.098155	0.0780781	0.0979681	0.156028	0.138277	0.140741	0.0682183	0.0852149	0.0344353	0.206667	0.171275	?	0.141407	0.113764	0.0831974	0.0894309	0.0854573	0.206711	0.206711	0.206711	0.20274	0.206711	0.195973	0.195973	0.195973	0.103774	0.0833333	0.0775194	0.142546	0.0542636
Maymena_MYSM_016_ARG	0.22449	0.246537	0.221557	0.246811	0.214104	0.220639	0.232316	0.140962	0.213421	0.188406	0.201613	0.265317	0.189295	0.268587	0.162675	0.340395	0.192932	0.235362	0.193159	0.157853	0.234802	0.154367	0.297778	0.244224	0.0718358	0.219512	0.228188	0.224943	0.308432	0.249092	0.184049	0.194077	0.236559	0.149718	0.225857	0.241446	0.192243	0.192243	0.18887	0.186851	0.190878	0.190556	0.190556	0.190556	0.25672	0.22314	0.150106	0.122478	0.121019
Mysmena_MYSM_018_MAD	0.18891	0.144118	0.178207	0.142857	0.145864	0.123268	0.126106	0.12637	0.0318841	0.11592	0.164846	0.165939	0.169377	0.167779	0.129524	0.176471	0.152113	0.115124	0.149712	0.0531511	0.0210643	0.0435414	0.159375	0.123836	0.135912	0.0325851	0.0358306	0.0476889	0.201903	0.188951	0.155963	0.114576	0.111219	0.0197889	0.0623281	0.0621277	0.164983	0.164983	0.161616	0.158895	0.165261	0.1633	0.1633	0.1633	0.0740741	0.0471014	0.115385	0.0862069	0.0931818
MYSM_019_MAD	0.195046	0.160752	0.158273	0.15883	0.165625	0.144806	0.12931	0.124211	0.0259875	0.116578	0.167797	0.171369	0.169255	0.169841	0.151938	0.169935	0.133127	0.128571	0.132399	0.0733844	0.0160643	0.0594369	0.160436	0.143156	0.126263	0.0228453	0.00247219	0.0625	0.196141	0.194805	0.146341	0.130208	0.122417	0.0181087	0.0547588	0.052879	0.162752	0.162752	0.159396	0.156627	0.163025	0.161074	0.161074	0.161074	0.0962145	0.0675676	0.143266	0.102669	0.115274
MYSM_021_MAD	0.168574	0.184156	0.148448	0.184284	0.166667	0.150277	0.157314	0.164812	0.103638	0.118924	0.153846	0.218019	0.16763	0.215852	0.12967	0.241055	0.157143	0.157031	0.136865	0.0636672	0.102439	0.0695012	0.196663	0.172359	0.146552	0.102881	0.101227	0.103448	0.249031	0.223083	0.162162	0.146021	0.162045	0.0462963	0.12906	0.118483	0.161345	0.161345	0.157983	0.155172	0.161616	0.163025	0.163025	0.163025	0.160235	0.116678	0.14486	0.0938511	0.110588
Trogloneta_MYSM_022_ARG	0.130588	0.205369	0.198214	0.205645	0.171694	0.186865	0.225616	0.189048	0.152258	0.13655	0.16474	0.236737	0.14966	0.227873	0.0870166	0.327195	0.161039	0.189409	0.149025	0.0717172	0.162909	0.0704762	0.297262	0.216695	0.124587	0.153346	0.159011	0.141727	0.312321	0.207957	?	0.119314	0.192834	0.0674603	0.143287	0.177847	0.16388	0.16388	0.16388	0.151408	0.16443	0.16388	0.16388	0.16388	0.211465	0.157419	0.118644	0.0878963	0.112527
SYMP_008_DR	0.193622	0.185825	0.172854	0.184854	0.180788	0.147167	0.153523	0.16834	0.139658	0.164835	0.137765	0.172353	0.159304	0.168675	0.116618	0.239655	0.141395	0.151662	0.149853	0.126739	0.13082	0.125647	0.1766	0.169479	0.198895	0.138235	0.119125	0.125561	0.197421	0.180782	0.123779	0.140389	0.157068	0.119048	0.145267	0.143723	0.200348	0.200348	0.196864	0.193202	0.200698	0.198606	0.198606	0.198606	0.169129	0.135215	0.17161	0.145928	0.163136
Trogloneta_MYSM_024_CHILE	0.198124	0.206363	0.200567	0.207831	0.183951	0.18355	0.213203	0.198645	0.184067	0.167871	0.1737	0.226206	0.179012	0.221182	0.143762	0.262336	0.185961	0.185696	0.161022	0.133297	0.185205	0.129512	0.237212	0.209279	0.156532	0.17406	0.18112	0.173436	0.259786	0.203998	0.213622	0.0173675	0.202373	0.127861	0.166757	0.187734	0.205152	0.205152	0.203312	0.201493	0.205341	0.211592	0.211592	0.211592	0.21887	0.175084	0.130243	0.131012	0.104213
MYSM_027_MAD	0.211111	0.155556	0.162162	0.155556	0.147619	0.151033	0.113402	0.107544	0.0681458	0.0980707	0.151815	0.161905	0.178344	0.148515	0.160572	?	0.136508	0.101449	0.119808	0.0619048	0	0.0620032	0.138462	0.125596	0.106383	0.0649762	0.0575296	0.0587302	0.214724	0.167763	0.156442	0.125397	0.121711	0.0321429	0	0	0.214286	0.214286	0.207792	0.204778	0.214286	0.217532	0.217532	0.217532	0.0491803	0.068254	0.047619	0.06875	0
Mysmena_MYSM_038_ARG	0.193765	0.157431	0.193066	0.157595	0.164194	0.141607	0.150508	0.151905	0.0891393	0.119212	0.178894	0.180698	0.173282	0.17444	0.146699	0.17481	0.164735	0.14143	0.157407	0.0875066	0.0772277	0.0762929	0.159225	0.154851	0.148842	0.0741139	0.0836523	0.029148	0.22	0.180631	0.127946	0.13634	0.113725	0.0841874	0.0923169	0.0884855	0.187983	0.187983	0.186266	0.185217	0.188144	0.193133	0.193133	0.193133	0.0981337	0.0687885	0.140515	0.147333	0.122353
Mysmena_MYSM_039_ARG	0.191657	0.156923	0.191404	0.157084	0.16464	0.141254	0.147826	0.151453	0.0887874	0.119073	0.178894	0.181495	0.173062	0.175	0.14873	0.176729	0.163549	0.142187	0.155813	0.0850731	0.0762094	0.076572	0.157415	0.154177	0.14774	0.0735061	0.0830126	0.0292398	0.21875	0.182553	0.134557	0.137563	0.113725	0.0837004	0.0930506	0.0892256	0.18903	0.18903	0.187342	0.186325	0.189189	0.193249	0.193249	0.193249	0.0975758	0.0701576	0.142523	0.147737	0.124413
Mysmena_MYSM_041_ARG	0.18992	0.154086	0.190048	0.154247	0.164524	0.138199	0.148837	0.151139	0.0875386	0.118123	0.178904	0.178019	0.173005	0.173805	0.144541	0.174393	0.161963	0.139609	0.154903	0.0876068	0.0756646	0.0751415	0.154742	0.153236	0.14756	0.0739946	0.0837054	0.028636	0.217286	0.183122	0.131498	0.133436	0.111992	0.0863636	0.0942029	0.0880322	0.190355	0.190355	0.188663	0.187661	0.190517	0.195431	0.195431	0.195431	0.0980876	0.0686275	0.14059	0.147333	0.123007
Mysmena_MYSM_042_ARG	0.187548	0.155917	0.181088	0.154859	0.159161	0.131219	0.134093	0.134699	0.0698393	0.110241	0.176412	0.174721	0.155897	0.169046	0.131313	0.17094	0.154141	0.131931	0.151444	0.0736434	0.0548986	0.0555899	0.145585	0.149137	0.147577	0.0612624	0.0657371	0.0279035	0.210152	0.180658	0.126761	0.126778	0.111969	0.0626808	0.0766917	0.0721358	0.181373	0.181373	0.178922	0.177278	0.181595	0.191176	0.191176	0.191176	0.0858209	0.0537037	0.139955	0.12093	0.122449
Mysmena_MYSM_028_MAD	0.164844	0.144108	0.196289	0.144976	0.15625	0.124332	0.13897	0.139333	0.0551862	0.123697	0.167002	0.176785	0.168019	0.174	0.123633	0.178756	0.164706	0.117567	0.151952	0.0759669	0.0562454	0.0651163	0.160594	0.13167	0.135912	0.0520347	0.0559943	0.024108	0.202475	0.169906	?	0.115027	0.112856	0.0629599	0.0600162	0.0600304	0.182181	0.182181	0.182181	0.177748	0.182423	0.179521	0.179521	0.179521	0.0936877	0.0513676	0.117096	0.114452	0.0941176
MYSM_029_MAD	0.193968	0.163353	0.186821	0.163529	0.167288	0.147216	0.159544	0.163549	0.0985615	0.151826	0.17931	0.184771	0.173516	0.18399	0.141463	0.180929	0.163924	0.141328	0.164308	0.102804	0.0884265	0.105753	0.181412	0.147307	0.15	0.0904079	0.0837521	0.076087	0.212925	0.193658	0.137195	0.140717	0.121693	0.0950511	0.10928	0.107204	0.190476	0.190476	0.188609	0.1875	0.190476	0.192344	0.192344	0.192344	0.133934	0.0946524	0.142857	0.146432	0.134228
Mysmena_MYSM_034_MAD	0.208214	0.179894	0.190571	0.179989	0.178689	0.179688	0.194215	0.185243	0.134615	0.126472	0.179688	0.20738	0.178674	0.21654	0.155875	0.246973	0.175684	0.167887	0.165354	0.099278	0.130491	0.101956	0.209302	0.18401	0.170034	0.12343	0.132345	0.133229	0.251915	0.19422	0.152905	0.17736	0.195607	0.0949477	0.108827	0.109225	0.202629	0.202629	0.200438	0.199332	0.202629	0.200438	0.200438	0.200438	0.162492	0.123824	0.0943396	0.14405	0.106918
Mysmena_MYSM_035_THAI	0.200121	0.169205	0.19006	0.170993	0.157278	0.141578	0.143182	0.152941	0.0955841	0.112133	0.165694	0.169738	0.164404	0.168263	0.153939	0.172043	0.175439	0.133601	0.160562	0.101959	0.0844063	0.0982691	0.136628	0.140593	0.152797	0.0830895	0.0892343	0.0632911	0.195382	0.171123	0.125	0.144612	0.122183	0.0928237	0.0989783	0.0970753	0.189605	0.189605	0.18768	0.186523	0.189605	0.198268	0.198268	0.198268	0.102389	0.0846887	0.0722892	0.121853	0.060241
Crassanapis_chilensis	0.219017	0.185726	0.201586	0.186028	0.176	0.168006	0.161954	0.183575	0.145265	0.186939	0.199095	0.199519	0.195402	0.201954	0.159188	0.183007	0.184632	0.160299	0.197198	0.150833	0.139771	0.139984	0.177847	0.167899	0.190055	0.14595	0.140383	0.147106	0.218354	0.1944	0.155488	0.172662	0.181416	0.130952	0.152714	0.151361	0.195946	0.195946	0.192568	0.190641	0.194585	0.197635	0.197635	0.197635	0.183496	0.142857	0.160256	0.10177	0.0926518
MYSM_001_MAD	0.215815	0.168651	0.205857	0.166887	0.179739	0.164258	0.169811	0.157133	0.101373	0.148837	0.173666	0.194499	0.197531	0.193154	0.159671	0.196748	0.175309	0.152394	0.178423	0.109312	0.0921533	0.0989515	0.172414	0.164043	0.146018	0.087156	0.0953737	0.091954	0.205177	0.194771	0.159468	0.146963	0.117517	0.0829406	0.10292	0.100823	0.176	0.176	0.173714	0.172093	0.176201	0.184	0.184	0.184	0.127539	0.0990164	0.181529	0.146982	0.146965
Minanapis_casablanca	0.214744	0.173333	0.202489	0.170971	0.169877	0.151542	0.142003	0.181498	0.125659	0.179946	0.202059	0.188431	0.18555	0.204182	0.144077	0.212121	0.162047	0.146384	0.168999	0.131694	0.13172	0.12412	0.146617	0.16329	0.195489	0.126427	0.126747	0.12577	0.234524	0.198774	0.128049	0.158355	0.167085	0.128086	0.137896	0.13234	0.219462	0.219462	0.215321	0.213675	0.219917	0.221532	0.221532	0.221532	0.162362	0.128295	0.220588	0.107872	0.122549
Minanapis_palena	0.193548	0.199005	0.236364	0.199005	0.210046	0.192661	?	0.220183	0.179724	0.211982	0.210046	0.25	?	0.235023	0.188073	?	0.251142	0.191781	0.214612	0.170507	0.170507	0.170507	?	0.166667	0.211009	0.170507	0.170507	0.170507	0.221198	0.215596	?	0.182648	0.187215	0.13245	0.170507	0.170507	?	?	?	?	?	?	?	?	0.193548	0.170507	?	?	?
MYSM_006_MAD	0.19339	0.181552	0.175163	0.181729	0.163235	0.161729	0.176913	0.173849	0.0950314	0.132908	0.188701	0.202703	0.168903	0.21167	0.143216	0.208556	0.159875	0.15766	0.147327	0.0977199	0.0900958	0.0969094	0.184432	0.167948	0.147415	0.0880989	0.0864583	0.104329	0.223529	0.202143	0.152439	0.147215	0.173507	0.0783309	0.0982236	0.0955	0.17837	0.17837	0.176755	0.175654	0.178514	0.184826	0.184826	0.184826	0.143828	0.113317	0.187302	0.144222	0.162939
MYSM_009_MAD	0.193478	0.203961	0.19375	0.200965	0.183107	0.171883	0.187192	0.173169	0.116623	0.137995	0.182648	0.239348	0.180639	0.216792	0.155873	0.242944	0.169428	0.17921	0.168061	0.0838059	0.119241	0.0890787	0.205251	0.188838	0.139043	0.10582	0.116266	0.111724	0.260963	0.209633	0.16263	0.165778	0.18142	0.0732323	0.128753	0.124452	0.173511	0.173511	0.171458	0.17134	0.17369	0.182752	0.182752	0.182752	0.161647	0.116773	0.166134	0.152615	0.14377
MYSM_020_MAD	0.209444	0.177934	0.196825	0.178161	0.172348	0.147843	0.155576	0.150728	0.0966519	0.143682	0.181926	0.192551	0.17915	0.194745	0.15449	0.19764	0.165145	0.15	0.167435	0.0947093	0.0845771	0.10177	0.178419	0.162249	0.144844	0.0880304	0.0924703	0.0805484	0.2131	0.184741	0.175258	0.138083	0.12907	0.0802733	0.0953678	0.0964333	0.178155	0.178155	0.176034	0.174569	0.178155	0.186638	0.186638	0.186638	0.115741	0.0963245	0.185185	0.156553	0.156134
MYSM_023_MAD	0.232704	0.161426	0.150424	0.161426	0.136555	0.163866	0.118644	0.106383	0.0838574	0.0895522	0.12	0.150943	0.176101	0.14	0.163522	?	0.121849	0.115385	0.115789	0.0733753	0	0.0715789	0.138037	0.138655	0.0733333	0.081761	0.0778032	0.0630252	0.211009	0.157233	0.152905	0.134172	0.1	0	0	0	0.204778	0.204778	0.197952	0.204778	0.204778	0.208191	0.208191	0.208191	0.0333333	0.0756303	?	0.0689655	?
SYMP_002_MAD	0.253747	0.213821	0.233032	0.212541	0.204	0.201613	0.193548	0.198068	0.183788	0.204583	0.20678	0.194712	0.195724	0.162514	0.123932	0.226974	0.201708	0.186511	0.19181	0.181364	0.188847	0.182329	0.20625	0.18836	0.199339	0.184443	0.182648	0.18138	0.21164	0.00956175	0.214067	0.193755	0.179204	0.164021	0.186581	0.183362	0.258446	0.258446	0.255068	0.253033	0.258883	0.260135	0.260135	0.260135	0.196757	0.186549	0.259615	0.184035	0.205788
Mysmena_MYSM_040_ARG	0.204918	0.169886	0.198727	0.17008	0.173206	0.152456	0.164877	0.160361	0.0926446	0.123077	0.193658	0.19471	0.182777	0.188005	0.157104	0.176064	0.176551	0.153668	0.165175	0.0950174	0.0842572	0.0802469	0.163572	0.167015	0.147577	0.0803213	0.0889423	0.0319672	0.219904	0.184063	0.133106	0.146629	0.12362	0.0862983	0.094886	0.0902168	0.187726	0.187726	0.185921	0.184812	0.187895	0.196751	0.196751	0.196751	0.106426	0.0742825	0.178914	0.16075	0.154341
Microdipoena_MYSM_030_MAD	0.189948	0.162929	0.185841	0.163696	0.160365	0.150882	0.143126	0.155759	0.0632334	0.120079	0.171053	0.17624	0.172471	0.17498	0.144256	0.166159	0.163079	0.13294	0.152174	0.0858653	0.0425532	0.0821918	0.145928	0.140381	0.139966	0.038489	0.00390879	0.0433295	0.199353	0.164659	0.145522	0.133638	0.111111	0.0531359	0.0591133	0.0573664	0.197753	0.197753	0.195506	0.194286	0.197753	0.198876	0.198876	0.198876	0.100237	0.0767717	?	0.137107	?
Teutoniella_cekalovici	?	0.176282	?	0.173633	0.158901	0.0991536	0.0946108	0.192308	0.107656	0.218855	0.188946	0.221154	?	0.197452	?	0.137184	0.120235	0.123636	?	0.150943	0.194444	0.141935	0.126643	0.138196	0.126643	0.116691	0.133663	0.141935	0.22449	0.232484	0.0898551	0.14377	0.118705	0.119266	0.142857	0.182573	0.102596	0.102596	0.10754	0.102596	0.102723	0.102596	0.102596	0.1067	0.146603	0.157186	0.119474	0.0825359	0.0906921
[truncated: 39 more columns]

## Sheet: Caption
Table. Estimates of Evolutionary Divergence between Sequences
The number of base differences per site from between sequences are shown. This analysis involved 89 nucleotide sequences. All ambiguous positions were removed for each sequence pair (pairwise deletion option). There were a total of 6038 positions in the final dataset. Evolutionary analyses were conducted in MEGA X [1]. The presence of n/c in the results denotes cases in which it was not possible …
1. Kumar S., Stecher G., Li M., Knyaz C., and Tamura K. (2018). MEGA X: Molecular Evolutionary Genetics Analysis across computing platforms. Molecular Biology and Evolution 35:1547-1549.
Disclaimer: Although utmost care has been taken to ensure the correctness of the caption, the caption text is provided "as is" without any warranty of any kind. Authors advise the user to carefully check the caption prior to its use for any purpose and report any errors or problems to the authors immediately (www.megasoftware.net). In no event shall the authors and their employers be liable for a…
